# Supplementary material for: Molecular Pathotyping of Plasmodiophora brassicae—Genomes, Marker Genes, and Obstacles
Source: Pathogens. 2021 Feb 24;10(3):259. doi: 10.3390/pathogens10030259 (PMC7996130; doi:10.3390/pathogens10030259)
Supplement: Supplementary file 1 [file pathogens-10-00259-s001.zip]

Archive with 13 entries (10 files):
- supplementary files/
- supplementary files/Data S2.fasta
- __MACOSX/
- __MACOSX/supplementary files/
- __MACOSX/supplementary files/._Data S2.fasta
- supplementary files/.DS_Store
- __MACOSX/supplementary files/._.DS_Store
- supplementary files/Data S3.txt
- __MACOSX/supplementary files/._Data S3.txt
- supplementary files/Data S1.fasta
- __MACOSX/supplementary files/._Data S1.fasta
- supplementary files/Table S1.docx
- __MACOSX/supplementary files/._Table S1.docx
