# Supplementary material for: Molecular Pathotyping of Plasmodiophora brassicae—Genomes, Marker Genes, and Obstacles
Source: Pathogens. 2021 Feb 24;10(3):259. doi: 10.3390/pathogens10030259 (PMC7996130; doi:10.3390/pathogens10030259)
Supplement: Supplementary file 1 [file pathogens-10-00259-s001.zip › supplementary files/Data S2.fasta]

>TUDPb63-?-(-/-/(16-22-08)/-)-SUI
ATGAAGCCGGTCGTGCTGTCGTTACTGTCGTGCGCCTTGCTGGTCGCGGTTGTCGTCGCTGATGGCGGCGACCAGGTCGGTGTAGTACACGTGCCGGTGGTTGTGACGACGAAGCCGCAGGAGCCGTCGACGCCGGTTCCCGCGTTCGCGCAGCGATTCCTGAAGCAGAAGTTGCAGACAGTGCAGCGCGACGCGAAGACGTTAGGCAAACCGATCGGGATCGCGGCTGGTATGCACCTGGGGATGAACGCGCTGGACCGGTACATGGGCGCCGGCACGGGTGCCAATCGTGTCCGGCGCGCTGTGGCCCAAGGCGCCGCTGGGCTCACCCTGTTCTCGCTGCGCCCGACCGAGTTCAGCGCCATGCTCGCCTACAGGGCGTTCCGTTACCTGCGACGGCGCCTGCGCAAGGACGACACGACATCTCCACGCCCGTGANNNNNNATGAAGTTGTTGCCAGCGACAGCGTTGGTAGTCGGAGCCGGGGTCGGCTTGGCGTACGCCGCTGGCAGGCCATCCCGACGTCAGTTCGTGAAGAGCGTAACGGTTGCGGCGCCGATCAGCGTCGTCTGCCAGGCGCTTCGCGACCTGGACACGTACTTCAAGCTGTGCGAGCTGCCCGGTGAGCAGTACGCCGTCGAGGGGTGCACCACAGTCGACAAGACGACCACGTTCCAGGTCGTCCACCGCCTCCGATTCGGCAAAGTCATCCGCACCTGGGCGTCTCGAGCCGAATCCGATGCCGGCGACGGCGTCGTCGAGTTCTGCGACACGTTCCAGGCGTGGAGCTCCGATTTCAAGATTGTGTTCCGTTTGAAACGCGCCGGTGAGCAACGCACGCAGGTCGACGTCGTCTGGGCCGCCACTGGCCCTCAGTGGCAGACGCTGTTCTTCTCGCGCATGGGCCCGAAACAGTTCGATATCCGGTTGGCTGGCCTGAAGCGGCACTGCGAATCGGTGGCCACCAACCATGGCAACCTCCCATGANNNNNNATGTGCAGTCCTCGTCTGTGTTTCGCGCTGACCGGCCTGGTCCTCCTGGTCGTAATCGAAGCCGAGCGGCATGTCCGCGTCACCTTGCAAGCGGTCGATGGCGACGACGCCCCAACGATGGAATGCCTCGTGCTGAACTTGAACGACAATGGCGCGCTCCAAGAATACAAGGCGTACCTGAACGCCCACAACATCATGATCAACCCCGCGTTCGATACGAGGTCTCCGAATGACAAGCTTGGCGACTTCCTGAACTTGCTGTCGCTCCGACAGGAATGTATCTATCGTATGCAAGCCGGCGCGAAATTGTGCTTGTTTGGAATGCAGGGGGCTGGCATGCTAAAGGACTCTCATCCGTACCTAGCTACCTGTGCTGCCGCCGCGGCCGGCGTTGCTGCCTCAGATGCCCTTTGTACTGGGGTCATTGATTTTCCACGGGAACGCAAAGTTAAGGCGGCCCTGCACCGGTTCCTTGCACAGATCGTGAATCGCGACGTGGTCATCCCCATGATCGACCACATCATCACGGGCGAACTGATCCGTCATTGGATGTGANNNNNNATGGCGCGATCCTTTGTTGCTGCGGTGACGGTTGCAATGGCCCTGGCGTTGGCGGCGGCGCAGGTCCCAGTCACGTCCAAGTTTAAGTTCGGCGAGTTCTTTCGAGGGTACGGCCAATCATCACGTCTATACATGTCAGGTGCTGAGGTCCCGTCAGGGAGTTTAACGTTGTCGTCAGCAAAGGGGATGTTTCCCAGGGATATAACCCCGGTATGAGTACGCATTAAATACGACACTGCTCGTATGACTGACAAATCGTTACACAGAGCCATCCTCGATACTGAAGTTGAACCTGAGCGAGTCGGCTGCCAAGACGGCTGACTCTCCAAAGATTCTGTTCGGCGAATCCTTCATTAACAACACTGAAACCGGTGCGATTCACGACCGTGGAGTCATCGAAGTGTCAGCTCGTTGCGCGTTCGCTGAATGGTAGGATTTAACTGTTGTGTCTACAGCGAATTCAACAGCGACGATCTGAACTCGGGCGCCCTGAAAGCAGGGAAAGACGATGGGTAAGCCGTGGCGCATAGTCAAAATCCATAAGCTCTTCTGAATGGTCATTAAAGGCCGGTGTCCACGTTGTACGAGTTCCACTTCGATGTCGTTCCCAACGGTGTTGCCATTTCGACCGGCCATTTCAAGGCGACACCTGATTCCCCGGAAACGGCATACACGTTCCAGATCAACTCCTGGGACTCGTTCACGTTCACGAGCGTGGCATCTGATGGCAAGGTTACGTTCTGGTTCGGCCAGCGCGTCAAGACTGAACTCCCCAAGAGCTTTCTCTCGAAATACGGATCGACGCTCCTACTCGTTGCCGTGTTCGGCTTTAACATGCTCATCCAGCGCAAGCTGAGGAAGGATACGACTCCGAACGTTGCCCAGAAGGCCTCGGAAGCCAAGAAATCCGAGTAANNNNNNATGCCGCTGCATGCTTTCAATGCTATTCCTGGATGATTCTGGTCGCCGGCATGCATCCGTGCAAGGTRCTGGAGAAACGTCCTGTGGCCGAACGGGRGAAGCKGRCTGWATTCGASTCCTGRGCGAAGCGAKCGGGATATCACAAGCAACTTCCRTGCTGCGATGTATGCGWTGAACGGAYWTGAGATYATCGTCCTCTGCGACGATTCGGRGTCCATG---GKTGCAAACGWAGTCSACGAGYGGSRCAACAAGATGACGCGCTGGKRCGAGSTACKGGACACCGTTAAATCGATTGTCGAGTTTGKYGCCCTGTKRGACGATMACGGCATCRWCGTTTATKTCYTGAATCGCCCGCCCTTGTCGGGAGTGACCGGCGSAATTGACSWRSAGAACSCGTTCAACAASGGTCCAAGCGGCGGAACACCTTTGYTTTCCGCTGWTGATMGGATCAGGCRCGAGAAGATTGACGCCCTTSA---CAACAMGCAAAAGTTCCTGCTGSWKATTGCKACCGATGSCCAACYTGRCGAAKGCGWATSYGCATTCRMACASCGTATYGCGAGCTYGCCGGAAAACGWGTATGTATCGATCTTGRYGYGSACCSACAATCRGGCTGC--TGSYGTACCTGGACGGGATGRATCGRTTGCCTCGAGTCGACGTGACCGACGATTATATGACARAGTTAGAGMAAATCCGGTCAWAGCAAGGAAAGTCGTTCAAGTTTTCGAAAGGTGATTACATCRCGAAAGCGTTGGCTGGACCGATTCASCCTTGSTTAGACSAGCTCGATGAAKGGMGAGTCGATGTCCCTCAGTACAACAGGRTCCCTAAGCGCGATGCCAAGGKCACTTGCTGCACGATCTGCTGA
>TUDPbI-BOLE-(-/-/-/-)-GER
ATGAAGACGGTCGTGCTGTCGTTACTGTCGTGCGCCTTGCTGGTCGCGGTTGTCGTCGCTGATGGCGGCGACCAGGTCGGTGTAGTACACGTGCCGGTGGTGGTGACGACGRAGCCGCAGGAGCCGTCGACGCCGGTTCCCGCGTTCGCGCAGCGATTCCTGAAGCAGAAGTTGCAGACAGTGCAGCGCGACGCGAAGACGTTAGGCAAACCGATCGGGATCGCGGCTGGTATGCACCTGGGGATGAACGCGCTGGACCGGTACATGGGCGCCGGCACGGGTGCCAATCGTGTCCGGCGCGCTGTGGCCCAAGGCGCCGCTGGSCTCACCCTGTTCTCGCTGCGCCCGACCGAGTTCAGCGCCATGCTCGCCTACAGGGCGTTCCGTTACCTGCGACGGCGCCTGCGCAAGGACGACACGACATCTCCACGCCCGTGANNNNNNATGAAGTTGTTGCCAGCGACAGCGTTGGTAGTCGGAGCCGGGGTCGGCTTGGCGTACGCCGCTGGCAGGCCATCCCGACGTCAGTTCGTGAAGAGCGTAACGGTTGCGGCGCCGATCAGCGTCGTCTGCCAGGCGCTTCGCGACCTGGACACGTACTTCAAGCTGTGCGAGCTGCCCGGTGAGCAGTACGCCGTCGAGGGGTGCACCACAGTCGACAAGACGACCACGTTCCAGGTCGTCCACCGCCTCCGATTCGGCAAAGTCATCCGCACCTGGGCGTCTCGAGCCGAATCCGATGCCGGCGACGGCGTCGTCGAGTTCTGCGACACGTTCCAGGCGTGGAGCTCCGATTTCAAGATTGTGTTCCGTTTGAAACGCGCCGGTGAGCAACGCACGCAGGTCGACGTCGTCTGGGCCGCCACTGGCCCTCAGTGGCAAACGCTGTTCTTCTCGCGCATGGGCCCGAAACAGTTCGATATCCGGTTGGCTGGCCTGAAGCGGCACTGCGAATCGGTGGCCACCAACCACGGCAACCTCCCATGANNNNNNATGTGCAGTCCTCGTCTGTGTTTCGCGCTGACCGGCCTGGTCCTCCTGGTCGTAATCGAAGCCGAGCGGCATGTCCGCGTCACCTTGCAAGCGGTCGATGGCGACGACGCCCCAACGATGGAATGCCTCGTGCTGAACTTGAACGACAATGGCGCGCTCCAAGAATACAAGGCGTACCTGAACGCCCACAACATCATGATCAACCCCGCGTTCGATACGAGGTCTCCGAATGACAAGCTTGGCGACTTCCTGAACTTGCTGTCGCTCCGACAGGAATGTATCTATCGTATGCAAGCCGGCGCGAAATTGTGCTTGTTTGGAATGCAGGGGGCTGGCATGCTAAAGGACTCTCATCCGTACCTAGCTACCTGTGCTGCCGCCGCGGCCGGCGTTGCTGCCTCAGATGCCCTTTGTACTGGGGTCATTGATTTTCCACGGGAACGCAAAGTTAAGGCGGCCCTGCACCGGTTCCTTGCACAGATCGTGAATCGCGACGTGGTCATCCCCATGATCGACCACATCATCACGGGCGAACTGATCCGTCATTGGATGTGANNNNNNATGGCGCGATCCTTTGTTGCTGCGGTGACGGTTGCAATGGCCCTGGCGTTGGCGGCGGCGCAGGTCCCAGTCACGTCCAAGTTTAAGTTCGGCGAGTTCTTTCGAGGGTACGGCCAATCATCACGTCTATACATGTCAGGTGCTGAGGTCCCGTCAGGGAGTTTAACGTTGTCGTCAGCAAAGGGGATGTTTCCCAGGGATATAACCCCGGTATGAGTACGCATTAAATACGACACTGCTCGTATGACTGACAAATCGTTACACAGAGCCATCCTCGATACTGAAGTTGAACCTGAGCGAGTCGGCTGCCAAGACGGCTGACTCTCCAAAGATTCTGTTCGGCGAATCCTTCATTAACAACACTGAAACCGGTGCGATTCACGACCGTGGAGTCATCGAAGTGTCAGCTCGTTGCGCGTTCGCTGAATGGTAGGATTTAACTGTTGTGTCTACAGCGAATTCAACAGCGACGATCTGAACTCGGGCGCCCTGAAAGCAGGGAAAGACGATGGGTAAGCCGTGGCGCATAGTCAAAATCCATAAGCTCTTCTGAATGGTCATTAAAGGCCGGTGTCCACGTTGTACGAGTTCCACTTCGATGTCGTTCCCAACGGTGTTGCCATTTCGACCGGCCATTTCAAGGCGACACCTGATTCCCCGGAAACGGCATACACGTTCCAGATCAACTCCTGGGACTCGTTCACGTTCACGAGCGTGGCATCTGATGGCAAGGTTACGTTCTGGTTCGGCCAGCGCGTCAAGACTGAACTCCCCAAGAGCTTTCTCTCGAAATACGGATCGACGCTCCTACTCGTTGCCGTGTTCGGCTTTAACATGCTCATCCAGCGCAAGCTGAGGAAGGATACGACTCCGAACGTTGCCCAGAAGGCCTCGGAAGCCAAGAAATCCGAGTAANNNNNNATGCCGCTGC-TGCTCTCAATGCTA-TCCTTGATGATT-TGGTCGCCGGTATGCATACGTGCAA-GTGGTGGAGAAACGTCGTGTGACCGAACGGA-GAAGCTGGCTGTATTCGAGTCCTGGGCAGAG-GAGCTGGGTATCAGAAGCAACCTCCGTTCTGCGATGTATGCGTTGGGCGGATTTGAGATCATCGTCCTCTGCGACGATTCGGAGTCCATGCTTAGTAAAGACGTAGTCGACGACATGGGCAACAAGACGACGCGCTGGGACGAGCTACGGGACACCGCTAAATTGATTGTCGACTTTGGCGCCCTGTTTGACGATAACGGCATCGACGTTTATTTCCTGAATCGCCCGACATTGCCGGGAGTGACCTGCGCAAGTGACCTGGAGAAGGCGTTCAAGAAGGCTCCAATCGGGGGAACACCTCTGGTTAGCACTGCTGATAGGATCAGGCGCGAGAAGATTGACCCCCTTGAGAGCACGAAGCACAAGGTTCTGCTGGTTATTGCGACCGATGGCCACCCCTCCGACGGCAAATCTGCACTCCACCAGCGGATCGCGAGCTTGCCGGAAAACGTGTATGTGTCGATCTTGGCGTGCACCGACACTCGGGCTGCTGTGGCGTACCTGGACGGGATGGATCGGTTGACTCGAGTCGACGTGACCGACGATTATATGACAGAGTTAGAGCGAATCCGGTCAAAGCAAGGAAAGTCGTTCAAGTTTTCGAAAGGTGATTACATCGCGAAAGCGTTGGCTGGACCGATTCAGCCTTGGTTAGACCAGCTCGATGAAGGGCGAGTCGATGTCCCTCAGTACAACAGGGTCCCTAAGCGCGATGCCAAGGGCACTTGCTGCACGATCTGCTGA
>TUDPb34-(-/-/(16-03-31)/-)-GER
ATGAAGCCGGTCGTGCTGTCGTTACTGTCGTGCGCCTTGCTGGTCGCGGTTGTCGTCGCTGATGGCGGCGACCAGGTCGGTGTAGTACACGTGCCGGTGGTTGTGACGACGAAGCCGCAGGAGCCGTCGACGCCGGTTCCCGCGTTCGCGCAGCGATTCCTGAAGCAGAAGTTGCAGACAGTGCAGCGCGACGCGAAGACGTTAGGCAAACCGATCGGGATCGCGGCTGGTATGCACCTGGGGATGAACGCGCTGGACCGGTACATGGGCGCCGGCACGGGTGCCAATCGTGTCCGGCGCGCTGTGGCCCAAGGCGCCGCTGGGCTCACCCTGTTCTCGCTGCGCCCGACCGAGTTCAGCGCCATGCTCGCCTACAGGGCGTTCCGTTACCTGCGACGGCGCCTGCGCAAGGACGACACGACATCTCCACGCCCGTGANNNNNNATGAAGTTGTTGCCAGCGACAGCGTTGGTAGTCGGAGCCGGGGTCGGCTTGGCGTACGCCGCTGGCAGGCCATCCCGACGTCAGTTCGTGAAGAGCGTAACGGTTGCGGCGCCGATCAGCGTCGTCTGCCAGGCGCTTCGCGACCTGGACACGTACTTCAAGCTGTGCGAGCTGCCCGGTGAGCAGTACGCCGTCGAGGGGTGCACCACAGTCGACAAGACGACCACGTTCCAGGTCGTCCACCGCCTCCGATTCGGCAAAGTCATCCGCACCTGGGCGTCTCGAGCCGAATCCGATGCCGGCGACGGCGTCGTCGAGTTCTGCGACACGTTCCAGGCGTGGAGCTCCGATTTCAAGATTGTGTTCCGTTTGAAACGCGCCGGTGAGCAACGCACGCAGGTCGACGTCGTCTGGGCCGCCACTGGCCCTCAGTGGCAGACGCTGTTCTTCTCGCGCATGGGCCCGAAACAGTTCGATATCCGGTTGGCTGGCCTGAAGCGGCACTGCGAATCGGTGGCCACCAACCATGGCAACCTCCCATGANNNNNNATGTGCAGTCCTCGTCTGTGTTTCGCGCTGACCGGCCTGGTCCTCCTGGTCGTAATCGAAGCCGAGCGGCATGTCCGCGTCACCTTGAAGGCGGTCCATGGCGACGACGCCCCAACGATGGAATGCCTCGTGCTGAACTTGAACGACAATGGCGCGCTCCAAGAATACCAGGCGTACCTGAACGCCCACAACATCATGATCAACCCCGCGTTCGATACGAGGTCTCCGAATGACAAGCTTGGCGACTTCCTGAACTTGCTGTCGCTCCGACAGGAATGTATCTATCGTATGCAAGCCGGCGCGAAATTGTGCTTGTTTGGAATGCAGGGGGCCGGCATGCTAAAGGACTCTCATCCGTACCTAGCTACCTGTGCTGCCGCCGCGGCCGGCGTTGCTGCCTCAGATGCCATTTGTACTGGGGTCATTGATTTTCCACGGGAACGCAAAGTTAAGGCGGCCCTGCACCGGTTCCTTGCACAGATCGTGAATCGCCACATGGTGATCCCGATGATCGACCACATCATCACGGGCGAACTGATCCGTCATTGGATGTGANNNNNNATGGCGCGATCCTTTGTTGCTGCGGTGACGGTTGCAATGGCCCTGGCGTTGGCGGCGGCGCAGGTCCCAGTCACGTCCAAGTTTAAGTTCGGCGAGTTCTTTCGAGGGTACGGCCAATCATCACGTCTATACATGTCAGGTGCTGAGGTCCCGTCAGGGAGTTTGACGTTGTCGTCAGCAAAGGGGATGTTTCCCAGGGATATAACCCCGGTATGAGTACACATTAAATACGACACTGCTCCTACGACTAACAAATCGTTACACAGAGCCATCCTCGATACTGAAGTTGAACCTGAGCGAGTCGGCTGCCAAAACGGCTGACTCTCCAAAGATTCTGTTCGGCGAATCCTTCATTAACAACACTGAAACCGGTGCGATTCATGACCGTGGAGTCATCGAAGTGTCAGCTCGTTGCGCGTTCGCTGAATGATAGGATTTAACTGTTGTGTCTACAGCGAATTCAACAGCGACGATCTGAACTCGGGCGCCGTGAAAGCAGGGAAAGACGATGGGTAAGCTGTGGCGCATCGTCAAAATCCATAAGCTCTTCTGAATGGTCATTAAAGGCCGGTGTCCACGTTGTACGAGTTCCACTTCGATGTCGTTCCCAACGGTGTTGCCATTTCGACCGGCCATTTCAAGGCGACACCTGATTCCCCGGAAACGGCATACACGTTCCAGATCAACTCCTGGGACTCATTCACGTTCACGAGCGTGGCATCTGATGGCAAGGTTACGTTCTGGTTCGGCCAGCGCGTCAAGACTGAACTCCCCAAGAGCTTTCTCTCGAAATACGGATCGACGCTCCTACTCGTTGCCGTGTTCGGCTTTAACATGCTCATCCAGCGCAAGCTGAGGAAGGATACGACTCCGAACGTTGCCCAGAAGGCCTCGGAAGCCAAGAAATCCGAGTAANNNNNNATGCCGCTGC-TGCTCTCAATGCTA-TCCTTGATGATT-TGGTCGCCGGTATGCATACGTGCAA-GTGGTGGAGAAACGTCCTGTGACCGAACGGA-GAAGCTGGCTGTATTCGAGTCCTGGGCAGAG-GAGCTGGGTATCAGAAGCAACTTCCGTTCTGCGATGTATGCGTTGGGCGGATTTGAGATCATCGTCCTCTGCGACGATTCGGAGTCCATGCTTAGTAAAGACGTAGTCGACGACATGGGCAACAAGATGACGCGCTGGGACGAGCTACGGGACACCGTTAAATTGATTGTCGACTTTGGCGCCCTGTTTGACGATAACGGCATCGACGTTTATTTCCTGAATCGCCCGACATTGCCGGGAGTGACCTGCGCAAGTGACCTGGAGAAGGCGTTCAAGAAGGATCCAATCGGGGGAACACCTTTGGTTAGCACTGTTGATAGGATCAGGCGCGAGAAGATTGACCCCCTTGAGAGCAAGAAGCAAAAGGTTCTGCTGGTTATTGCGACCGATGGCCAACCCTCCGACGGCAAATCTGCATTCCACCAGCGGATCGCGAGCTTGCCGGAAAACGTGTATGTGTCGATCTTGGCGTGCACCGACAATCGGGCTGCTGTGGCGTACCTGGACGGGATGGATCGGTTGACTCGAGTCGACGTGACCGACGATTATATGACAGAGTTAGAGCGAATCCGGTCAAAGCAAGGAAAGTCGTTCAAGTTTTCGAAAGGTGATTACATCGCGAAAGCGTTGGCTGGACCGATTCAGCCTTGGTTAGACCAGCTCGATGAAGGGCGAGTCGATGTCCCTCAGTACAACAGGGTCCCTAAGCGCGATGCCAAGGGCACTTGCTGCACGATCTGCTGA
>ZJ-1-BNAP-(-/-/-/-)-CHN/HUB
ATGAAGCCGGTCGTGCTGTCGTTACTGTCGTGCGCCTTGCTGGTCGCGGTTGTCGTCGCTGATGGCGGCGACCAGGTCGGTGTAGTACACGTGCCGGTGGTGGTGACGACGGAGCCGCAGGAGCCGTCGACGCCGGTTCCCGCGTTCGCGCAGCGATTCCTGAAGCAGAAGTTGCAGACAGTGCAGCGCGACGCGAAGACGTTAGGCAAACCGATCGGGATCGCGGCTGGTATGCACCTGGGGATGAACGCGCTGGACCGGTACATGGGCGCCGGCACGGGTGCCAATCGTGTCCGGCGCGCTGTGGCCCAAGGCGCCGCTGGCCTCACCCTGTTCTCGCTGCGCCCGACCGAGTTCAGCGCCATGCTCGCCTACAGGGCGTTCCGTTACCTGCGACGGCGCCTGCGCAAGGACGACACGACATCTCCACGCCCGTGANNNNNNATGAAGTTGTTGCCAGCGACAGCGTTGGTAGTCGGAGCCGGGGTCGGCTTGGCGTACGCCGCTGGCAGGCCATCCCGACGTCAGTTCGTGAAGAGCGTAACGGTTGCGGCGCCGATCAGCGTCGTCTGCCAGGCGCTTCGCGACCTGGACACGTACTTCAAGCTGTGCGAGCTGCCCGGTGAGCAGTACGCCGTCGAGGGGTGCACCACAGTCGACAAGACGACCACGTTCCAGGTCGTCCACCGCCTCCGATTCGGCAAAGTCATCCGCACCTGGGCGTCTCGAGCCGAATCCGATGCCGGCGACGGCGTCGTCGAGTTCTGCGACACGTTCCAGGCGTGGAGCTCCGATTTCAAGATTGTGTTCCGTTTGAAACGCGCCGGTGAGCAACGCACGCAGGTCGACGTCGTCTGGGCCGCCACTGGCCCTCAGTGGCAAACGCTGTTCTTCTCGCGCATGGGCCCGAAACAGTTCGATATCCGGTTGGCTGGCCTGAAGCGGCACTGCGAATCGGTGGCCACCAACCACGGCAACCTCCCATGANNNNNNATGTGCAGTCCTCGTCTGTGTTTCGCGCTGACCGGCCTGGTCCTCCTGGTCGTAATCGAAGCCGAGCGGCATGTCCGCGTCACCTTGAAAGCGGTCGATGGCGACGACGCCCCAACGATGGAATGCCTCGTGCTGAACTTGAACGACAATGGCGCGCTCCAAGAATACAAGGCGTACCTGAACGCCCACAACATCATGATCAACCCCGCGTTCGATACGAGGTCTCCGAATGACAAGCTTGGCGACTTCCTGAACTTGCTGTCGCTCCGACAGGAATGTATCTATCGTATGCAAGCCGGCGCGAAATTGTGCTTGTTTGGAATGCAGGGGGCCGGCATGCTAAAGGACTCTCATCCGTACCTAGCTACCTGTGCTGCCGCCGCGGCCGGCGTTGCTGCCTCAGATGCCATTTGTACTGGGGTCATTGATTTTCCACGGGAACGCAAAGTTAAGGCGGCCCTGCACCGGTTCCTTGCACAGATCGTGAATCGCGACGTGGTCATCCCCATGATCGACCACATCATCACGGGCGAACTGATCCGTCATTGGATGTGANNNNNNATGGCGCGATCCTTTGTTGCTGCGGTGACGGTTGCAATGGCCCTGGCGTTGGCGGCGGCGCAGGTCCCAGTCACGTCCAAGTTTAAGTTCGGCGAGTTCTTTCGAGGGTACGGCCAATCATCACGTCTATACATGTCAGGTGCTGAGGTCCCGTCAGGGAGTTTGACGTTGTCGTCAGCAAAGGGGATGTTTCCCAGGGATATAACCCCGGTATGAGTACACATTAAATACGACACTGCTCCTACGACTAACAAATCGTTACACAGAGCCATCCTCGATACTGAAGTTGAACGTGAGCGAGTCGGCTGCCAAAACGGCTGACTCTCCAAAGATTCTGTTCGGCGAATCCTTCATTAACAACACTGAAACCGGTGCGATTCATGACCGTGGAGTCATCGAAGTGTCAGCTCGTTGCGCGTTCGCTGAATGATAGGATTTAACTGTTGTGTCTACAGCGAATTCAACAGCGACGATCTGAACTCGGGCGCCATGAAAGCAGGGAAAGACGATGGGTAAGCTGTGGCGCATCGTCAAAATCCATAAGCTCTTCTGAATGGTCATTAAAGGCCGGTGTCCACGTTGTACGAGTTCCACTTCGATGTCGTTCCCAACGGTGTTGCCATTTCGACCGGCCATTTCAAGGCGACACCTGATTCCCCGGAAACGGCATACACGTTCCAGATCAACTCCTGGGACTCATTCACGTTCACGAGCGTGGCATCTGATGGCAAGGTTACGTTCTGGTTCGGCCAGCGCGTCAAGACTGAACTCCCCAAGAGCTTTCTCTCGAAATACGGATCGACGCTCCTACTCGTTGCCGTGTTCGGCTTTAACATGCTCATCCAGCGCAAGCTGAGGAAGGATACGACTCCGAACGTTGCCCAGAAGGCCTCGGAAGCCAAGAAATCCGAGTAANNNNNNATGCCGCTGC-TGCTCTCAATGCTA-TCCTTGATGATT-TGGTCGCCGGTATGCATACGTGCAA-GTGGTGGAGAAACGTCCTGTGACCGAACGGA-GAAGCTGGCTGTATTCGAGTCCTGGGCAGAG-GAGCTGGGTATCAGAAGCAACTTCCGTTCTGCGATGTATGCGTTGGGCGGATTTGAGATCATCGTCCTCTGCGACGATTCGGAGTCCATGCTTAGTAAAGACGTAGTCGACGACATGGGCAACAAGATGACGCGCTGGGACGAGCTACGGGACACCGTTAAATTGATTGTCGACTTTGGCGCCCTGTTTGACGATAACGGCATCGACGTTTATTTCCTGAATCGCCCGACATTGCCGGGAGTGACCTGCGCAAGTGACCTGGAGAAGGCGTTCAAGAAGGATCCAATCGGGGGAACACCTTTGGTTAGCACTGTTGATAGGATCAGGCGCGAGAAGATTGACCCCCTTGAGAGCAAGAAGCAAAAGGTTCTGCTGGTTATTGCGACCGATGGCCAACCCTCCGACGGCAAATCTGCATTCCACCAGCGGATCGCGAGCTTGCCGGAAAACGTGTATGTGTCGATCTTGGCGTGCACCGACAATCGGGCTGCTGTGGCGTACCTGGACGGGATGGATCGGTTGACTCGAGTCGACGTGACCGACGATTATATGACAGAGTTAGAGCAAATCCGGTCAAAGCAAGGAAAGTCGTTCAAGTTTTCGAAAGGTGATTACATCGCGAAAGCGTTGGCTGGACCGATTCAGCCTTGGTTAGACCAGCTCGATGAAGGGCGAGTCGATGTCCCTCAGTACAACAGGGTCCCTAAGCGCGATGCCAAGGGCACTTGCTGCACGATCTGCTGA
>e3_2015-BRAP-(-/-/-/-)-GER*
ATGAAGCCGGTCGTGCTGTCGTTACTGTCGTGCGCCTTGCTGGTCGCGGTTGTCGTCGCTGATGGCGGCGACCAGGTCGGTGTAGTACACGTGCCGGTGGTTGTGACGACGAAGCCGCAGGAGCCGTCGACGCCGGTTCCCGCGTTCGCGCAGCGATTCCTGAAGCAGAAGTTGCAGACAGTGCAGCGCGACGCGAAGACGTTAGGCAAACCGATCGGGATCGCGGCTGGTATGCACCTGGGGATGAACGCGCTGGACCGGTACATGGGCGCCGGCACGGGTGCCAATCGTGTCCGGCGCGCTGTGGCCCAAGGCGCCGCTGGGCTCACCCTGTTCTCGCTGCGCCCGACCGAGTTCAGCGCCATGCTCGCCTACAGGGCGTTCCGTTACCTGCGACGGCGCCTGCGCAAGGACGACACGACATCTCCACGCCCGTGANNNNNNATGAAGTTGTTGCCAGCGACAGCGTTGGTAGTCGGAGCCGGGGTCGGCTTGGCGTACGCCGCTGGCAGGCCATCCCGACGTCAGTTCGTGAAGAGCGTAACGGTTGCGGCGCCGATCAGCGTCGTCTGCCAGGCGCTTCGCGACCTGGACACGTACTTCAAGCTGTGCGAGCTGCCCGGTGAGCAGTACGCCGTCGAGGGGTGCACCACAGTCGACAAGACGACCACGTTCCAGGTCGTCCACCGCCTCCGATTCGGCAAAGTCATCCGCACCTGGGCGTCTCGAGCCGAATCCGATGCCGGCGACGGCGTCGTCGAGTTCTGCGACACGTTCCAGGCGTGGAGCTCCGATTTCAAGATTGTGTTCCGTTTGAAACGCGCCGGTGAGCAACGCACGCAGGTCGACGTCGTCTGGGCCGCCACTGGCCCTCAGTGGCAGACGCTGTTCTTCTCGCGCATGGGCCCGAAACAGTTCGATATCCGGTTGGCTGGCCTGAAGCGGCACTGCGAATCGGTGGCCACCAACCATGGCAACCTCCCATGANNNNNNATGTGCAGTCCTCGTCTGTGTTTCGCGCTGACCGGCCTGGTCCTCCTGGTCGTAATCGAAGCCGAGCGGCATGTCCGCGTCACCTTGCAAGCGGTCGATGGCGACGACGCCCCAACGATGGAATGCCTCGTGCTGAACTTGAACGACAATGGCGCGCTCCAAGAATACAAGGCGTACCTGAACGCCCACAACATCATGATCAACCCCGCGTTCGATACGAGGTCTCCGAATGACAAGCTTGGCGACTTCCTGAACTTGCTGTCGCTCCGACAGGAATGTATCTATCGTATGCAAGCCGGCGCGAAATTGTGCTTGTTTGGAATGCAGGGGGCTGGCATGCTAAAGGACTCTCATCCGTACCTAGCTACCTGTGCTGCCGCCGCGGCCGGCGTTGCTGCCTCAGATGCCCTTTGTACTGGGGTCATTGATTTTCCACGGGAACGCAAAGTTAAGGCGGCCCTGCACCGGTTCCTTGCACAGATCGTGAATCGCGACGTGGTCATCCCCATGATCGACCACATCATCACGGGCGAACTGATCCGTCATTGGATGTGANNNNNNATGGCGCGATCCTTTGTTGCTGCGGTGACGGTTGCAATGGCCCTGGCGTTGGCGGCGGCGCAGGTCCCAGTCACGTCCAAGTTTAAGTTCGGCGAGTTCTTTCGAGGGTACGGCCAATCATCACGTCTATACATGTCAGGTGCTGAGGTCCCGTCAGGGAGTTTGACGTTGTCGTCAGCAAAGGGGATGTTTCCCAGGGATATAACCCCGGTATGAGTACACATTAAATACGACACTGCTCCTACGACTAACAAATCGTTACACAGAGCCATCCTCGATACTGAAGTTGAACCTGAGCGAGTCGGCTGCCAAAACGGCTGACTCTCCAAAGATTCTGTTCGGCGAATCCTTCATTAACAACACTGAAACCGGTGCGATTCATGACCGTGGAGTCATCGAAGTGTCAGCTCGTTGCGCGTTCGCTGAATGATAGGATTTAACTGTTGTGTCTACAGCGAATTCAACAGCGACGATCTGAACTCGGGCGCCGTGAAAGCAGGGAAAGACGATGGGTAAGCTGTGGCGCATCGTCAAAATCCATAAGCTCTTCTGAATGGTCATTAAAGGCCGGTGTCCACGTTGTACGAGTTCCACTTCGATGTCGTTCCCAACGGTGTTGCCATTTCGACCGGCCATTTCAAGGCGACACCTGATTCCCCGGAAACGGCATACACGTTCCAGATCAACTCCTGGGACTCATTCACGTTCACGAGCGTGGCATCTGATGGCAAGGTTACGTTCTGGTTCGGCCAGCGCGTCAAGACTGAACTCCCCAAGAGCTTTCTCTCGAAATACGGATCGACGCTCCTACTCGTTGCCGTGTTCGGCTTTAACATGCTCATCCAGCGCAAGCTGAGGAAGGATACGACTCCGAACGTTGCCCAGAAGGCCTCGGAAGCCAAGAAATCCGAGTAANNNNNNATGCCGCTGC-TGCTCTCAATGCTA-TCCTTGATGATT-TGGTCGCCGGTATGCATACGTGCAA-GTGGTGGAGAAACGTCCTGTGACCGAACGGA-GAAGCTGGCTGTATTCGAGTCCTGGGCAGAG-GAGCTGGGTATCAGAAGCAACTTCCGTTCTGCGATGTATGCGTTGGGCGGATTTGAGATCATCGTCCTCTGCGACGATTCGGAGTCCATGCTTAGTAAAGACGTAGTCGACGACATGGGCAACAAGATGACGCGCTGGGACGAGCTACGGGACACCGTTAAATTGATTGTCGACTTTGGCGCCCTGTTTGACGATAACGGCATCGACGTTTATTTCCTGAATCGCCCGACATTGCCGGGAGTGACCTGCGCAAGTGACCTGGAGAAGGCGTTCAAGAAGGATCCAATCGGGGGAACACCTTTGGTTAGCACTGTTGATAGGATCAGGCGCGAGAAGATTGACCCCCTTGAGAGCAAGAAGCAAAAGGTTCTGCTGGTTATTGCGACCGATGGCCAACCCTCCGACGGCAAATCTGCATTCCACCAGCGGATCGCGAGCTTGCCGGAAAACGTGTATGTGTCGATCTTGGCGTGCACCGACAATCGGGCTGCTGTGGCGTACCTGGACGGGATGGATCGGTTGACTCGAGTCGACGTGACCGACGATTATATGACAGAGTTAGAGCAAATCCGGTCAAAGCAAGGAAAGTCGTTCAAGTTTTCGAAAGGTGATTACATCGCGAAAGCGTTGGCTGGACCGATTCAGCCTTGGTTAGACCAGCTCGATGAAGGGCGAGTCGATGTCCCTCAGTACAACAGGGTCCCTAAGCGCGATGCCAAGGGCACTTGCTGCACGATCTGCTGA
>e3_2018-BRAP-(-/-/-/-)-GER*
ATGAAGCCGGTCGTGCTGTCGTTACTGTCGTGCGCCTTGCTGGTCGCGGTTGTCGTCGCTGATGGCGGCGACCAGGTCGGTGTAGTACACGTGCCGGTGGTTGTGACGACGAAGCCGCAGGAGCCGTCGACGCCGGTTCCCGCGTTCGCGCAGCGATTCCTGAAGCAGAAGTTGCAGACAGTGCAGCGCGACGCGAAGACGTTAGGCAAACCGATCGGGATCGCGGCTGGTATGCACCTGGGGATGAACGCGCTGGACCGGTACATGGGCGCCGGCACGGGTGCCAATCGTGTCCGGCGCGCTGTGGCCCAAGGCGCCGCTGGGCTCACCCTGTTCTCGCTGCGCCCGACCGAGTTCAGCGCCATGCTCGCCTACAGGGCGTTCCGTTACCTGCGACGGCGCCTGCGCAAGGACGACACGACATCTCCACGCCCGTGANNNNNNATGAAGTTGTTGCCAGCGACAGCGTTGGTAGTCGGAGCCGGGGTCGGCTTGGCGTACGCCGCTGGCAGGCCATCCCGACGTCAGTTCGTGAAGAGCGTAACGGTTGCGGCGCCGATCAGCGTCGTCTGCCAGGCGCTTCGCGACCTGGACACGTACTTCAAGCTGTGCGAGCTGCCCGGTGAGCAGTACGCCGTCGAGGGGTGCACCACAGTCGACAAGACGACCACGTTCCAGGTCGTCCACCGCCTCCGATTCGGCAAAGTCATCCGCACCTGGGCGTCTCGAGCCGAATCCGATGCCGGCGACGGCGTCGTCGAGTTCTGCGACACGTTCCAGGCGTGGAGCTCCGATTTCAAGATTGTGTTCCGTTTGAAACGCGCCGGTGAGCAACGCACGCAGGTCGACGTCGTCTGGGCCGCCACTGGCCCTCAGTGGCAGACGCTGTTCTTCTCGCGCATGGGCCCGAAACAGTTCGATATCCGGTTGGCTGGCCTGAAGCGGCACTGCGAATCGGTGGCCACCAACCATGGCAACCTCCCATGANNNNNNATGTGCAGTCCTCGTCTGTGTTTCGCGCTGACCGGCCTGGTCCTCCTGGTCGTAATCGAAGCCGAGCGGCATGTCCGCGTCACCTTGCAAGCGGTCGATGGCGACGACGCCCCAACGATGGAATGCCTCGTGCTGAACTTGAACGACAATGGCGCGCTCCAAGAATACAAGGCGTACCTGAACGCCCACAACATCATGATCAACCCCGCGTTCGATACGAGGTCTCCGAATGACAAGCTTGGCGACTTCCTGAACTTGCTGTCGCTCCGACAGGAATGTATCTATCGTATGCAAGCCGGCGCGAAATTGTGCTTGTTTGGAATGCAGGGGGCTGGCATGCTAAAGGACTCTCATCCGTACCTAGCTACCTGTGCTGCCGCCGCGGCCGGCGTTGCTGCCTCAGATGCCCTTTGTACTGGGGTCATTGATTTTCCACGGGAACGCAAAGTTAAGGCGGCCCTGCACCGGTTCCTTGCACAGATCGTGAATCGCGACGTGGTCATCCCCATGATCGACCACATCATCACGGGCGAACTGATCCGTCATTGGATGTGANNNNNNATGGCGCGATCCTTTGTTGCTGCGGTGACGGTTGCAATGGCCCTGGCGTTGGCGGCGGCGCAGGTCCCAGTCACGTCCAAGTTTAAGTTCGGCGAGTTCTTTCGAGGGTACGGCCAATCATCACGTCTATACATGTCAGGTGCTGAGGTCCCGTCAGGGAGTTTGACGTTGTCGTCAGCAAAGGGGATGTTTCCCAGGGATATAACCCCGGTATGAGTACACATTAAATACGACACTGCTCCTACGACTAACAAATCGTTACACAGAGCCATCCTCGATACTGAAGTTGAACCTGAGCGAGTCGGCTGCCAAAACGGCTGACTCTCCAAAGATTCTGTTCGGCGAATCCTTCATTAACAACACTGAAACCGGTGCGATTCATGACCGTGGAGTCATCGAAGTGTCAGCTCGTTGCGCGTTCGCTGAATGATAGGATTTAACTGTTGTGTCTACAGCGAATTCAACAGCGACGATCTGAACTCGGGCGCCGTGAAAGCAGGGAAAGACGATGGGTAAGCTGTGGCGCATCGTCAAAATCCATAAGCTCTTCTGAATGGTCATTAAAGGCCGGTGTCCACGTTGTACGAGTTCCACTTCGATGTCGTTCCCAACGGTGTTGCCATTTCGACCGGCCATTTCAAGGCGACACCTGATTCCCCGGAAACGGCATACACGTTCCAGATCAACTCCTGGGACTCATTCACGTTCACGAGCGTGGCATCTGATGGCAAGGTTACGTTCTGGTTCGGCCAGCGCGTCAAGACTGAACTCCCCAAGAGCTTTCTCTCGAAATACGGATCGACGCTCCTACTCGTTGCCGTGTTCGGCTTTAACATGCTCATCCAGCGCAAGCTGAGGAAGGATACGACTCCGAACGTTGCCCAGAAGGCCTCGGAAGCCAAGAAATCCGAGTAANNNNNNATGCCGCTGC-TGCTCTCAATGCTA-TCCTTGATGATT-TGGTCGCCGGTATGCATACGTGCAA-GTGGTGGAGAAACGTCCTGTGACCGAACGGA-GAAGCTGGCTGTATTCGAGTCCTGGGCAGAG-GAGCTGGGTATCAGAAGCAACTTCCGTTCTGCGATGTATGCGTTGGGCGGATTTGAGATCATCGTCCTCTGCGACGATTCGGAGTCCATGCTTAGTAAAGACGTAGTCGACGACATGGGCAACAAGATGACGCGCTGGGACGAGCTACGGGACACCGTTAAATTGATTGTCGACTTTGGCGCCCTGTTTGACGATAACGGCATCGACGTTTATTTCCTGAATCGCCCGACATTGCCGGGAGTGACCTGCGCAAGTGACCTGGAGAAGGCGTTCAAGAAGGATCCAATCGGGGGAACACCTTTGGTTAGCACTGTTGATAGGATCAGGCGCGAGAAGATTGACCCCCTTGAGAGCAAGAAGCAAAAGGTTCTGCTGGTTATTGCGACCGATGGCCAACCCTCCGACGGCAAATCTGCATTCCACCAGCGGATCGCGAGCTTGCCGGAAAACGTGTATGTGTCGATCTTGGCGTGCACCGACAATCGGGCTGCTGTGGCGTACCTGGACGGGATGGATCGGTTGACTCGAGTCGACGTGACCGACGATTATATGACAGAGTTAGAGCAAATCCGGTCAAAGCAAGGAAAGTCGTTCAAGTTTTCGAAAGGTGATTACATCGCGAAAGCGTTGGCTGGACCGATTCAGCCTTGGTTAGACCAGCTCGATGAAGGGCGAGTCGATGTCCCTCAGTACAACAGGGTCCCTAAGCGCGATGCCAAGGGCACTTGCTGCACGATCTGCTGA
>eH-BRAP-(-/1/-/-)-GER
ATGAAGCCGGTCGTGCTGTCGTTACTGTCGTGCGCCTTGCTGGTCGCGGTTGTCGTCGCTGATGGCGGCGACCAGGTCGGTGTAGTACACGTGCCGGTGGTTGTGACGACGAAGCCGCAGGAGCCGTCGACGCCGGTTCCCGCGTTCGCGCAGCGATTCCTGAAGCAGAAGTTGCAGACAGTGCAGCGCGACGCGAAGACGTTAGGCAAACCGATCGGGATCGCGGCTGGTATGCACCTGGGGATGAACGCGCTGGACCGGTACATGGGCGCCGGCACGGGTGCCAATCGTGTCCGGCGCGCTGTGGCCCAAGGCGCCGCTGGGCTCACCCTGTTCTCGCTGCGCCCGACCGAGTTCAGCGCCATGCTCGCCTACAGGGCGTTCCGTTACCTGCGACGGCGCCTGCGCAAGGACGACACGACATCTCCACGCCCGTGANNNNNNATGAAGTTGTTGCCAGCGACAGCGTTGGTAGTCGGAGCCGGGGTCGGCTTGGCGTACGCCGCTGGCAGGCCATCCCGACGTCAGTTCGTGAAGAGCGTAACGGTTGCGGCGCCGATCAGCGTCGTCTGCCAGGCGCTTCGCGACCTGGACACGTACTTCAAGCTGTGCGAGCTGCCCGGTGAGCAGTACGCCGTCGAGGGGTGCACCACAGTCGACAAGACGACCACGTTCCAGGTCGTCCACCGCCTCCGATTCGGCAAAGTCATCCGCACCTGGGCGTCTCGAGCCGAATCCGATGCCGGCGACGGCGTCGTCGAGTTCTGCGACACGTTCCAGGCGTGGAGCTCCGATTTCAAGATTGTGTTCCGTTTGAAACGCGCCGGTGAGCAACGCACGCAGGTCGACGTCGTCTGGGCCGCCACTGGCCCTCAGTGGCAGACGCTGTTCTTCTCGCGCATGGGCCCGAAACAGTTCGATATCCGGTTGGCTGGCCTGAAGCGGCACTGCGAATCGGTGGCCACCAACCATGGCAACCTCCCATGANNNNNNATGTGCAGTCCTCGTCTGTGTTTCGCGCTGACCGGCCTGGTCCTCCTGGTCGTAATCGAAGCCGAGCGGCATGTCCGCGTCACCTTGCAAGCGGTCGATGGCGACGACGCCCCAACGATGGAATGCCTCGTGCTGAACTTGAACGACAATGGCGCGCTCCAAGAATACAAGGCGTACCTGAACGCCCACAACATCATGATCAACCCCGCGTTCGATACGAGGTCTCCGAATGACAAGCTTGGCGACTTCCTGAACTTGCTGTCGCTCCGACAGGAATGTATCTATCGTATGCAAGCCGGCGCGAAATTGTGCTTGTTTGGAATGCAGGGGGCTGGCATGCTAAAGGACTCTCATCCGTACCTAGCTACCTGTGCTGCCGCCGCGGCCGGCGTTGCTGCCTCAGATGCCCTTTGTACTGGGGTCATTGATTTTCCACGGGAACGCAAAGTTAAGGCGGCCCTGCACCGGTTCCTTGCACAGATCGTGAATCGCGACGTGGTCATCCCCATGATCGACCACATCATCACGGGCGAACTGATCCGTCATTGGATGTGANNNNNNATGGCGCGATCCTTTGTTGCTGCGGTGACGGTTGCAATGGCCCTGGCGTTGGCGGCGGCGCAGGTCCCAGTCACGTCCAAGTTTAAGTTCGGCGAGTTCTTTCGAGGGTACGGCCAATCATCACGTCTATACATGTCAGGTGCTGAGGTCCCGTCAGGGAGTTTGACGTTGTCGTCAGCAAAGGGGATGTTTCCCAGGGATATAACCCCGGTATGAGTACACATTAAATACGACACTGCTCCTACGACTAACAAATCGTTACACAGAGCCATCCTCGATACTGAAGTTGAACCTGAGCGAGTCGGCTGCCAAAACGGCTGACTCTCCAAAGATTCTGTTCGGCGAATCCTTCATTAACAACACTGAAACCGGTGCGATTCATGACCGTGGAGTCATCGAAGTGTCAGCTCGTTGCGCGTTCGCTGAATGATAGGATTTAACTGTTGTGTCTACAGCGAATTCAACAGCGACGATCTGAACTCGGGCGCCGTGAAAGCAGGGAAAGACGATGGGTAAGCTGTGGCGCATCGTCAAAATCCATAAGCTCTTCTGAATGGTCATTAAAGGCCGGTGTCCACGTTGTACGAGTTCCACTTCGATGTCGTTCCCAACGGTGTTGCCATTTCGACCGGCCATTTCAAGGCGACACCTGATTCCCCGGAAACGGCATACACGTTCCAGATCAACTCCTGGGACTCATTCACGTTCACGAGCGTGGCATCTGATGGCAAGGTTACGTTCTGGTTCGGCCAGCGCGTCAAGACTGAACTCCCCAAGAGCTTTCTCTCGAAATACGGATCGACGCTCCTACTCGTTGCCGTGTTCGGCTTTAACATGCTCATCCAGCGCAAGCTGAGGAAGGATACGACTCCGAACGTTGCCCAGAAGGCCTCGGAAGCCAAGAAATCCGAGTAANNNNNNATGCCGCTGC-TGCTCTCAATGCTA-TCCTTGATGATT-TGGTCGCCGGTATGCATACGTGCAA-GTGGTGGAGAAACGTCCTGTGACCGAACGGA-GAAGCTGGCTGTATTCGAGTCCTGGGCAGAG-GAGCTGGGTATCAGAAGCAACTTCCGTTCTGCGATGTATGCGTTGGGCGGATTTGAGATCATCGTCCTCTGCGACGATTCGGAGTCCATGCTTAGTAAAGACGTAGTCGACGACATGGGCAACAAGATGACGCGCTGGGACGAGCTACGGGACACCGTTAAATTGATTGTCGACTTTGGCGCCCTGTTTGACGATAACGGCATCGACGTTTATTTCCTGAATCGCCCGACATTGCCGGGAGTGACCTGCGCAAGTGACCTGGAGAAGGCGTTCAAGAAGGATCCAATCGGGGGAACACCTTTGGTTAGCACTGTTGATAGGATCAGGCGCGAGAAGATTGACCCCCTTGAGAGCAAGAAGCAAAAGGTTCTGCTGGTTATTGCGACCGATGGCCAACCCTCCGACGGCAAATCTGCATTCCACCAGCGGATCGCGAGCTTGCCGGAAAACGTGTATGTGTCGATCTTGGCGTGCACCGACAATCGGGCTGCTGTGGCGTACCTGGACGGGATGGATCGGTTGACTCGAGTCGACGTGACCGACGATTATATGACAGAGTTAGAGCAAATCCGGTCAAAGCAAGGAAAGTCGTTCAAGTTTTCGAAAGGTGATTACATCGCGAAAGCGTTGGCTGGACCGATTCAGCCTTGGTTAGACCAGCTCGATGAAGGGCGAGTCGATGTCCCTCAGTACAACAGGGTCCCTAAGCGCGATGCCAAGGGCACTTGCTGCACGATCTGCTGA
>P.b-43-BNAP-(5/-/-/X)-CAN/QC
ATGAAGCCGGKCGTGCTGTCGTTACTGTCGTGCGCCTTGCTGGTCGCGGTTGTCGTCGCTGATGGCGGCGACCAGGTCGGTGTAGTACACGTGCCGGTGGTTGTGACGACGAAGCCGCAGGAGCCGTCGACGCCGGTTCCCGCGTTCGCGCAGCGATTCCTGAAGCAGAAGTTGCAGACAGTGCAGCGCGACGCGAAGACGTTAGGCAAACCGATCGGGATCGCGGCTGGTATGCACCTGGGGATGAACGCGCTGGACCGGTACATGGGCGCCGGCACGGGTGCCAATCGTGTCCGGCGCGCTGTGGCCCAAGGCGCCGCTGGGCTCACCCTGTTCTCGCTGCGCCCGACCGAGTTCAGCGCCATGCTCGCCTACAGGGCGTTCCGTTACCTGCGACGGCGCCTGCGCAAGGACGACACGACATCTCCACGCCCGTGANNNNNNATGAAGTTGTTGCCAGCGACAGCGTTGGTAGTCGGAGCCGGGGTCGGCTTGGCGTACGCCGCTGGCAGGCCATCCCGACGTCAGTTCGTGAAGAGCGTAACGGTTGCGGCGCCGATCAGCGTCGTCTGCCAGGCGCTTCGCGACCTGGACACGTACTTCAAGCTGTGCGAGCTGCCCGGTGAGCAGTACGCCGTCGAGGGGTGCACCACAGTCGACAAGACGACCACGTTCCAGGTCGTCCACCGCCTCCGATTCGGCAAAGTCATCCGCACCTGGGCGTCTCGAGCCGAATCCGATGCCGGCGACGGCGTCGTCGAGTTCTGCGACACGTTCCAGGCGTGGAGCTCCGATTTCAAGATTGTGTTCCGTTTGAAACGCGCCGGTGAGCAACGCACGCAGGTCGACGTCGTCTGGGCCGCCACTGGCCCTCAGTGGCAAACGCTGTTCTTCTCGCGCATGGGCCCGAAACAGTTCGATATCCGGTTGGCTGGCCTGAAGCGGCACTGCGAATCGGTGGCCACCAACCACGGCAACCTCCCATGANNNNNNATGTGCAGTCCTCGTCTGTGTTTCGCGCTGACCGGCCTGGTCCTCCTGGTCGTAATCGAAGCCGAGCGGCATGTTCGCGTCACCTTGAAAGCGGTCGATGGCGACGACGCCCCAACGATGGAATGCCTCGTGCTGAACTTGAACGACAATGGCGCGCTCCAAGAATACAAGGCGTACCCGAACGCCCACMACATCATAATCAACCCCGCGTTCGATACGAGGTCTCCGAATGACAAGCTTGGCGACTTCCTGAACTTGCTGTSGCTCCGACAGGAATGTATCTATCGTATGCAAGCCGGCGCGAAATTGTGCTTGTTTGGAATGCAGGGGGCCGGCATGCTAAAGGACTCTCATCCGTACCTAGCTACCTGTGCTGCCGCCGCGGCCGGCGTTGCTGCCTCAGATGCCATTTGTACTGGGGTCATTGATTTTCCACGGGAACGCAAAGTTAAGGCGGCCCTGCACCGGTTCCTTGCACAGATCGTGAATCGCGACGTGGTGATCCCCATGATCGACCACATCATCACGGGCGAACTGATCCGTCATTGGATGTGANNNNNNATGGCGCGATCCTTTGTTGCTGCGGTGACGGTTGCAATGGCCCTGGCGTTGGCGGCGGCGCAGGTCCCAGTCACGTCCAAGTTTAAGTTCGGCGAGTTCTTTCGAGGGTACGGCCAATCATCACGTCTATACATGTCAGGTGCTGAGGTCCCGTCAGGGAGTTTGACGTTGTCGTCAGCAAAGGGGATGTTTCCCAGGGATATAACCCCGGTATGAGTACGCATTAAATACGACACTGCTCGTATGACTGACAAATCGTTACACAGAGCCATCCTCGATACTGAAGTTGAACCTGAGCGAGTCGGCTGCCAAGACGGCTGACTCTCCAAAGATTCTGTTCGGCGAATCCTTCATTAACAACACTGAAACCGGTGCGATTCACGACCGTGGAGTCATCGAAGTGTCAGCTCGTTGCGCGTTCGCTGAATGGTAGGATTTAACTGTTGTGTCTACAGCGAATTCAACAGCGACGATCTGAACTCGGGCGCCCTGAAAGCAGGGAAAGACGATGGGTAAGCCGTGGCGCATAGTCAAAATCCATAAGCTCTTCTGAATGGTCATTAAAGGCCGGTGTCCACGTTGTACGAGTTCCACTTCGATGTCGTTCCCAACGGTGTTGCCATTTCGACCGGCCATTTCAAGGCGACACCTGATTCCMCGGAAACGGCATACACGTTCCAGATCAACTCCTGGGACTCGTTCACGTTCACGAGCGTGGCATCTGATGGCAAGGTTACGTTCTGGTTCGGCCAGCGCGTCAAGACTGAACTCCCCAAGAGCTTTCTCTCGAAATACGGATCGACGCTCCTACTCGTTGCCGTGTTCGGCTTTAACATGCTCATCCAGCGCAAGCTGAGGAAGGATACGACTCCGAACGTTGCCCAGAAGGCCTCGGAAGCCAAGAAATCCGAGTAANNNNNNATGCCGCTGC-TGCTCTCAATGCTA-TCCTTGATGATT-TGGTCGCCGGTATGCATACGTGCAA-GTGGTGGAGAAACGTCCTGTGACCGAACGGA-GAAGCTGGCTGTATTCGAGTCCTGGGCAGAG-GAGCTGGGTATCAGAAGCAACTTCCGTTCTGCGATGTATGCGTTGGGCGGATTTGAGATCATCGTCCTCTGCGACGATTCGGAGTCCATGCTTAGTAAAGACGTAGTCGACGACATGGGCAACAAGATGACGCGCTGGGACGAGCTACGGGACACCGTTAAATTGATTGTCGACTTTGGCGCCCTGTTTGACGATAACGGCATCGACGTTTATTTCCTGAATCGCCCGACATTGCCGGGAGTGACCTGCGCAAGTGACCTGGAGAAGGCGTTCAAGAAGGATCCAATCGGGGGAACACCTTTGGTTAGCACTGTTGATAGGATCAGGCGCGAGAAGATTGACCCCCTTGAGAGCAAGAAGCAAAAGGTTCTGCTGGTTATTGCGACCGATGGCCAACCCTCCGACGGCAAATCTGCATTCCACCAGCGGATCGCGAGCTTGCCGGAAAACGTGTATGTGTCGATCTTGGCGTGCACYGACAATCGGGCTGCTGTGGCGTACCTGGACGGGATGGATCGGTTGACTCGAGTCGACGTGACCGACGATTATATGACAGAGTTAGAGCGAATCCGGTCAAAGCAAGGAAAGTCGTTCAAGTTTTCGAAAGGTGATTACATCGCGAAAGCGTTGGCTGGACCGATTCAGCCTTGGTTAGACCAGCTCGATGAAGGGCGAGTCGATGTCCCTCAGTACAACAGGGTCCCTAAGCGCGATGCCAAGGGCACTTGCTGCACGATCTGCTGA
>P.b-28-BNAP-(2/-/-/-)-CAN/ON
ATGAAGCCGGTCGTGCTGTCGTTACTGTCGTGCGCCTTGCTGGTCGCGGTTGTCGTCGCTGATGGCGGCGACCAGGTCGGTGTAGTACACGTGCCGGTGGTTGTGACGACGAAGCCGCAGGAGCCGTCGACGCCGGTTCCCGCGTTCGCGCAGCGATTCCTGAAGCAGAAGTTGCAGACAGTGCAGCGCGACGCGAAGACGTTAGGCAAACCGATCGGGATCGCGGCTGGCATGCACCTGGGGATGAACGCGCTGGACCGGTACATGGGCGCCGGCACGGGTGCCAATCGTGTCCGGCGCGCTGTGGCCCAAGGCGCCGCTGGCCTCACCCTGTTCTCGCTGCGCCCGACCGAGTTCAGCGCCATGCTCGCCTACAGGGCGTTCCGTTACCTGCGACGGCGCCTGCGCAAGGACGACACGACATCTCCACACCCGTGANNNNNNATGAAGTTGTTGCCAGCGACAGCGTTGGTAGTCGGAGCCGGGGTCGGCTTGGCGTACGCCGCTGGCAGGCCATCCCGACGTCAGTTCGTGAAGAGCGTAACGGTTGCGGCGCCGATCAGCGTCGTCTGCCAGGCGCTTCGCGACCTGGACACGTACTTCAAGCTGTGCGAGCTGCCCGGTGAGCAGTACGCCGTCGAGGGGTGCACCACAGTCGACAAGACGACCACGTTCCAGGTCGTCCACCGCCTCCGATTCGGCAAAGTCATCCGCACCTGGGCGTCTCGAGCCGAATCCGATGCCGGCGACGGCGTCGTCGAGTTCTGCGACACGTTCCAGGCGTGGAGCTCCGATTTCAAGATTGTGTTCCGTTTGAAACGCGCCGGTGAGCAACGCACGCAGGTCGACGTCGTCTGGGCCGCCACTGGCCCTCAGTGGCAGACGCTGTTCTTCTCGCGCATGGGCCCGAAACAGTTCGATATCCGGTTGGCTGGCCTGAAGCGGCACTGCGAATCGGTGGCCACCAACCATGGCAACCTCCCATGANNNNNNATGTGCAGTCCTCGTCTGTGTTTCGCGCTGACCGGCCTGGTCCTCCTGGTCGTAATCGAAGCCGAGCGGCATGTCCGCGTCACCTTGCAAGCGGTCGATGGCGACGACGCCCCAACGATGGAATGCCTCGTGCTGAACTTGAACGACAATGGCGCGCTCCAAGAATACAAGGCGTACCTGAACGCCCACAACATCATGATCAACCCCGCGTTCGATACGAGGTCTCCGAATGACAAGCTTGGCGACTTCCTGAACTTGCTGTCGCTCCGACAGGAATGTATCTATCGTATGCAAGCCGGCGCGAAATTGTGCTTGTTTGGAATGCAGGGGGCTGGCATGCTAAAGGACTCTCATCCGTACCTAGCTACCTGTGCTGCCGCCGCGGCCGGCGTTGCTGCCTCAGATGCCCTTTGTACTGGGGTCATTGATTTTCCACGGGAACGCAAAGTTAAGGCGGCCCTGCACCGGTTCCTTGCACAGATCGTGAATCGCGACGTGGTCATCCCCATGATCGACCACATCATCACGGGCGAACTGATCCGTCATTGGATGTGANNNNNNATGGCGCGATCCTTTGTTGCTGCGGTGACGGTTGCAATGGCCCTGGCGTTGGCGGCGGCGCAGGTCCCAGTCACGTCCAAGTTTAAGTTCGGCGAGTTCTTTCGAGGGTACGGCCAATCATCACGTCTATACATGTCAGGTGCTGAGGTCCCGTCAGGGAGTTTAACGTTGTCGTCAGCAAAGGGGATGTTTCCCAGGGATATAACCCCGGTATGAGTACGCATTAAATACGACACTGCTCGTATGACTGACAAATCGTTACACAGAGCCATCCTCGATACTGAAGTTGAACCTGAGCGAGTCGGCTGCCAAGACGGCTGACTCTCCAAAGATTCTGTTCGGCGAATCCTTCATTAACAACACTGAAACCGGTGCGATTCACGACCGTGGAGTCATCGAAGTGTCAGCTCGTTGCGCGTTCGCTGAATGGTAGGATTTAACTGTTGTGTCTACAGCGAATTCAACAGCGACGATCTGAACTCGGGCGCCCTGAAAGCAGGGAAAGACGATGGGTAAGCCGTGGCGCATAGTCAAAATCCATAAGCTCTTCTGAATGGTCATTAAAGGCCGGTGTCCACGTTGTACGAGTTCCACTTCGATGTCGTTCCCAACGGTGTTGCCATTTCGACCGGCCATTTCAAGGCGACACCTGATTCCCCGGAAACGGCATACACGTTCCAGATCAACTCCTGGGACTCGTTCACGTTCACGAGCGTGGCATCTGATGGCAAGGTTACGTTCTGGTTCGGCCAGCGCGTCAAGACTGAACTCCCCAAGAGCTTTCTCTCGAAATACGGATCGACGCTCCTACTCGTTGCCGTGTTCGGCTTTAACATGCTCATCCAGCGCAAGCTGAGGAAGGATACGACTCCGAACGTTGCCCAGAAGGCCTCGGAAGCCAAGAAATCCGAGTAANNNNNNATGCCGCTGC-TGCTCTCAATGCTA-TCCTTGATGATT-TGGTCGCCGGTATGCATACGTGCAA-GTGGTGGAGAAACGTCCTGTGACCGAACGGA-GAAGCTGGCTGTATTCGAGTCCTGGGCAGAG-GAGCTGGGTATCAGAAGCAACTTCCGTTCTGCGATGTATGCGTTGGGCGGATTTGAGATCATCGTCCTCTGCGACGATTCGGAGTCCATGCTTAGTAAAGACGTAGTCGACGACATGGGCAACAAGATGACGCGCTGGGACGAGCTACGGGACACCGTTAAATTGATTGTCGACTTTGGCGCCCTGTTTGACGATAACGGCATCGACGTTTATTTCCTGAATCGCCCGACATTGCCGGGAGTGACCTGCGCAAGTGACCTGGAGAAGGCGTTCAAGAAGGATCCAATCGGGGGAACACCTTTGGTTAGCACTGTTGATAGGATCAGGCGCGAGAAGATTGACCCCCTTGAGAGCAAGAAGCAAAAGGTTCTGCTGGTTATTGCGACCGATGGCCAACCCTCCGACGGCAAATCTGCATTCCACCAGCGGATCGCGAGCTTGCCGGAAAACGTGTATGTGTCGATCTTGGCGTGCACCGACAATCGGGCTGCTGTGGCGTACCTGGACGGGATGGATCGGTTGACTCGAGTCGACGTGACCGACGATTATATGACAGAGTTAGAGCGAATCCGGTCAAAGCAAGGAAAGTCGTTCAAGTTTTCGAAAGGTGATTACATCGCGAAAGCGTTGGCTGGACCGATTCAGCCTTGGTTAGACCAGCTCGATGAAGGGCGAGTCGATGTCCCTCAGTACAACAGGGTCCCTAAGCGCGATGCCAAGGGCACTTGCTGCACGATCTGCTGA
>P.b-29-BNAP-(6/-/-/-)-CAN/ON
ATGAAGCCGGTCGTGCTGTCGTTACTGTCGTGCGCCTTGCTGGTCGCGGTTGTCGTCGCTGATGGCGGCGACCAGGTCGGTGTAGTACACGTGCCGGTGGTTGTGACGACGAAGCCGCAGGAGCCGTCGACGCCGGTTCCCGCGTTCGCGCAGCGATTCCTGAAGCAGAAGTTGCAGACAGTGCAGCGCGACGCGAAGACGTTAGGCAAACCGATCGGGATCGCGGCTGGCATGCACCTGGGGATGAACGCGCTGGACCGGTACATGGGCGCCGGCACGGGTGCCAATCGTGTCCGGCGCGCTGTGGCCCAAGGCGCCGCTGGCCTCACCCTGTTCTCGCTGCGCCCGACCGAGTTCAGCGCCATGCTCGCCTACAGGGCGTTCCGTTACCTGCGACGGCGCCTGCGCAAGGACGACACGACATCTCCACACCCGTGANNNNNNATGAAGTTGTTGCCAGCGACAGCGTTGGTAGTCGGAGCCGGGGTCGGCTTGGCGTACGCCGCTGGCAGGCCATCCCGACGTCAGTTCGTGAAGAGCGTAACGGTTGCGGCGCCGATCAGCGTCGTCTGCCAGGCGCTTCGCGACCTGGACACGTACTTCAAGCTGTGCGAGCTGCCCGGTGAGCAGTACGCCGTCGAGGGGTGCACCACAGTCGACAAGACGACCACGTTCCAGGTCGTCCACCGCCTCCGATTCGGCAAAGTCATCCGCACCTGGGCGTCTCGAGCCGAATCCGATGCCGGCGACGGCGTCGTCGAGTTCTGCGACACGTTCCAGGCGTGGAGCTCCGATTTCAAGATTGTGTTCCGTTTGAAACGCGCCGGTGAGCAACGCACGCAGGTCGACGTCGTCTGGGCCGCCACTGGCCCTCAGTGGCAGACGCTGTTCTTCTCGCGCATGGGCCCGAAACAGTTCGATATCCGGTTGGCTGGCCTGAAGCGGCACTGCGAATCGGTGGCCACCAACCATGGCAACCTCCCATGANNNNNNATGTGCAGTCCTCGTCTGTGTTTCGCGCTGACCGGCCTGGTCCTCCTGGTCGTAATCGAAGCCGAGCGGCATGTCCGCGTCACCTTGCAAGCGGTCGATGGCGACGACGCCCCAACGATGGAATGCCTCGTGCTGAACTTGAACGACAATGGCGCGCTCCAAGAATACAAGGCGTACCTGAACGCCCACAACATCATGATCAACCCCGCGTTCGATACGAGGTCTCCGAATGACAAGCTTGGCGACTTCCTGAACTTGCTGTCGCTCCGACAGGAATGTATCTATCGTATGCAAGCCGGCGCGAAATTGTGCTTGTTTGGAATGCAGGGGGCTGGCATGCTAAAGGACTCTCATCCGTACCTAGCTACCTGTGCTGCCGCCGCGGCCGGCGTTGCTGCCTCAGATGCCCTTTGTACTGGGGTCATTGATTTTCCACGGGAACGCAAAGTTAAGGCGGCCCTGCACCGGTTCCTTGCACAGATCGTGAATCGCGACGTGGTCATCCCCATGATCGACCACATCATCACGGGCGAACTGATCCGTCATTGGATGTGANNNNNNATGGCGCGATCCTTTGTTGCTGCGGTGACGGTTGCAATGGCCCTGGCGTTGGCGGCGGCGCAGGTCCCAGTCACGTCCAAGTTTAAGTTCGGCGAGTTCTTTCGAGGGTACGGCCAATCATCACGTCTATACATGTCAGGTGCTGAGGTCCCGTCAGGGAGTTTAACGTTGTCGTCAGCAAAGGGGATGTTTCCCAGGGATATAACCCCGGTATGAGTACGCATTAAATACGACACTGCTCGTATGACTGACAAATCGTTACACAGAGCCATCCTCGATACTGAAGTTGAACCTGAGCGAGTCGGCTGCCAAGACGGCTGACTCTCCAAAGATTCTGTTCGGCGAATCCTTCATTAACAACACTGAAACCGGTGCGATTCACGACCGTGGAGTCATCGAAGTGTCAGCTCGTTGCGCGTTCGCTGAATGGTAGGATTTAACTGTTGTGTCTACAGCGAATTCAACAGCGACGATCTGAACTCGGGCGCCCTGAAAGCAGGGAAAGACGATGGGTAAGCCGTGGCGCATAGTCAAAATCCATAAGCTCTTCTGAATGGTCATTAAAGGCCGGTGTCCACGTTGTACGAGTTCCACTTCGATGTCGTTCCCAACGGTGTTGCCATTTCGACCGGCCATTTCAAGGCGACACCTGATTCCCCGGAAACGGCATACACGTTCCAGATCAACTCCTGGGACTCGTTCACGTTCACGAGCGTGGCATCTGATGGCAAGGTTACGTTCTGGTTCGGCCAGCGCGTCAAGACTGAACTCCCCAAGAGCTTTCTCTCGAAATACGGATCGACGCTCCTACTCGTTGCCGTGTTCGGCTTTAACATGCTCATCCAGCGCAAGCTGAGGAAGGATACGACTCCGAACGTTGCCCAGAAGGCCTCGGAAGCCAAGAAATCCGAGTAANNNNNNATGCCGCTGC-TGCTCTCAATGCTA-TCCTTGATGATT-TGGTCGCCGGTATGCATACGTGCAA-GTGGTGGAGAAACGTCCTGTGACCGAACGGA-GAAGCTGGCTGTATTCGAGTCCTGGGCAGAG-GAGCTGGGTATCAGAAGCAACTTCCGTTCTGCGATGTATGCGTTGGGCGGATTTGAGATCATCGTCCTCTGCGACGATTCGGAGTCCATGCTTAGTAAAGACGTAGTCGACGACATGGGCAACAAGATGACGCGCTGGGACGAGCTACGGGACACCGTTAAATTGATTGTCGACTTTGGCGCCCTGTTTGACGATAACGGCATCGACGTTTATTTCCTGAATCGCCCGACATTGCCGGGAGTGACCTGCGCAAGTGACCTGGAGAAGGCGTTCAAGAAGGATCCAATCGGGGGAACACCTTTGGTTAGCACTGTTGATAGGATCAGGCGCGAGAAGATTGACCCCCTTGAGAGCAAGAAGCAAAAGGTTCTGCTGGTTATTGCGACCGATGGCCAACCCTCCGACGGCAAATCTGCATTCCACCAGCGGATCGCGAGCTTGCCGGAAAACGTGTATGTGTCGATCTTGGCGTGCACCGACAATCGGGCTGCTGTGGCGTACCTGGACGGGATGGATCGGTTGACTCGAGTCGACGTGACCGACGATTATATGACAGAGTTAGAGCGAATCCGGTCAAAGCAAGGAAAGTCGTTCAAGTTTTCGAAAGGTGATTACATCGCGAAAGCGTTGGCTGGACCGATTCAGCCTTGGTTAGACCAGCTCGATGAAGGGCGAGTCGATGTCCCTCAGTACAACAGGGTCCCTAAGCGCGATGCCAAGGGCACTTGCTGCACGATCTGCTGA
>P.b-31-BNAP-(8/-/-/-)-USA/ND
ATGAAGCCGGTCGTGCTGTCGTTACTGTCGTGCGCCTTGCTGGTCGCGGTTGTCGTCGCTGATGGCGGCGACCAGGTCGGTGTAGTACACGTGCCGGTGGTTGTGACGACGAAGCCGCAGGAGCCGTCGACGCCGGTTCCCGCGTTCGCGCAGCGATTCCTGAAGCAGAAGTTGCAGACAGTGCAGCGCGACGCGAAGACGTTAGGCAAACCGATCGGGATCGCGGCTGGCATGCACCTGGGGATGAACGCGCTGGACCGGTACATGGGCGCCGGCACGGGTGCCAATCGTGTCCGGCGCGCTGTGGCCCAAGGCGCCGCTGGCCTCACCCTGTTCTCGCTGCGCCCGACCGAGTTCAGCGCCATGCTCGCCTACAGGGCGTTCCGTTACCTGCGACGGCGCCTGCGCAAGGACGACACGACATCTCCACACCCGTGANNNNNNATGAAGTTGTTGCCAGCGACAGCGTTGGTAGTCGGAGCCGGGGTCGGCTTGGCGTACGCCGCTGGCAGGCCATCCCGACGTCAGTTCGTGAAGAGCGTAACGGTTGCGGCGCCGATCAGCGTCGTCTGCCAGGCGCTTCGCGACCTGGACACGTACTTCAAGCTGTGCGAGCTGCCCGGTGAGCAGTACGCCGTCGAGGGGTGCACCACAGTCGACAAGACGACCACGTTCCAGGTCGTCCACCGCCTCCGATTCGGCAAAGTCATCCGCACCTGGGCGTCTCGAGCCGAATCCGATGCCGGCGACGGCGTCGTCGAGTTCTGCGACACGTTCCAGGCGTGGAGCTCCGATTTCAAGATTGTGTTCCGTTTGAAACGCGCCGGTGAGCAACGCACGCAGGTCGACGTCGTCTGGGCCGCCACTGGCCCTCAGTGGCAGACGCTGTTCTTCTCGCGCATGGGCCCGAAACAGTTCGATATCCGGTTGGCTGGCCTGAAGCGGCACTGCGAATCGGTGGCCACCAACCATGGCAACCTCCCATGANNNNNNATGTGCAGTCCTCGTCTGTGTTTCGCGCTGACCGGCCTGGTCCTCCTGGTCGTAATCGAAGCCGAGCGGCATGTCCGCGTCACCTTGCAAGCGGTCGATGGCGACGACGCCCCAACGATGGAATGCCTCGTGCTGAACTTGAACGACAATGGCGCGCTCCAAGAATACAAGGCGTACCTGAACGCCCACAACATCATGATCAACCCCGCGTTCGATACGAGGTCTCCGAATGACAAGCTTGGCGACTTCCTGAACTTGCTGTCGCTCCGACAGGAATGTATCTATCGTATGCAAGCCGGCGCGAAATTGTGCTTGTTTGGAATGCAGGGGGCTGGCATGCTAAAGGACTCTCATCCGTACCTAGCTACCTGTGCTGCCGCCGCGGCCGGCGTTGCTGCCTCAGATGCCCTTTGTACTGGGGTCATTGATTTTCCACGGGAACGCAAAGTTAAGGCGGCCCTGCACCGGTTCCTTGCACAGATCGTGAATCGCGACGTGGTCATCCCCATGATCGACCACATCATCACGGGCGAACTGATCCGTCATTGGATGTGANNNNNNATGGCGCGATCCTTTGTTGCTGCGGTGACGGTTGCAATGGCCCTGGCGTTGGCGGCGGCGCAGGTCCCAGTCACGTCCAAGTTTAAGTTCGGCGAGTTCTTTCGAGGGTACGGCCAATCATCACGTCTATACATGTCAGGTGCTGAGGTCCCGTCAGGGAGTTTAACGTTGTCGTCAGCAAAGGGGATGTTTCCCAGGGATATAACCCCGGTATGAGTACGCATTAAATACGACACTGCTCGTATGACTGACAAATCGTTACACAGAGCCATCCTCGATACTGAAGTTGAACCTGAGCGAGTCGGCTGCCAAGACGGCTGACTCTCCAAAGATTCTGTTCGGCGAATCCTTCATTAACAACACTGAAACCGGTGCGATTCACGACCGTGGAGTCATCGAAGTGTCAGCTCGTTGCGCGTTCGCTGAATGGTAGGATTTAACTGTTGTGTCTACAGCGAATTCAACAGCGACGATCTGAACTCGGGCGCCCTGAAAGCAGGGAAAGACGATGGGTAAGCCGTGGCGCATAGTCAAAATCCATAAGCTCTTCTGAATGGTCATTAAAGGCCGGTGTCCACGTTGTACGAGTTCCACTTCGATGTCGTTCCCAACGGTGTTGCCATTTCGACCGGCCATTTCAAGGCGACACCTGATTCCCCGGAAACGGCATACACGTTCCAGATCAACTCCTGGGACTCGTTCACGTTCACGAGCGTGGCATCTGATGGCAAGGTTACGTTCTGGTTCGGCCAGCGCGTCAAGACTGAACTCCCCAAGAGCTTTCTCTCGAAATACGGATCGACGCTCCTACTCGTTGCCGTGTTCGGCTTTAACATGCTCATCCAGCGCAAGCTGAGGAAGGATACGACTCCGAACGTTGCCCAGAAGGCCTCGGAAGCCAAGAAATCCGAGTAANNNNNNATGCCGCTGC-TGCTCTCAATGCTA-TCCTTGATGATT-TGGTCGCCGGTATGCATACGTGCAA-GTGGTGGAGAAACGTCCTGTGACCGAACGGA-GAAGCTGGCTGTATTCGAGTCCTGGGCAGAG-GAGCTGGGTATCAGAAGCAACTTCCGTTCTGCGATGTATGCGTTGGGCGGATTTGAGATCATCGTCCTCTGCGACGATTCGGAGTCCATGCTTAGTAAAGACGTAGTCGACGACATGGGCAACAAGATGACGCGCTGGGACGAGCTACGGGACACCGTTAAATTGATTGTCGACTTTGGCGCCCTGTTTGACGATAACGGCATCGACGTTTATTTCCTGAATCGCCCGACATTGCCGGGAGTGACCTGCGCAAGTGACCTGGAGAAGGCGTTCAAGAAGGATCCAATCGGGGGAACACCTTTGGTTAGCACTGTTGATAGGATCAGGCGCGAGAAGATTGACCCCCTTGAGAGCAAGAAGCAAAAGGTTCTGCTGGTTATTGCGACCGATGGCCAACCCTCCGACGGCAAATCTGCATTCCACCAGCGGATCGCGAGCTTGCCGGAAAACGTGTATGTGTCGATCTTGGCGTGCACCGACAATCGGGCTGCTGTGGCGTACCTGGACGGGATGGATCGGTTGACTCGAGTCGACGTGACCGACGATTATATGACAGAGTTAGAGCGAATCCGGTCAAAGCAAGGAAAGTCGTTCAAGTTTTCGAAAGGTGATTACATCGCGAAAGCGTTGGCTGGACCGATTCAGCCTTGGTTAGACCAGCTCGATGAAGGGCGAGTCGATGTCCCTCAGTACAACAGGGTCCCTAAGCGCGATGCCAAGGGCACTTGCTGCACGATCTGCTGA
>P.b-32-BNAP-(8/-/-/-)-USA/ND
ATGAAGCCGGTCGTGCTGTCGTTACTGTCGTGCGCCTTGCTGGTCGCGGTTGTCGTCGCTGATGGCGGCGACCAGGTCGGTGTAGTACACGTGCCGGTGGTTGTGACGACGAAGCCGCAGGAGCCGTCGACGCCGGTTCCCGCGTTCGCGCAGCGATTCCTGAAGCAGAAGTTGCAGACAGTGCAGCGCGACGCGAAGACGTTAGGCAAACCGATCGGGATCGCGGCTGGCATGCACCTGGGGATGAACGCGCTGGACCGGTACATGGGCGCCGGCACGGGTGCCAATCGTGTCCGGCGCGCTGTGGCCCAAGGCGCCGCTGGCCTCACCCTGTTCTCGCTGCGCCCGACCGAGTTCAGCGCCATGCTCGCCTACAGGGCGTTCCGTTACCTGCGACGGCGCCTGCGCAAGGACGACACGACATCTCCACACCCGTGANNNNNNATGAAGTTGTTGCCAGCGACAGCGTTGGTAGTCGGAGCCGGGGTCGGCTTGGCGTACGCCGCTGGCAGGCCATCCCGACGTCAGTTCGTGAAGAGCGTAACGGTTGCGGCGCCGATCAGCGTCGTCTGCCAGGCGCTTCGCGACCTGGACACGTACTTCAAGCTGTGCGAGCTGCCCGGTGAGCAGTACGCCGTCGAGGGGTGCACCACAGTCGACAAGACGACCACGTTCCAGGTCGTCCACCGCCTCCGATTCGGCAAAGTCATCCGCACCTGGGCGTCTCGAGCCGAATCCGATGCCGGCGACGGCGTCGTCGAGTTCTGCGACACGTTCCAGGCGTGGAGCTCCGATTTCAAGATTGTGTTCCGTTTGAAACGCGCCGGTGAGCAACGCACGCAGGTCGACGTCGTCTGGGCCGCCACTGGCCCTCAGTGGCAGACGCTGTTCTTCTCGCGCATGGGCCCGAAACAGTTCGATATCCGGTTGGCTGGCCTGAAGCGGCACTGCGAATCGGTGGCCACCAACCATGGCAACCTCCCATGANNNNNNATGTGCAGTCCTCGTCTGTGTTTCGCGCTGACCGGCCTGGTCCTCCTGGTCGTAATCGAAGCCGAGCGGCATGTCCGCGTCACCTTGCAAGCGGTCGATGGCGACGACGCCCCAACGATGGAATGCCTCGTGCTGAACTTGAACGACAATGGCGCGCTCCAAGAATACAAGGCGTACCTGAACGCCCACAACATCATGATCAACCCCGCGTTCGATACGAGGTCTCCGAATGACAAGCTTGGCGACTTCCTGAACTTGCTGTCGCTCCGACAGGAATGTATCTATCGTATGCAAGCCGGCGCGAAATTGTGCTTGTTTGGAATGCAGGGGGCTGGCATGCTAAAGGACTCTCATCCGTACCTAGCTACCTGTGCTGCCGCCGCGGCCGGCGTTGCTGCCTCAGATGCCCTTTGTACTGGGGTCATTGATTTTCCACGGGAACGCAAAGTTAAGGCGGCCCTGCACCGGTTCCTTGCACAGATCGTGAATCGCGACGTGGTCATCCCCATGATCGACCACATCATCACGGGCGAACTGATCCGTCATTGGATGTGANNNNNNATGGCGCGATCCTTTGTTGCTGCGGTGACGGTTGCAATGGCCCTGGCGTTGGCGGCGGCGCAGGTCCCAGTCACGTCCAAGTTTAAGTTCGGCGAGTTCTTTCGAGGGTACGGCCAATCATCACGTCTATACATGTCAGGTGCTGAGGTCCCGTCAGGGAGTTTAACGTTGTCGTCAGCAAAGGGGATGTTTCCCAGGGATATAACCCCGGTATGAGTACGCATTAAATACGACACTGCTCGTATGACTGACAAATCGTTACACAGAGCCATCCTCGATACTGAAGTTGAACCTGAGCGAGTCGGCTGCCAAGACGGCTGACTCTCCAAAGATTCTGTTCGGCGAATCCTTCATTAACAACACTGAAACCGGTGCGATTCACGACCGTGGAGTCATCGAAGTGTCAGCTCGTTGCGCGTTCGCTGAATGGTAGGATTTAACTGTTGTGTCTACAGCGAATTCAACAGCGACGATCTGAACTCGGGCGCCCTGAAAGCAGGGAAAGACGATGGGTAAGCCGTGGCGCATAGTCAAAATCCATAAGCTCTTCTGAATGGTCATTAAAGGCCGGTGTCCACGTTGTACGAGTTCCACTTCGATGTCGTTCCCAACGGTGTTGCCATTTCGACCGGCCATTTCAAGGCGACACCTGATTCCCCGGAAACGGCATACACGTTCCAGATCAACTCCTGGGACTCGTTCACGTTCACGAGCGTGGCATCTGATGGCAAGGTTACGTTCTGGTTCGGCCAGCGCGTCAAGACTGAACTCCCCAAGAGCTTTCTCTCGAAATACGGATCGACGCTCCTACTCGTTGCCGTGTTCGGCTTTAACATGCTCATCCAGCGCAAGCTGAGGAAGGATACGACTCCGAACGTTGCCCAGAAGGCCTCGGAAGCCAAGAAATCCGAGTAANNNNNNATGCCGCTGC-TGCTCTCAATGCTA-TCCTTGATGATT-TGGTCGCCGGTATGCATACGTGCAA-GTGGTGGAGAAACGTCCTGTGACCGAACGGA-GAAGCTGGCTGTATTCGAGTCCTGGGCAGAG-GAGCTGGGTATCAGAAGCAACTTCCGTTCTGCGATGTATGCGTTGGGCGGATTTGAGATCATCGTCCTCTGCGACGATTCGGAGTCCATGCTTAGTAAAGACGTAGTCGACGACATGGGCAACAAGATGACGCGCTGGGACGAGCTACGGGACACCGTTAAATTGATTGTCGACTTTGGCGCCCTGTTTGACGATAACGGCATCGACGTTTATTTCCTGAATCGCCCGACATTGCCGGGAGTGACCTGCGCAAGTGACCTGGAGAAGGCGTTCAAGAAGGATCCAATCGGGGGAACACCTTTGGTTAGCACTGTTGATAGGATCAGGCGCGAGAAGATTGACCCCCTTGAGAGCAAGAAGCAAAAGGTTCTGCTGGTTATTGCGACCGATGGCCAACCCTCCGACGGCAAATCTGCATTCCACCAGCGGATCGCGAGCTTGCCGGAAAACGTGTATGTGTCGATCTTGGCGTGCACCGACAATCGGGCTGCTGTGGCGTACCTGGACGGGATGGATCGGTTGACTCGAGTCGACGTGACCGACGATTATATGACAGAGTTAGAGCGAATCCGGTCAAAGCAAGGAAAGTCGTTCAAGTTTTCGAAAGGTGATTACATCGCGAAAGCGTTGGCTGGACCGATTCAGCCTTGGTTAGACCAGCTCGATGAAGGGCGAGTCGATGTCCCTCAGTACAACAGGGTCCCTAAGCGCGATGCCAAGGGCACTTGCTGCACGATCTGCTGA
>P.b-33-BRAP-(2/-/-/-)-CAN/ON
ATGAAGCCGGTCGTGCTGTCGTTACTGTCGTGCGCCTTGCTGGTCGCGGTTGTCGTCGCTGATGGCGGCGACCAGGTCGGTGTAGTACACGTGCCGGTGGTTGTGACGACGAAGCCGCAGGAGCCGTCGACGCCGGTTCCCGCGTTCGCGCAGCGATTCCTGAAGCAGAAGTTGCAGACAGTGCAGCGCGACGCGAAGACGTTAGGCAAACCGATCGGGATCGCGGCTGGCATGCACCTGGGGATGAACGCGCTGGACCGGTACATGGGCGCCGGCACGGGTGCCAATCGTGTCCGGCGCGCTGTGGCCCAAGGCGCCGCTGGCCTCACCCTGTTCTCGCTGCGCCCGACCGAGTTCAGCGCCATGCTCGCCTACAGGGCGTTCCGTTACCTGCGACGGCGCCTGCGCAAGGACGACACGACATCTCCACACCCGTGANNNNNNATGAAGTTGTTGCCAGCGACAGCGTTGGTAGTCGGAGCCGGGGTCGGCTTGGCGTACGCCGCTGGCAGGCCATCCCGACGTCAGTTCGTGAAGAGCGTAACGGTTGCGGCGCCGATCAGCGTCGTCTGCCAGGCGCTTCGCGACCTGGACACGTACTTCAAGCTGTGCGAGCTGCCCGGTGAGCAGTACGCCGTCGAGGGGTGCACCACAGTCGACAAGACGACCACGTTCCAGGTCGTCCACCGCCTCCGATTCGGCAAAGTCATCCGCACCTGGGCGTCTCGAGCCGAATCCGATGCCGGCGACGGCGTCGTCGAGTTCTGCGACACGTTCCAGGCGTGGAGCTCCGATTTCAAGATTGTGTTCCGTTTGAAACGCGCCGGTGAGCAACGCACGCAGGTCGACGTCGTCTGGGCCGCCACTGGCCCTCAGTGGCAGACGCTGTTCTTCTCGCGCATGGGCCCGAAACAGTTCGATATCCGGTTGGCTGGCCTGAAGCGGCACTGCGAATCGGTGGCCACCAACCATGGCAACCTCCCATGANNNNNNATGTGCAGTCCTCGTCTGTGTTTCGCGCTGACCGGCCTGGTCCTCCTGGTCGTAATCGAAGCCGAGCGGCATGTCCGCGTCACCTTGCAAGCGGTCGATGGCGACGACGCCCCAACGATGGAATGCCTCGTGCTGAACTTGAACGACAATGGCGCGCTCCAAGAATACAAGGCGTACCTGAACGCCCACAACATCATGATCAACCCCGCGTTCGATACGAGGTCTCCGAATGACAAGCTTGGCGACTTCCTGAACTTGCTGTCGCTCCGACAGGAATGTATCTATCGTATGCAAGCCGGCGCGAAATTGTGCTTGTTTGGAATGCAGGGGGCTGGCATGCTAAAGGACTCTCATCCGTACCTAGCTACCTGTGCTGCCGCCGCGGCCGGCGTTGCTGCCTCAGATGCCCTTTGTACTGGGGTCATTGATTTTCCACGGGAACGCAAAGTTAAGGCGGCCCTGCACCGGTTCCTTGCACAGATCGTGAATCGCGACGTGGTCATCCCCATGATCGACCACATCATCACGGGCGAACTGATCCGTCATTGGATGTGANNNNNNATGGCGCGATCCTTTGTTGCTGCGGTGACGGTTGCAATGGCCCTGGCGTTGGCGGCGGCGCAGGTCCCAGTCACGTCCAAGTTTAAGTTCGGCGAGTTCTTTCGAGGGTACGGCCAATCATCACGTCTATACATGTCAGGTGCTGAGGTCCCGTCAGGGAGTTTAACGTTGTCGTCAGCAAAGGGGATGTTTCCCAGGGATATAACCCCGGTATGAGTACGCATTAAATACGACACTGCTCGTATGACTGACAAATCGTTACACAGAGCCATCCTCGATACTGAAGTTGAACCTGAGCGAGTCGGCTGCCAAGACGGCTGACTCTCCAAAGATTCTGTTCGGCGAATCCTTCATTAACAACACTGAAACCGGTGCGATTCACGACCGTGGAGTCATCGAAGTGTCAGCTCGTTGCGCGTTCGCTGAATGGTAGGATTTAACTGTTGTGTCTACAGCGAATTCAACAGCGACGATCTGAACTCGGGCGCCCTGAAAGCAGGGAAAGACGATGGGTAAGCCGTGGCGCATAGTCAAAATCCATAAGCTCTTCTGAATGGTCATTAAAGGCCGGTGTCCACGTTGTACGAGTTCCACTTCGATGTCGTTCCCAACGGTGTTGCCATTTCGACCGGCCATTTCAAGGCGACACCTGATTCCCCGGAAACGGCATACACGTTCCAGATCAACTCCTGGGACTCGTTCACGTTCACGAGCGTGGCATCTGATGGCAAGGTTACGTTCTGGTTCGGCCAGCGCGTCAAGACTGAACTCCCCAAGAGCTTTCTCTCGAAATACGGATCGACGCTCCTACTCGTTGCCGTGTTCGGCTTTAACATGCTCATCCAGCGCAAGCTGAGGAAGGATACGACTCCGAACGTTGCCCAGAAGGCCTCGGAAGCCAAGAAATCCGAGTAANNNNNNATGCCGCTGC-TGCTCTCAATGCTA-TCCTTGATGATT-TGGTCGCCGGTATGCATACGTGCAA-GTGGTGGAGAAACGTCCTGTGACCGAACGGA-GAAGCTGGCTGTATTCGAGTCCTGGGCAGAG-GAGCTGGGTATCAGAAGCAACTTCCGTTCTGCGATGTATGCGTTGGGCGGATTTGAGATCATCGTCCTCTGCGACGATTCGGAGTCCATGCTTAGTAAAGACGTAGTCGACGACATGGGCAACAAGATGACGCGCTGGGACGAGCTACGGGACACCGTTAAATTGATTGTCGACTTTGGCGCCCTGTTTGACGATAACGGCATCGACGTTTATTTCCTGAATCGCCCGACATTGCCGGGAGTGACCTGCGCAAGTGACCTGGAGAAGGCGTTCAAGAAGGATCCAATCGGGGGAACACCTTTGGTTAGCACTGTTGATAGGATCAGGCGCGAGAAGATTGACCCCCTTGAGAGCAAGAAGCAAAAGGTTCTGCTGGTTATTGCGACCGATGGCCAACCCTCCGACGGCAAATCTGCATTCCACCAGCGGATCGCGAGCTTGCCGGAAAACGTGTATGTGTCGATCTTGGCGTGCACCGACAATCGGGCTGCTGTGGCGTACCTGGACGGGATGGATCGGTTGACTCGAGTCGACGTGACCGACGATTATATGACAGAGTTAGAGCGAATCCGGTCAAAGCAAGGAAAGTCGTTCAAGTTTTCGAAAGGTGATTACATCGCGAAAGCGTTGGCTGGACCGATTCAGCCTTGGTTAGACCAGCTCGATGAAGGGCGAGTCGATGTCCCTCAGTACAACAGGGTCCCTAAGCGCGATGCCAAGGGCACTTGCTGCACGATCTGCTGA
>P.b-30-BNAP-(5/-/-/-)-CAN/PEI
ATGAAGCCGGTYGTGCTGTCGTTACTGTCGTGCGCCTTGCTGGTCGCGGTTGTCGTCGCTGATGGCGGCGACCAGGTCGGTGTAGTACACGTGCCGGTGGTTGTGACGACGAAGCCGCAGGAGCCGTCGACGCCGGTTCCCGCGTTCGCGCAGCGATTCCTGAAGCAGAAGTTGCAGACAGTGCAGCGCGACGCGAAGACGTTAGGCAAACCGATCGGGATCGCGGCTGGCATGCACCTGGGGATGAACGCGCTGGACCGGTACATGGGCGCCGGCACGGGTGCCAATCGTGTCCGGCGCGCTGTGGCCCAAGGCGCCGCTGGCCTCACCCTGTTCTCGCTGCGCCCGACCGAGTTCAGCGCCATGCTCGCCTACAGGGCGTTCCGTTACCTGCGACGGCGCCTGCGCAAGGACGACACGACATCTCCACACCCGTGANNNNNNATGAAGTTGTTGCCAGCGACAGCGTTGGTAGTCGGAGCCGGGGTCGGCTTGGCGTACGCCGCTGGCAGGCCATCCCGACGTCAGTTCGTGAAGAGCGTAACGGTTGCGGCGCCGATCAGCGTCGTCTGCCAGGCGCTTCGCGACCTGGACACGTACTTCAAGCTGTGCGAGCTGCCCGGTGAGCAGTACGCCGTCGAGGGGTGCACCACAGTCGACAAGACGACCACGTTCCAGGTCGTCCACCGCCTCCGATTCGGCAAAGTCATCCGCACCTGGGCGTCTCGAGCCGAATCCGATGCCGGCGACGGCGTCGTCGAGTTCTGCGACACGTTCCAGGCGTGGAGCTCCGATTTCAAGATTGTGTTCCGTTTGAAACGCGCCGGTGAGCAACGCACGCAGGTCGACGTCGTCTGGGCCGCCACTGGCCCTCAGTGGCAAACGCTGTTCTTCTCGCGCATGGGCCCGAAACAGTTCGATATCCGGTTGGCTGGCCTGAAGCGGCACTGCGAATCGGTGGCCACCAACCACGGCAACCTCCCATGANNNNNNATGTGCAGTCCTCGTCTGTGTTTCGCGCTGACCGGCCTGGTCCTCCTGGTCGTAATCGAAGCCGAGCGGCATGTCCGCGTCACCTTGCAAGCGGTCGATGGCGACGACGCCCCAACGATGGAATGCCTCGTGCTGAACTTGAACGACAATGGCGCGCTCCAAGAATACAAGGCGTACCTGAACGCCCACAACATCATGATCAACCCCGCGTTCGATACGAGGTCTCCGAATGACAAGCTTGGCGACTTCCTGAACTTGCTGTCGCTCCGACAGGAATGTATCTATCGTATGCAAGCCGGCGCGAAATTGTGCTTGTTTGGAATGCAGGGGGCTGGCATGCTAAAGGACTCTCATCCGTACCTAGCTACCTGTGCTGCCGCCGCGGCCGGCGTTGCTGCCTCAGATGCCCTTTGTACTGGGGTCATTGATTTTCCACGGGAACGCAAAGTTAAGGCGGCCCTGCACCGGTTCCTTGCACAGATCGTGAATCGCGACGTGGTCATCCCCATGATCGACCACATCATCACGGGCGAACTGATCCGTCATTGGATGTGANNNNNNATGGCGCGATCCTTTGTTGCTGCGGTGACGGTTGCAATGGCCCTGGCGTTGGCGGCGGCGCAGGTCCCAGTCACGTCCAAGTTTAAGTTCGGCGAGTTCTTTCGAGGGTACGGCCAATCATCACGTCTATACATGTCAGGTGCTGAGGTCCCGTCAGGGAGTTTAACGTTGTCGTCAGCAAAGGGGATGTTTCCCAGGGATATAACCCCGGTATGAGTACGCATTAAATACGACACTGCTCGTATGACTGACAAATCGTTACACAGAGCCATCCTCGATACTGAAGTTGAACCTGAGCGAGTCGGCTGCCAAGACGGCTGACTCTCCAAAGATTCTGTTCGGCGAATCCTTCATTAACAACACTGAAACCGGTGCGATTCACGACCGTGGAGTCATCGAAGTGTCAGCTCGTTGCGCGTTCGCTGAATGGTAGGATTTAACTGTTGTGTCTACAGCGAATTCAACAGCGACGATCTGAACTCGGGCGCCCTGAAAGCAGGGAAAGACGATGGGTAAGCCGTGGCGCATAGTCAAAATCCATAAGCTCTTCTGAATGGTCATTAAAGGCCGGTGTCCACGTTGTACGAGTTCCACTTCGATGTCGTTCCCAACGGTGTTGCCATTTCGACCGGCCATTTCAAGGCGACACCTGATTCCCCGGAAACGGCATACACGTTCCAGATCAACTCCTGGGACTCGTTCACGTTCACGAGCGTGGCATCTGATGGCAAGGTTACGTTCTGGTTCGGCCAGCGCGTCAAGACTGAACTCCCCAAGAGCTTTCTCTCGAAATACGGATCGACGCTCCTACTCGTTGCCGTGTTCGGCTTTAACATGCTCATCCAGCGCAAGCTGAGGAAGGATACGACTCCGAACGTTGCCCAGAAGGCCTCGGAAGCCAAGAAATCCGAGTAANNNNNNATGCCGCTGC-TGCTCTCAATGCTA-TCCTTGATGATT-TGGTCGCCGGTATGCATACGTGCAA-GTGGTGGAGAAACGTCCTGTGACCGAACGGA-GAAGCTGGCTGTATTCGAGTCCTGGGCAGAG-GAGCTGGGTATCAGAAGCAACTTCCGTTCTGCGATGTATGCGTTGGGCGGATTTGAGATCATCGTCCTCTGCGACGATTCGGAGTCCATGCTTAGTAAAGACGTAGTCGACGACATGGGCAACAAGATGACGCGCTGGGACGAGCTACGGGACACCGTTAAATTGATTGTCGACTTTGGCGCCCTGTTTGACGATAACGGCATCGACGTTTATTTCCTGAATCGCCCGACATTGCCGGGAGTGACCTGCGCAAGTGACCTGGAGAAGGCGTTCAAGAAGGATCCAATCGGGGGAACACCTTTGGTTAGCACTGTTGATAGGATCAGGCGCGAGAAGATTGACCCCCTTGAGAGCAAGAAGCAAAAGGTTCTGCTGGTTATTGCGACCGATGGCCAACCCTCCGACGGCAAATCTGCATTCCACCAGCGGATCGCGAGCTTGCCGGAAAACGTGTATGTGTCGATCTTGGCGTGCACCGACAATCGGGCTGCTGTGGCGTACCTGGACGGGATGGATCGGTTGACTCGAGTCGACGTGACCGACGATTATATGACAGAGTTAGAGCGAATCCGGTCAAAGCAAGGAAAGTCGTTCAAGTTTTCGAAAGGTGATTACATCGCGAAAGCGTTGGCTGGACCGATTCAGCCTTGGTTAGACCAGCTCGATGAAGGGCGAGTCGATGTCCCTCAGTACAACAGGGTCCCTAAGCGCGATGCCAAGGGCACTTGCTGCACGATCTGCTGA
>TUDPb15-(-/-/(16/31/31)/-)-GER
ATGAAGCCGGTCGTGCTGTCGTTACTGTCGTGCGCCTTGCTGGTCGCGGTTGTCGTCGCTGATGGCGGCGACCAGGTCGGTGTAGTACACGTGCCGGTGGTTGTGACGACGAAGCCGCAGGAGCCGTCGACGCCGGTTCCCGCGTTCGCGCAGCGATTCCTGAAGCAGAAGTTGCAGACAGTGCAGCGCGACGCGAAGACGTTAGGCAAACCGATCGGGATCGCGGCTGGTATGCACCTGGGGATGAACGCGCTGGACCGGTACATGGGCGCCGGCACGGGTGCCAATCGTGTCCGGCGCGCTGTGGCCCAAGGCGCCGCTGGGCTCACCCTGTTCTCGCTGCGCCCGACCGAGTTCAGCGCCATGCTCGCCTACAGGGCGTTCCGTTACCTGCGACGGCGCCTGCGCAAGGACGACACGACATCTCCACGCCCGTGANNNNNNATGAAGTTGTTGCCAGCGACAGCGTTGGTAGTCGGAGCCGGGGTCGGCTTGGCGTACGCCGCTGGCAGGCCATCCCGACGTCAGTTCGTGAAGAGCGTAACGGTTGCGGCGCCGATCAGCGTCGTCTGCCAGGCGCTTCGCGACCTGGACACGTACTTCAAGCTGTGCGAGCTGCCCGGTGAGCAGTACGCCGTCGAGGGGTGCACCACAGTCGACAAGACGACCACGTTCCAGGTCGTCCACCGCCTCCGATTCGGCAAAGTCATCCGCACCTGGGCGTCTCGAGCCGAATCCGATGCCGGCGACGGCGTCGTCGAGTTCTGCGACACGTTCCAGGCGTGGAGCTCCGATTTCAAGATTGTGTTCCGTTTGAAACGCGCCGGTGAGCAACGCACGCAGGTCGACGTCGTCTGGGCCGCCACTGGCCCTCAGTGGCAAACGCTGTTCTTCTCGCGCATGGGCCCGAAACAGTTCGATATCCGGTTGGCTGGCCTGAAGCGGCACTGCGAATCGGTGGCCACCAACCACGGCAACCTCCCATGANNNNNNATGTGCAGTCCTCGTCTGTGTTTCGCGCTGACCGGCCTGGTCCTCCTGGTCGTAATCGAAGCCGAGCGGCATGTCCGCGTCACCTTGCAAGCGGTCGATGGCGACGACGCCCCAACGATGGAATGCCTCGTGCTGAACTTGAACGACAATGGCGCGCTCCAAGAATACAAGGCGTACCTGAACGCCCACAACATCATGATCAACCCCGCGTTCGATACGAGGTCTCCGAATGACAAGCTTGGCGACTTCCTGAACTTGCTGTCGCTCCGACAGGAATGTATCTATCGTATGCGAGCCGGCGCGAAATTGTGCTTGTTTGGAATGCAGGGGGCTGGCATGCTAAAGGACTCTCATCCGTACCTAGCTACCTGTGCTGCCGCCGCGGCCGGCGTTGCTGCCTCAGATGCCCTTTGTACTGGGGTCATTGATTTTCCACGGGAACGCAAAGTTAAGGCGGCCCTGCACCGGTTCCTTGCACAGATCGTGAATCGCGACGTGGTCATCCCCATGATCGACCACATCATCACGGGCGAACTGATCCGTCATTGGATGTGANNNNNNATGGCGCGATCCTTTGTTGCTGCGGTGACGGTTGCAATGGCCCTGGCGTTGGCGGCGGCGCAGGTCCCAGTCACGTCCAAGTTTAAGTTCGGCGAGTTCTTTCGAGGGTACGGCCAATCATCACGTCTATACATGTCAGGTGCTGAGGTCCCGTCAGGGAGTTTAACGTTGTCGTCAGCAAAGGGGATGTTTCCCAGGGATATAACCCCGGTATGAGTACGCATTAAATACGACACTGCTCGTATGACTGACAAATCGTTACACAGAGCCATCCTCGATACTGAAGTTGAACCTGAGCGAGTCGGCTGCCAAGACGGCTGACTCTCCAAAGATTCTGTTCGGCGAATCCTTCATTAACAACACTGAAACCGGTGCGATTCACGACCGTGGAGTCATCGAAGTGTCAGCTCGTTGCGCGTTCGCTGAATGGTAGGATTTAACTGTTGTGTCTACAGCGAATTCAACAGCGACGATCTGAACTCGGGCGCCCTGAAAGCAGGGAAAGACGATGGGTAAGCCGTGGCGCATAGTCAAAATCCATAAGCTCTTCTGAATGGTCATTAAAGGCCGGTGTCCACGTTGTACGAGTTCCACTTCGATGTCGTTCCCAACGGTGTTGCCATTTCGACCGGCCATTTCAAGGCGACACCTGATTCCCCGGAAACGGCATACACGTTCCAGATCAACTCCTGGGACTCGTTCACGTTCACGAGCGTGGCATCTGATGGCAAGGTTACGTTCTGGTTCGGCCAGCGCGTCAAGACTGAACTCCCCAAGAGCTTTCTCTCGAAATACGGATCGACGCTCCTACTCGTTGCCGTGTTCGGCTTTAACATGCTCATCCAGCGCAAGCTGAGGAAGGATACGACTCCGAACGTTGCCCAGAAGGCCTCGGAAGCCAAGAAATCCGAGTAANNNNNNATGCCGCTGC-TGCTCTCAATGCTA-TCCTTGATGATT-TGGTCGCCGGTATGCATACGTGCAA-GTGGTGGAGAAACGTCCTGTGACCGAACGGA-GAAGCTGGCTGTATTCGAGTCCTGGGCAGAG-GAGCTGGGTATCAGAAGCAACTTCCGTTCTGCGATGTATGCGTTGGGCGGATTTGAGATCATCGTCCTCTGCGACGATTCGGAGTCCATGCTTAGTAAAGACGTAGTCGACGACATGGGCAACAAGATGACGCGCTGGGACGAGCTACGGGACACCGTTAAATTGATTGTCGACTTTGGCGCCCTGTTTGACGATAACGGCATCGACGTTTATTTCCTGAATCGCCCGACATTGCCGGGAGTGACCTGCGCAAGTGACCTGGAGAAGGCGTTCAAGAAGGATCCAATCGGGGGAACACCTTTGGTTAGCACTGTTGATAGGATCAGGCGCGAGAAGATTGACCCCCTTGAGAGCAAGAAGCAAAAGGTTCTGCTGGTTATTGCGACCGATGGCCAACCCTCCGACGGCAAATCTGCATTCCACCAGCGGATCGCGAGCTTGCCGGAAAACGTGTATGTGTCGATCTTGGCGTGCACCGACAATCGGGCTGCTGTGGCGTACCTGGACGGGATGGATCGGTTGACTCGAGTCGACGTGACCGACGATTATATGACAGAGTTAGAGCGAATCCGGTCAAAGCAAGGAAAGTCGTTCAAGTTTTCGAAAGGTGATTACATCGCGAAAGCGTTGGCTGGACCGATTCAGCCTTGGTTAGACCAGCTCGATGAAGGGCGAGTCGATGTCCCTCAGTACAACAGGGTCCCTAAGCGCGATGCCTAGGGCACTTGCTGCACGATCTGCTGA
>P.b-35-BNAP-(6/3/(16-2-14)/-)-CAN/BC
ATGAAGCCGGTCGTGCTGTCGTTACTGTCGTGCGCCTTGCTGGTCGCGGTTGTCGTCGCTGATGGCGGCGACCAGGTCGGTGTAGTACACGTGCCGGTGGTTGTGACGACGAAGCCGCAGGAGCCGTCGACGCCGGTTCCCGCGTTCGCGCAGCGATTCCTGAAGCAGAAGTTGCAGACAGTGCAGCGCGACGCGAAGACGTTAGGCAAACCGATCGGGATCGCGGCTGGTATGCACCTGGGGATGAACGCGCTGGACCGGTACATGGGCGCCGGCACGGGTGCCAATCGTGTCCGGCGCGCTGTGGCCCAAGGCGCCGCTGGGCTCACCCTGTTCTCGCTGCGCCCGACCGAGTTCAGCGCCATGCTCGCCTACAGGGCGTTCCGTTACCTGCGACGGCGCCTGCGCAAGGACGACACGACATCTCCACGCCCGTGANNNNNNATGAAGTTGTTGCCAGCGACAGCGTTGGTAGTCGGAGCCGGGGTCGGCTTGGCGTACGCCGCTGGCAGGCCATCCCGACGTCAGTTCGTGAAGAGCGTAACGGTTGCGGCGCCGATCAGCGTCGTCTGCCAGGCGCTTCGCGACCTGGACACGTACTTCAAGCTGTGCGAGCTGCCCGGTGAGCAGTACGCCGTCGAGGGGTGCACCACAGTCGACAAGACGACCACGTTCCAGGTCGTCCACCGCCTCCGATTCGGCAAAGTCATCCGCACCTGGGCGTCTCGAGCCGAATCCGATGCCGGCGACGGCGTCGTCGAGTTCTGCGACACGTTCCAGGCGTGGAGCTCCGATTTCAAGATTGTGTTCCGTTTGAAACGCGCCGGTGAGCAACGCACGCAGGTCGACGTCGTCTGGGCCGCCACTGGCCCTCAGTGGCAGACGCTGTTCTTCTCGCGCATGGGCCCGAAACAGTTCGATATCCGGTTGGCTGGCCTGAAGCGGCACTGCGAATCGGTGGCCACCAACCATGGCAACCTCCCATGANNNNNNATGTGCAGTCCTCGTCTGTGTTTCGCGCTGACCGGCCTGGTCCTCCTGGTCGTAATCGAAGCCGAGCGGCATGTCCGCGTCACCTTGAAAGCGGTCGATGGCGACGACGCCCCAACGATGGAATGCCTCGTGCTGAACTTGAACGACAATGGCGCGCTCCAAGAATACAAGGCGTACCTGAACGCCCACAACATCATGATCAACCCCGCGTTCGATACGAGGTCTCCGAATGACAAGCTTGGCGACTTCCTGAACTTGCTGTCGCTCCGACAGGAATGTATCTATCGTATGCAAGCCGGCGCGAAATTGTGCTTGTTTGGAATGCAGGGGGCCGGCATGCTAAAGGACTCTCATCCGTACCTAGCTACCTGTGCTGCCGCCGCGGCCGGCGTTGCTGCCTCAGATGCCATTTGTACTGGGGTCATTGATTTTCCACGGGAACGCAAAGTTAAGGCGGCCCTGCACCGGTTCCTTGCACAGATCGTGAATCGCGACGTGGTCATCCCCATGATCGACCACATCATCACGGGCGAACTGATCCGTCATTGGATGTGANNNNNNATGGCGCGATCCTTTGTTGCTGCGGTGACGGTTGCAATGGCCCTGGCGTTGGCGGCGGCGCAGGTCCCAGTCACGTCCAAGTTTAAGTTCGGCGAGTTCTTTCGAGGGTACGGCCAATCATCACGTCTATACATGTCAGGTGCTGAGGTCCCGTCAGGGAGTTTAACGTTGTCGTCAGCAAAGGGGATGTTTCCCAGGGATATAACCCCGGTATGAGTACGCATTAAATACGACACTGCTCGTATGACTGACAAATCGTTACACAGAGCCATCCTCGATACTGAAGTTGAACCTGAGCGAGTCGGCTGCCAAGACGGCTGACTCTCCAAAGATTCTGTTCGGCGAATCCTTCATTAACAACACTGAAACCGGTGCGATTCACGACCGTGGAGTCATCGAAGTGTCAGCTCGTTGCGCGTTCGCTGAATGGTAGGATTTAACTGTTGTGTCTACAGCGAATTCAACAGCGACGATCTGAACTCGGGCGCCCTGAAAGCAGGGAAAGACGATGGGTAAGCCGTGGCGCATAGTCAAAATCCATAAGCTCTTCTGAATGGTCATTAAAGGCCGGTGTCCACGTTGTACGAGTTCCACTTCGATGTCGTTCCCAACGGTGTTGCCATTTCGACCGGCCATTTCAAGGCGACACCTGATTCCCCGGAAACGGCATACACGTTCCAGATCAACTCCTGGGACTCGTTCACGTTCACGAGCGTGGCATCTGATGGCAAGGTTACGTTCTGGTTCGGCCAGCGCGTCAAGACTGAACTCCCCAAGAGCTTTCTCTCGAAATACGGATCGACGCTCCTACTCGTTGCCGTGTTCGGCTTTAACATGCTCATCCAGCGCAAGCTGAGGAAGGATACGACTCCGAACGTTGCCCAGAAGGCCTCGGAAGCCAAGAAATCCGAGTAANNNNNNATGCCGCTGC-TGCTCTCAATGCTA-TCCTTGATGATT-TGGTCGCCGGTATGCATACGTGCAA-GTGGTGGAGAAACGTCCTGTGACCGAACGGA-GAAGCTGGCTGTATTCGAGTCCTGGGCAGAG-GAGCTGGGTATCAGAAGCAACTTCCGTTCTGCGATGTATGCGTTGGGCGGATTTGAGATCATCGTCCTCTGCGACGATTCGGAGTCCATGCTTAGTAAAGACGTAGTCGACGACATGGGCAACAAGATGACGCGCTGGGACGAGCTACGGGACACCGTTAAATTGATTGTCGACTTTGGCGCCCTGTTTGACGATAACGGCATCGACGTTTATTTCCTGAATCGCCCGACATTGCCGGGAGTGACCTGCGCAAGTGACCTGGAGAAGGCGTTCAAGAAGGATCCAATCGGGGGAACACCTTTGGTTAGCACTGTTGATAGGATCAGGCGCGAGAAGATTGACCCCCTTGAGAGCAAGAAGCAAAAGGTTCTGCTGGTTATTGCGACCGATGGCCAACCCTCCGACGGCAAATCTGCATTCCACCAGCGGATCGCGAGCTTGCCGGAAAACGTGTATGTGTCGATCTTGGCGTGCACCGACAATCGGGCTGCTGTGGCGTACCTGGACGGGATGGATCGGTTGACTCGAGTCGACGTGACCGACGATTATATGACAGAGTTAGAGCGAATCCGGTCAAAGCAAGGAAAGTCGTTCAAGTTTTCGAAAGGTGATTACATCGCGAAAGCGTTGGCTGGACCGATTCAGCCTTGGTTAGACCAGCTCGATGAAGGGCGAGTCGATGTCCCTCAGTACAACAGGGTCCCTAAGCGCGATGCCAAGGGCACTTGCTGCACGATCTGCTGA
>P.b-37-BNAP-(3/-/-/-)-CAN/AB
ATGAAGCCGGTCGTGCTGTCGTTACTGTCGTGCGCCTTGCTGGTCGCGGTTGTCGTCGCTGATGGCGGCGACCAGGTCGGTGTAGTACACGTGCCGGTGGTTGTGACGACGAAGCCGCAGGAGCCGTCGACGCCGGTTCCCGCGTTCGCGCAGCGATTCCTGAAGCAGAAGTTGCAGACAGTGCAGCGCGACGCGAAGACGTTAGGCAAACCGATCGGGATCGCGGCTGGTATGCACCTGGGGATGAACGCGCTGGACCGGTACATGGGCGCCGGCACGGGTGCCAATCGTGTCCGGCGCGCTGTGGCCCAAGGCGCCGCTGGGCTCACCCTGTTCTCGCTGCGCCCGACCGAGTTCAGCGCCATGCTCGCCTACAGGGCGTTCCGTTACCTGCGACGGCGCCTGCGCAAGGACGACACGACATCTCCACGCCCGTGANNNNNNATGAAGTTGTTGCCAGCGACAGCGTTGGTAGTCGGAGCCGGGGTCGGCTTGGCGTACGCCGCTGGCAGGCCATCCCGACGTCAGTTCGTGAAGAGCGTAACGGTTGCGGCGCCGATCAGCGTCGTCTGCCAGGCGCTTCGCGACCTGGACACGTACTTCAAGCTGTGCGAGCTGCCCGGTGAGCAGTACGCCGTCGAGGGGTGCACCACAGTCGACAAGACGACCACGTTCCAGGTCGTCCACCGCCTCCGATTCGGCAAAGTCATCCGCACCTGGGCGTCTCGAGCCGAATCCGATGCCGGCGACGGCGTCGTCGAGTTCTGCGACACGTTCCAGGCGTGGAGCTCCGATTTCAAGATTGTGTTCCGTTTGAAACGCGCCGGTGAGCAACGCACGCAGGTCGACGTCGTCTGGGCCGCCACTGGCCCTCAGTGGCAGACGCTGTTCTTCTCGCGCATGGGCCCGAAACAGTTCGATATCCGGTTGGCTGGCCTGAAGCGGCACTGCGAATCGGTGGCCACCAACCATGGCAACCTCCCATGANNNNNNATGTGCAGTCCTCGTCTGTGTTTCGCGCTGACCGGCCTGGTCCTCCTGGTCGTAATCGAAGCCGAGCGGCATGTCCGCGTCACCTTGAAAGCGGTCGATGGCGACGACGCCCCAACGATGGAATGCCTCGTGCTGAACTTGAACGACAATGGCGCGCTCCAAGAATACAAGGCGTACCTGAACGCCCACAACATCATGATCAACCCCGCGTTCGATACGAGGTCTCCGAATGACAAGCTTGGCGACTTCCTGAACTTGCTGTCGCTCCGACAGGAATGTATCTATCGTATGCAAGCCGGCGCGAAATTGTGCTTGTTTGGAATGCAGGGGGCCGGCATGCTAAAGGACTCTCATCCGTACCTAGCTACCTGTGCTGCCGCCGCGGCCGGCGTTGCTGCCTCAGATGCCATTTGTACTGGGGTCATTGATTTTCCACGGGAACGCAAAGTTAAGGCGGCCCTGCACCGGTTCCTTGCACAGATCGTGAATCGCGACGTGGTCATCCCCATGATCGACCACATCATCACGGGCGAACTGATCCGTCATTGGATGTGANNNNNNATGGCGCGATCCTTTGTTGCTGCGGTGACGGTTGCAATGGCCCTGGCGTTGGCGGCGGCGCAGGTCCCAGTCACGTCCAAGTTTAAGTTCGGCGAGTTCTTTCGAGGGTACGGCCAATCATCACGTCTATACATGTCAGGTGCTGAGGTCCCGTCAGGGAGTTTAACGTTGTCGTCAGCAAAGGGGATGTTTCCCAGGGATATAACCCCGGTATGAGTACGCATTAAATACGACACTGCTCGTATGACTGACAAATCGTTACACAGAGCCATCCTCGATACTGAAGTTGAACCTGAGCGAGTCGGCTGCCAAGACGGCTGACTCTCCAAAGATTCTGTTCGGCGAATCCTTCATTAACAACACTGAAACCGGTGCGATTCACGACCGTGGAGTCATCGAAGTGTCAGCTCGTTGCGCGTTCGCTGAATGGTAGGATTTAACTGTTGTGTCTACAGCGAATTCAACAGCGACGATCTGAACTCGGGCGCCCTGAAAGCAGGGAAAGACGATGGGTAAGCCGTGGCGCATAGTCAAAATCCATAAGCTCTTCTGAATGGTCATTAAAGGCCGGTGTCCACGTTGTACGAGTTCCACTTCGATGTCGTTCCCAACGGTGTTGCCATTTCGACCGGCCATTTCAAGGCGACACCTGATTCCCCGGAAACGGCATACACGTTCCAGATCAACTCCTGGGACTCGTTCACGTTCACGAGCGTGGCATCTGATGGCAAGGTTACGTTCTGGTTCGGCCAGCGCGTCAAGACTGAACTCCCCAAGAGCTTTCTCTCGAAATACGGATCGACGCTCCTACTCGTTGCCGTGTTCGGCTTTAACATGCTCATCCAGCGCAAGCTGAGGAAGGATACGACTCCGAACGTTGCCCAGAAGGCCTCGGAAGCCAAGAAATCCGAGTAANNNNNNATGCCGCTGC-TGCTCTCAATGCTA-TCCTTGATGATT-TGGTCGCCGGTATGCATACGTGCAA-GTGGTGGAGAAACGTCCTGTGACCGAACGGA-GAAGCTGGCTGTATTCGAGTCCTGGGCAGAG-GAGCTGGGTATCAGAAGCAACTTCCGTTCTGCGATGTATGCGTTGGGCGGATTTGAGATCATCGTCCTCTGCGACGATTCGGAGTCCATGCTTAGTAAAGACGTAGTCGACGACATGGGCAACAAGATGACGCGCTGGGACGAGCTACGGGACACCGTTAAATTGATTGTCGACTTTGGCGCCCTGTTTGACGATAACGGCATCGACGTTTATTTCCTGAATCGCCCGACATTGCCGGGAGTGACCTGCGCAAGTGACCTGGAGAAGGCGTTCAAGAAGGATCCAATCGGGGGAACACCTTTGGTTAGCACTGTTGATAGGATCAGGCGCGAGAAGATTGACCCCCTTGAGAGCAAGAAGCAAAAGGTTCTGCTGGTTATTGCGACCGATGGCCAACCCTCCGACGGCAAATCTGCATTCCACCAGCGGATCGCGAGCTTGCCGGAAAACGTGTATGTGTCGATCTTGGCGTGCACCGACAATCGGGCTGCTGTGGCGTACCTGGACGGGATGGATCGGTTGACTCGAGTCGACGTGACCGACGATTATATGACAGAGTTAGAGCGAATCCGGTCAAAGCAAGGAAAGTCGTTCAAGTTTTCGAAAGGTGATTACATCGCGAAAGCGTTGGCTGGACCGATTCAGCCTTGGTTAGACCAGCTCGATGAAGGGCGAGTCGATGTCCCTCAGTACAACAGGGTCCCTAAGCGCGATGCCAAGGGCACTTGCTGCACGATCTGCTGA
>P.b-38-soil-(6/3/-/-)-CAN/BC*
ATGAAGCCGGTCGTGCTGTCGTTACTGTCGTGCGCCTTGCTGGTCGCGGTTGTCGTCGCTGATGGCGGCGACCAGGTCGGTGTAGTACACGTGCCGGTGGTTGTGACGACGAAGCCGCAGGAGCCGTCGACGCCGGTTCCCGCGTTCGCGCAGCGATTCCTGAAGCAGAAGTTGCAGACAGTGCAGCGCGACGCGAAGACGTTAGGCAAACCGATCGGGATCGCGGCTGGTATGCACCTGGGGATGAACGCGCTGGACCGGTACATGGGCGCCGGCACGGGTGCCAATCGTGTCCGGCGCGCTGTGGCCCAAGGCGCCGCTGGGCTCACCCTGTTCTCGCTGCGCCCGACCGAGTTCAGCGCCATGCTCGCCTACAGGGCGTTCCGTTACCTGCGACGGCGCCTGCGCAAGGACGACACGACATCTCCACGCCCGTGANNNNNNATGAAGTTGTTGCCAGCGACAGCGTTGGTAGTCGGAGCCGGGGTCGGCTTGGCGTACGCCGCTGGCAGGCCATCCCGACGTCAGTTCGTGAAGAGCGTAACGGTTGCGGCGCCGATCAGCGTCGTCTGCCAGGCGCTTCGCGACCTGGACACGTACTTCAAGCTGTGCGAGCTGCCCGGTGAGCAGTACGCCGTCGAGGGGTGCACCACAGTCGACAAGACGACCACGTTCCAGGTCGTCCACCGCCTCCGATTCGGCAAAGTCATCCGCACCTGGGCGTCTCGAGCCGAATCCGATGCCGGCGACGGCGTCGTCGAGTTCTGCGACACGTTCCAGGCGTGGAGCTCCGATTTCAAGATTGTGTTCCGTTTGAAACGCGCCGGTGAGCAACGCACGCAGGTCGACGTCGTCTGGGCCGCCACTGGCCCTCAGTGGCAGACGCTGTTCTTCTCGCGCATGGGCCCGAAACAGTTCGATATCCGGTTGGCTGGCCTGAAGCGGCACTGCGAATCGGTGGCCACCAACCATGGCAACCTCCCATGANNNNNNATGTGCAGTCCTCGTCTGTGTTTCGCGCTGACCGGCCTGGTCCTCCTGGTCGTAATCGAAGCCGAGCGGCATGTCCGCGTCACCTTGAAAGCGGTCGATGGCGACGACGCCCCAACGATGGAATGCCTCGTGCTGAACTTGAACGACAATGGCGCGCTCCAAGAATACAAGGCGTACCTGAACGCCCACAACATCATGATCAACCCCGCGTTCGATACGAGGTCTCCGAATGACAAGCTTGGCGACTTCCTGAACTTGCTGTCGCTCCGACAGGAATGTATCTATCGTATGCAAGCCGGCGCGAAATTGTGCTTGTTTGGAATGCAGGGGGCCGGCATGCTAAAGGACTCTCATCCGTACCTAGCTACCTGTGCTGCCGCCGCGGCCGGCGTTGCTGCCTCAGATGCCATTTGTACTGGGGTCATTGATTTTCCACGGGAACGCAAAGTTAAGGCGGCCCTGCACCGGTTCCTTGCACAGATCGTGAATCGCGACGTGGTCATCCCCATGATCGACCACATCATCACGGGCGAACTGATCCGTCATTGGATGTGANNNNNNATGGCGCGATCCTTTGTTGCTGCGGTGACGGTTGCAATGGCCCTGGCGTTGGCGGCGGCGCAGGTCCCAGTCACGTCCAAGTTTAAGTTCGGCGAGTTCTTTCGAGGGTACGGCCAATCATCACGTCTATACATGTCAGGTGCTGAGGTCCCGTCAGGGAGTTTAACGTTGTCGTCAGCAAAGGGGATGTTTCCCAGGGATATAACCCCGGTATGAGTACGCATTAAATACGACACTGCTCGTATGACTGACAAATCGTTACACAGAGCCATCCTCGATACTGAAGTTGAACCTGAGCGAGTCGGCTGCCAAGACGGCTGACTCTCCAAAGATTCTGTTCGGCGAATCCTTCATTAACAACACTGAAACCGGTGCGATTCACGACCGTGGAGTCATCGAAGTGTCAGCTCGTTGCGCGTTCGCTGAATGGTAGGATTTAACTGTTGTGTCTACAGCGAATTCAACAGCGACGATCTGAACTCGGGCGCCCTGAAAGCAGGGAAAGACGATGGGTAAGCCGTGGCGCATAGTCAAAATCCATAAGCTCTTCTGAATGGTCATTAAAGGCCGGTGTCCACGTTGTACGAGTTCCACTTCGATGTCGTTCCCAACGGTGTTGCCATTTCGACCGGCCATTTCAAGGCGACACCTGATTCCCCGGAAACGGCATACACGTTCCAGATCAACTCCTGGGACTCGTTCACGTTCACGAGCGTGGCATCTGATGGCAAGGTTACGTTCTGGTTCGGCCAGCGCGTCAAGACTGAACTCCCCAAGAGCTTTCTCTCGAAATACGGATCGACGCTCCTACTCGTTGCCGTGTTCGGCTTTAACATGCTCATCCAGCGCAAGCTGAGGAAGGATACGACTCCGAACGTTGCCCAGAAGGCCTCGGAAGCCAAGAAATCCGAGTAANNNNNNATGCCGCTGC-TGCTCTCAATGCTA-TCCTTGATGATT-TGGTCGCCGGTATGCATACGTGCAA-GTGGTGGAGAAACGTCCTGTGACCGAACGGA-GAAGCTGGCTGTATTCGAGTCCTGGGCAGAG-GAGCTGGGTATCAGAAGCAACTTCCGTTCTGCGATGTATGCGTTGGGCGGATTTGAGATCATCGTCCTCTGCGACGATTCGGAGTCCATGCTTAGTAAAGACGTAGTCGACGACATGGGCAACAAGATGACGCGCTGGGACGAGCTACGGGACACCGTTAAATTGATTGTCGACTTTGGCGCCCTGTTTGACGATAACGGCATCGACGTTTATTTCCTGAATCGCCCGACATTGCCGGGAGTGACCTGCGCAAGTGACCTGGAGAAGGCGTTCAAGAAGGATCCAATCGGGGGAACACCTTTGGTTAGCACTGTTGATAGGATCAGGCGCGAGAAGATTGACCCCCTTGAGAGCAAGAAGCAAAAGGTTCTGCTGGTTATTGCGACCGATGGCCAACCCTCCGACGGCAAATCTGCATTCCACCAGCGGATCGCGAGCTTGCCGGAAAACGTGTATGTGTCGATCTTGGCGTGCACCGACAATCGGGCTGCTGTGGCGTACCTGGACGGGATGGATCGGTTGACTCGAGTCGACGTGACCGACGATTATATGACAGAGTTAGAGCGAATCCGGTCAAAGCAAGGAAAGTCGTTCAAGTTTTCGAAAGGTGATTACATCGCGAAAGCGTTGGCTGGACCGATTCAGCCTTGGTTAGACCAGCTCGATGAAGGGCGAGTCGATGTCCCTCAGTACAACAGGGTCCCTAAGCGCGATGCCAAGGGCACTTGCTGCACGATCTGCTGA
>P.b-41-BOLE-(6/-/-/-)-CAN/BC
ATGAAGCCGGTCGTGCTGTCGTTACTGTCGTGCGCCTTGCTGGTCGCGGTTGTCGTCGCTGATGGCGGCGACCAGGTCGGTGTAGTACACGTGCCGGTGGTTGTGACGACGAAGCCGCAGGAGCCGTCGACGCCGGTTCCCGCGTTCGCGCAGCGATTCCTGAAGCAGAAGTTGCAGACAGTGCAGCGCGACGCGAAGACGTTAGGCAAACCGATCGGGATCGCGGCTGGTATGCACCTGGGGATGAACGCGCTGGACCGGTACATGGGCGCCGGCACGGGTGCCAATCGTGTCCGGCGCGCTGTGGCCCAAGGCGCCGCTGGGCTCACCCTGTTCTCGCTGCGCCCGACCGAGTTCAGCGCCATGCTCGCCTACAGGGCGTTCCGTTACCTGCGACGGCGCCTGCGCAAGGACGACACGACATCTCCACGCCCGTGANNNNNNATGAAGTTGTTGCCAGCGACAGCGTTGGTAGTCGGAGCCGGGGTCGGCTTGGCGTACGCCGCTGGCAGGCCATCCCGACGTCAGTTCGTGAAGAGCGTAACGGTTGCGGCGCCGATCAGCGTCGTCTGCCAGGCGCTTCGCGACCTGGACACGTACTTCAAGCTGTGCGAGCTGCCCGGTGAGCAGTACGCCGTCGAGGGGTGCACCACAGTCGACAAGACGACCACGTTCCAGGTCGTCCACCGCCTCCGATTCGGCAAAGTCATCCGCACCTGGGCGTCTCGAGCCGAATCCGATGCCGGCGACGGCGTCGTCGAGTTCTGCGACACGTTCCAGGCGTGGAGCTCCGATTTCAAGATTGTGTTCCGTTTGAAACGCGCCGGTGAGCAACGCACGCAGGTCGACGTCGTCTGGGCCGCCACTGGCCCTCAGTGGCAGACGCTGTTCTTCTCGCGCATGGGCCCGAAACAGTTCGATATCCGGTTGGCTGGCCTGAAGCGGCACTGCGAATCGGTGGCCACCAACCATGGCAACCTCCCATGANNNNNNATGTGCAGTCCTCGTCTGTGTTTCGCGCTGACCGGCCTGGTCCTCCTGGTCGTAATCGAAGCCGAGCGGCATGTCCGCGTCACCTTGAAAGCGGTCGATGGCGACGACGCCCCAACGATGGAATGCCTCGTGCTGAACTTGAACGACAATGGCGCGCTCCAAGAATACAAGGCGTACCTGAACGCCCACAACATCATGATCAACCCCGCGTTCGATACGAGGTCTCCGAATGACAAGCTTGGCGACTTCCTGAACTTGCTGTCGCTCCGACAGGAATGTATCTATCGTATGCAAGCCGGCGCGAAATTGTGCTTGTTTGGAATGCAGGGGGCCGGCATGCTAAAGGACTCTCATCCGTACCTAGCTACCTGTGCTGCCGCCGCGGCCGGCGTTGCTGCCTCAGATGCCATTTGTACTGGGGTCATTGATTTTCCACGGGAACGCAAAGTTAAGGCGGCCCTGCACCGGTTCCTTGCACAGATCGTGAATCGCGACGTGGTCATCCCCATGATCGACCACATCATCACGGGCGAACTGATCCGTCATTGGATGTGANNNNNNATGGCGCGATCCTTTGTTGCTGCGGTGACGGTTGCAATGGCCCTGGCGTTGGCGGCGGCGCAGGTCCCAGTCACGTCCAAGTTTAAGTTCGGCGAGTTCTTTCGAGGGTACGGCCAATCATCACGTCTATACATGTCAGGTGCTGAGGTCCCGTCAGGGAGTTTAACGTTGTCGTCAGCAAAGGGGATGTTTCCCAGGGATATAACCCCGGTATGAGTACGCATTAAATACGACACTGCTCGTATGACTGACAAATCGTTACACAGAGCCATCCTCGATACTGAAGTTGAACCTGAGCGAGTCGGCTGCCAAGACGGCTGACTCTCCAAAGATTCTGTTCGGCGAATCCTTCATTAACAACACTGAAACCGGTGCGATTCACGACCGTGGAGTCATCGAAGTGTCAGCTCGTTGCGCGTTCGCTGAATGGTAGGATTTAACTGTTGTGTCTACAGCGAATTCAACAGCGACGATCTGAACTCGGGCGCCCTGAAAGCAGGGAAAGACGATGGGTAAGCCGTGGCGCATAGTCAAAATCCATAAGCTCTTCTGAATGGTCATTAAAGGCCGGTGTCCACGTTGTACGAGTTCCACTTCGATGTCGTTCCCAACGGTGTTGCCATTTCGACCGGCCATTTCAAGGCGACACCTGATTCCCCGGAAACGGCATACACGTTCCAGATCAACTCCTGGGACTCGTTCACGTTCACGAGCGTGGCATCTGATGGCAAGGTTACGTTCTGGTTCGGCCAGCGCGTCAAGACTGAACTCCCCAAGAGCTTTCTCTCGAAATACGGATCGACGCTCCTACTCGTTGCCGTGTTCGGCTTTAACATGCTCATCCAGCGCAAGCTGAGGAAGGATACGACTCCGAACGTTGCCCAGAAGGCCTCGGAAGCCAAGAAATCCGAGTAANNNNNNATGCCGCTGC-TGCTCTCAATGCTA-TCCTTGATGATT-TGGTCGCCGGTATGCATACGTGCAA-GTGGTGGAGAAACGTCCTGTGACCGAACGGA-GAAGCTGGCTGTATTCGAGTCCTGGGCAGAG-GAGCTGGGTATCAGAAGCAACTTCCGTTCTGCGATGTATGCGTTGGGCGGATTTGAGATCATCGTCCTCTGCGACGATTCGGAGTCCATGCTTAGTAAAGACGTAGTCGACGACATGGGCAACAAGATGACGCGCTGGGACGAGCTACGGGACACCGTTAAATTGATTGTCGACTTTGGCGCCCTGTTTGACGATAACGGCATCGACGTTTATTTCCTGAATCGCCCGACATTGCCGGGAGTGACCTGCGCAAGTGACCTGGAGAAGGCGTTCAAGAAGGATCCAATCGGGGGAACACCTTTGGTTAGCACTGTTGATAGGATCAGGCGCGAGAAGATTGACCCCCTTGAGAGCAAGAAGCAAAAGGTTCTGCTGGTTATTGCGACCGATGGCCAACCCTCCGACGGCAAATCTGCATTCCACCAGCGGATCGCGAGCTTGCCGGAAAACGTGTATGTGTCGATCTTGGCGTGCACCGACAATCGGGCTGCTGTGGCGTACCTGGACGGGATGGATCGGTTGACTCGAGTCGACGTGACCGACGATTATATGACAGAGTTAGAGCGAATCCGGTCAAAGCAAGGAAAGTCGTTCAAGTTTTCGAAAGGTGATTACATCGCGAAAGCGTTGGCTGGACCGATTCAGCCTTGGTTAGACCAGCTCGATGAAGGGCGAGTCGATGTCCCTCAGTACAACAGGGTCCCTAAGCGCGATGCCAAGGGCACTTGCTGCACGATCTGCTGA
>TUDPb33-(-/-/(16-31-31)/-)-GER
ATGAAGCCGGTCGTGCTGTCGTTACTGTCGTGCGCCTTGCTGGTCGCGGTTGTCGTCGCTGATGGCGGCGACCAGGTCGGTGTAGTACACGTGCCGGTGGTTGTGACGACGAAGCCGCAGGAGCCGTCGACGCCGGTTCCCGCGTTCGCGCAGCGATTCCTGAAGCAGAAGTTGCAGACAGTGCAGCGCGACGCGAAGACGTTAGGCAAACCGATCGGGATCGCGGCTGGTATGCACCTGGGGATGAACGCGCTGGACCGGTACATGGGCGCCGGCACGGGTGCCAATCGTGTCCGGCGCGCTGTGGCCCAAGGCGCCGCTGGGCTCACCCTGTTCTCGCTGCGCCCGACCGAGTTCAGCGCCATGCTCGCCTACAGGGCGTTCCGTTACCTGCGACGGCGCCTGCGCAAGGACGACACGACATCTCCACGCCCGTGANNNNNNATGAAGTTGTTGCCAGCGACAGCGTTGGTAGTCGGAGCCGGGGTCGGCTTGGCGTACGCCGCTGGCAGGCCATCCCGACGTCAGTTCGTGAAGAGCGTAACGGTTGCGGCGCCGATCAGCGTCGTCTGCCAGGCGCTTCGCGACCTGGACACGTACTTCAAGCTGTGCGAGCTGCCCGGTGAGCAGTACGCCGTCGAGGGGTGCACCACAGTCGACAAGACGACCACGTTCCAGGTCGTCCACCGCCTCCGATTCGGCAAAGTCATCCGCACCTGGGCGTCTCGAGCCGAATCCGATGCCGGCGACGGCGTCGTCGAGTTCTGCGACACGTTCCAGGCGTGGAGCTCCGATTTCAAGATTGTGTTCCGTTTGAAACGCGCCGGTGAGCAACGCACGCAGGTCGACGTCGTCTGGGCCGCCACTGGCCCTCAGTGGCAAACGCTGTTCTTCTCGCGCATGGGCCCGAAACAGTTCGATATCCGGTTGGCTGGCCTGAAGCGGCACTGCGAATCGGTGGCCACCAACCACGGCAACCTCCCATGANNNNNNATGTGCAGTCCTCGTCTGTGTTTCGCGCTGACCGGCCTGGTCCTCCTGGTCGTAATCGAAGCCGAGCGGCATGTCCGCGTCACCTTGAAAGCGGTCGATGGCGACGACGCCCCAACGATGGAATGCCTCGTGCTGAACTTGAACGACAATGGCGCGCTCCAAGAATACAAGGCGTACCTGAACGCCCACAACATCATGATCAACCCCGCGTTCGATACGAGGTCTCCGAATGACAAGCTTGGCGACTTCCTGAACTCGCTGTCGCTCCGACAGGAATGTATCTATCGTATGCAAGCCGGCGCGAAATTGTGCTTGTTTGGAATGCAGGGGGCCGGCATGCTAAAGGACTCTCATCCGTACCTAGCTACCTGTGCTGCCGCCGCGGCCGGCGTTGCTGCCTCAGATGCCATTTGTACTGGGGTCATTGATTTTCCACGGGAACGCAAAGTTAAGGCGGCCCTGCACCGGTTCCTTGCACAGATCGTGAATCGCGACGTGGTCATCCCCATGATCGACCACATCATCACGGGCGAACTGATCCGTCATTGGATGTGANNNNNNATGGCGCGATCCTTTGTTGCTGCGGTGACGGTTGCAATGGCCCTGGCGTTGGCGGCGGCGCAGGTCCCAGTCACGTCCAAGTTTAAGTTCGGCGAGTTCTTTCGAGGGTACGGCCAATCATCACGTCTATACATGTCAGGTGCTGAGGTCCCGTCAGGGAGTTTAACGTTGTCGTCAGCAAAGGGGATGTTTCCCAGGGATATAACCCCGGTATGAGTACGCATTAAATACGACACTGCTCGTATGACTGACAAATCGTTACACAGAGCCATCCTCGATACTGAAGTTGAACCTGAGCGAGTCGGCTGCCAAGACGGCTGACTCTCCAAAGATTCTGTTCGGCGAATCCTTCATTAACAACACTGAAACCGGTGCGATTCACGACCGTGGAGTCATCGAAGTGTCAGCTCGTTGCGCGTTCGCTGAATGGTAGGATTTAACTGTTGTGTCTACAGCGAATTCAACAGCGACGATCTGAACTCGGGCGCCCTGAAAGCAGGGAAAGACGATGGGTAAGCCGTGGCGCATAGTCAAAATCCATAAGCTCTTCTGAATGGTCATTAAAGGCCGGTGTCCACGTTGTACGAGTTCCACTTCGATGTCGTTCCCAACGGTGTTGCCATTTCGACCGGCCATTTCAAGGCGACACCTGATTCCCCGGAAACGGCATACACGTTCCAGATCAACTCCTGGGACTCGTTCACGTTCACGAGCGTGGCATCTGATGGCAAGGTTACGTTCTGGTTCGGCCAGCGCGTCAAGACTGAACTCCCCAAGAGCTTTCTCTCGAAATACGGATCGACGCTCCTACTCGTTGCCGTGTTCGGCTTTAACATGCTCATCCAGCGCAAGCTGAGGAAGGATACGACTCCGAACGTTGCCCAGAAGGCCTCGGAAGCCAAGAAATCCGAGTAANNNNNNATGCCGCTGC-TGCTCTCAATGCTA-TCCTTGATGATT-TGGTCGCCGGTATGCATACGTGCAA-GTGGTGGAGAAACGTCCTGTGACCGAACGGA-GAAGCTGGCTGTATTCGAGTCCTGGGCAGAG-GAGCTGGGTATCAGAAGCAACTTCCGTTCTGCGATGTATGCGTTGGGCGGATTTGAGATCATCGTCCTCTGCGACGATTCGGAGTCCATGCTTAGTAAAGACGTAGTCGACGACATGGGCAACAAGATGACGCGCTGGGACGAGCTACGGGACACCGTTAAATTGATTGTCGACTTTGGCGCCCTGTTTGACGATAACGGCATCGACGTTTATTTCCTGAATCGCCCGACATTGCCGGGAGTGACCTGCGCAAGTGACCTGGAGAAGGCGTTCAAGAAGGATCCAATCGGGGGAACACCTTTGGTTAGCACTGTTGATAGGATCAGGCGCGAGAAGATTGACCCCCTTGAGAGCAAGAAGCAAAAGGTTCTGCTGGTTATTGCGACCGATGGCCAACCCTCCGACGGCAAATCTGCATTCCACCAGCGGATCGCGAGCTTGCCGGAAAACGTGTATGTGTCGATCTTGGCGTGCACCGACAATCGGGCTGCTGTGGCGTACCTGGACGGGATGGATCGGTTGACTCGAGTCGACGTGACCGACGATTATATGACAGAGTTAGAGCGAATCCGGTCAAAGCAAGGAAAGTCGTTCAAGTTTTCGAAAGGTGATTACATCGCGAAAGCGTTGGCTGGACCGATTCAGCCTTGGTTAGACCAGCTCGATGAAGGGCGAGTCGATGTCCCTCAGTACAACAGGGTCCCTAAGCGCGATGCCTAGGGCACTTGCTGCACGATCTGCTGA
>P.b-25-BOLE-(-/-/-/-)-CHN/YUN
ATGAAGCCGGTCGTGCTGTCGTTACTGTCGTGCGCCTTGCTGGTCGCGGTTGTCGTCGCTGATGGCGGCGACCAGGTCGGTGTAGTACACGTGCCGGTGGTTGTGACGACGAAGCCGCAGGAGCCGTCGACGCCGGTTCCCGCGTTCGCGCAGCGATTCCTGAAGCAGAAGTTGCAGACAGTGCAGCGCGACGCGAAGACGTTAGGCAAACCGATCGGGATCGCGGCTGGTATGCACCTGGGGATGAACGCGCTGGACCGGTACATGGGCGCCGGCACGGGTGCCAATCGTGTCCGGCGCGCTGTGGCCCAAGGCGCCGCTGGGCTCACCCTGTTCTCGCTGCGCCCGACCGAGTTCAGCGCCATGCTCGCCTACAGGGCGTTCCGTTACCTGCGACGGCGCCTGCGCAAGGACGACACGACATCTCCACGCCCGTGANNNNNNATGAAGTTGTTGCCAGCGACAGCGTTGGTAGTCGGAGCCGGGGTCGGCTTGGCGTACGCCGCTGGCAGGCCATCCCGACGTCAGTTCGTGAAGAGCGTAACGGTTGCGGCGCCGATCAGCGTCGTCTGCCAGGCGCTTCGCGACCTGGACACGTACTTCAAGCTGTGCGAGCTGCCCGGTGAGCAGTACGCCGTCGAGGGGTGCACCACAGTCGACAAGACGACCACGTTCCAGGTCGTCCACCGCCTCCGATTCGGCAAAGTCATCCGCACCTGGGCGTCTCGAGCCGAATCCGATGCCGGCGACGGCGTCGTCGAGTTCTGCGACACGTTCCAGGCGTGGAGCTCCGATTTCAAGATTGTGTTCCGTTTGAAACGCGCCGGTGAGCAACGCACGCAGGTCGACGTCGTCTGGGCCGCCACTGGCCCTCAGTGGCAAACGCTGTTCTTCTCGCGCATGGGCCCGAAACAGTTCGATATCCGGTTGGCTGGCCTGAAGCGGCACTGCGAATCGGTGGCCACCAACCACGGCAACCTCCCATGANNNNNNATGTGCAGTCCTCGTCTGTGTTTCGCGCTGACCGGCCTGGTCCTCCTGGTCGTAATCGAAGCCGAGCGGCATGTCCGCGTCACCTTGAAAGCGGTCGATGGCGACGACGCCCCAACGATGGAATGCCTCGTGCTGAACTTGAACGACAATGGCGCGCTCCAAGAATACAAGGCGTACCTGAACGCCCACAACATCATGATCAACCCCGCGTTCGATACGAGGTCTCCGAATGACAAGCTTGGCGACTTCCTGAACTTGCTGTCGCTCCGACAGGAATGTATCTATCGTATGCAAGCCGGCGCGAAATTGTGCTTGTTTGGAATGCAGGGGGCCGGCATGCTAAAGGACTCTCATCCGTACCTAGCTACCTGTGCTGCCGCCGCGGCCGGCGTTGCTGCCTCAGATGCCATTTGTACTGGGGTCATTGATTTTCCACGGGAACGCAAAGTTAAGGCGGCCCTGCACCGGTTCCTTGCACAGATCGTGAATCGCGACGTGGTCATCCCCATGATCGACCACATCATCACGGGCGAACTGATCCGTCATTGGATGTGANNNNNNATGGCGCGATCCTTTGTTGCTGCGGTGACGGTTGCAATGGCCCTGGCGTTGGCGGCGGCGCAGGTCCCAGTCACGTCCAAGTTTAAGTTCGGCGAGTTCTTTCGAGGGTACGGCCAATCATCACGTCTATACATGTCAGGTGCTGAGGTCCCGTCAGGGAGTTTAACGTTGTCGTCAGCAAAGGGGATGTTTCCCAGGGATATAACCCCGGTATGAGTACGCATTAAATACGACACTGCTCGTATGACTGACAAATCGTTACACAGAGCCATCCTCGATACTGAAGTTGAACCTGAGCGAGTCGGCTGCCAAGACGGCTGACTCTCCAAAGATTCTGTTCGGCGAATCCTTCATTAACAACACTGAAACCGGTGCGATTCACGACCGTGGAGTCATCGAAGTGTCAGCTCGTTGCGCGTTCGCTGAATGGTAGGATTTAACTGTTGTGTCTACAGCGAATTCAACAGCGACGATCTGAACTCGGGCGCCCTGAAAGCAGGGAAAGACGATGGGTAAGCCGTGGCGCATAGTCAAAATCCATAAGCTCTTCTGAATGGTCATTAAAGGCCGGTGTCCACGTTGTACGAGTTCCACTTCGATGTCGTTCCCAACGGTGTTGCCATTTCGACCGGCCATTTCAAGGCGACACCTGATTCCCCGGAAACGGCATACACGTTCCAGATCAACTCCTGGGACTCGTTCACGTTCACGAGCGTGGCATCTGATGGCAAGGTTACGTTCTGGTTCGGCCAGCGCGTCAAGACTGAACTCCCCAAGAGCTTTCTCTCGAAATACGGATCGACGCTCCTACTCGTTGCCGTGTTCGGCTTTAACATGCTCATCCAGCGCAAGCTGAGGAAGGATACGACTCCGAACGTTGCCCAGAAGGCCTCGGAAGCCAAGAAATCCGAGTAANNNNNNATGCCGCTGC-TGCTCTCAATGCTA-TCCTTGATGATT-TGGTCGCCGGTATGCATACGTGCAA-GTGGTGGAGAAACGTCCTGTGACCGAACGGA-GAAGCTGGCTGTATTCGAGTCCTGGGCAGAG-GAGCTGGGTATCAGAAGCAACTTCCGTTCTGCGATGTATGCGTTGGGCGGATTTGAGATCATCGTCCTCTGCGACGATTCGGAGTCCATGCTTAGTAAAGACGTAGTCGACGACATGGGCAACAAGATGACGCGCTGGGACGAGCTACGGGACACCGTTAAATTGATTGTCGACTTTGGCGCCCTGTTTGACGATAACGGCATCGACGTTTATTTCCTGAATCGCCCGACATTGCCGGGAGTGACCTGCGCAAGTGACCTGGAGAAGGCGTTCAAGAAGGATCCAATCGGGGGAACACCTTTGGTTAGCACTGTTGATAGGATCAGGCGCGAGAAGATTGACCCCCTTGAGAGCAAGAAGCAAAAGGTTCTGCTGGTTATTGCGACCGATGGCCAACCCTCCGACGGCAAATCTGCATTCCACCAGCGGATCGCGAGCTTGCCGGAAAACGTGTATGTGTCGATCTTGGCGTGCACCGACAATCGGGCTGCTGTGGCGTACCTGGACGGGATGGATCGGTTGACTCGAGTCGACGTGACCGACGATTATATGACAGAGTTAGAGCGAATCCGGTCAAAGCAAGGAAAGTCGTTCAAGTTTTCGAAAGGTGATTACATCGCGAAAGCGTTGGCTGGACCGATTCAGCCTTGGTTAGACCAGCTCGATGAAGGGCGAGTCGATGTCCCTCAGTACAACAGGGTCCCTAAGCGCGATGCCAAGGGCACTTGCTGCACGATCTGCTGA
>P.b-26-BRAP-(-/-/-/-)-CHN/YUN
ATGAAGCCGGTCGTGCTGTCGTTACTGTCGTGCGCCTTGCTGGTCGCGGTTGTCGTCGCTGATGGCGGCGACCAGGTCGGTGTAGTACACGTGCCGGTGGTTGTGACGACGAAGCCGCAGGAGCCGTCGACGCCGGTTCCCGCGTTCGCGCAGCGATTCCTGAAGCAGAAGTTGCAGACAGTGCAGCGCGACGCGAAGACGTTAGGCAAACCGATCGGGATCGCGGCTGGTATGCACCTGGGGATGAACGCGCTGGACCGGTACATGGGCGCCGGCACGGGTGCCAATCGTGTCCGGCGCGCTGTGGCCCAAGGCGCCGCTGGGCTCACCCTGTTCTCGCTGCGCCCGACCGAGTTCAGCGCCATGCTCGCCTACAGGGCGTTCCGTTACCTGCGACGGCGCCTGCGCAAGGACGACACGACATCTCCACGCCCGTGANNNNNNATGAAGTTGTTGCCAGCGACAGCGTTGGTAGTCGGAGCCGGGGTCGGCTTGGCGTACGCCGCTGGCAGGCCATCCCGACGTCAGTTCGTGAAGAGCGTAACGGTTGCGGCGCCGATCAGCGTCGTCTGCCAGGCGCTTCGCGACCTGGACACGTACTTCAAGCTGTGCGAGCTGCCCGGTGAGCAGTACGCCGTCGAGGGGTGCACCACAGTCGACAAGACGACCACGTTCCAGGTCGTCCACCGCCTCCGATTCGGCAAAGTCATCCGCACCTGGGCGTCTCGAGCCGAATCCGATGCCGGCGACGGCGTCGTCGAGTTCTGCGACACGTTCCAGGCGTGGAGCTCCGATTTCAAGATTGTGTTCCGTTTGAAACGCGCCGGTGAGCAACGCACGCAGGTCGACGTCGTCTGGGCCGCCACTGGCCCTCAGTGGCAAACGCTGTTCTTCTCGCGCATGGGCCCGAAACAGTTCGATATCCGGTTGGCTGGCCTGAAGCGGCACTGCGAATCGGTGGCCACCAACCACGGCAACCTCCCATGANNNNNNATGTGCAGTCCTCGTCTGTGTTTCGCGCTGACCGGCCTGGTCCTCCTGGTCGTAATCGAAGCCGAGCGGCATGTCCGCGTCACCTTGAAAGCGGTCGATGGCGACGACGCCCCAACGATGGAATGCCTCGTGCTGAACTTGAACGACAATGGCGCGCTCCAAGAATACAAGGCGTACCTGAACGCCCACAACATCATGATCAACCCCGCGTTCGATACGAGGTCTCCGAATGACAAGCTTGGCGACTTCCTGAACTTGCTGTCGCTCCGACAGGAATGTATCTATCGTATGCAAGCCGGCGCGAAATTGTGCTTGTTTGGAATGCAGGGGGCCGGCATGCTAAAGGACTCTCATCCGTACCTAGCTACCTGTGCTGCCGCCGCGGCCGGCGTTGCTGCCTCAGATGCCATTTGTACTGGGGTCATTGATTTTCCACGGGAACGCAAAGTTAAGGCGGCCCTGCACCGGTTCCTTGCACAGATCGTGAATCGCGACGTGGTCATCCCCATGATCGACCACATCATCACGGGCGAACTGATCCGTCATTGGATGTGANNNNNNATGGCGCGATCCTTTGTTGCTGCGGTGACGGTTGCAATGGCCCTGGCGTTGGCGGCGGCGCAGGTCCCAGTCACGTCCAAGTTTAAGTTCGGCGAGTTCTTTCGAGGGTACGGCCAATCATCACGTCTATACATGTCAGGTGCTGAGGTCCCGTCAGGGAGTTTAACGTTGTCGTCAGCAAAGGGGATGTTTCCCAGGGATATAACCCCGGTATGAGTACGCATTAAATACGACACTGCTCGTATGACTGACAAATCGTTACACAGAGCCATCCTCGATACTGAAGTTGAACCTGAGCGAGTCGGCTGCCAAGACGGCTGACTCTCCAAAGATTCTGTTCGGCGAATCCTTCATTAACAACACTGAAACCGGTGCGATTCACGACCGTGGAGTCATCGAAGTGTCAGCTCGTTGCGCGTTCGCTGAATGGTAGGATTTAACTGTTGTGTCTACAGCGAATTCAACAGCGACGATCTGAACTCGGGCGCCCTGAAAGCAGGGAAAGACGATGGGTAAGCCGTGGCGCATAGTCAAAATCCATAAGCTCTTCTGAATGGTCATTAAAGGCCGGTGTCCACGTTGTACGAGTTCCACTTCGATGTCGTTCCCAACGGTGTTGCCATTTCGACCGGCCATTTCAAGGCGACACCTGATTCCCCGGAAACGGCATACACGTTCCAGATCAACTCCTGGGACTCGTTCACGTTCACGAGCGTGGCATCTGATGGCAAGGTTACGTTCTGGTTCGGCCAGCGCGTCAAGACTGAACTCCCCAAGAGCTTTCTCTCGAAATACGGATCGACGCTCCTACTCGTTGCCGTGTTCGGCTTTAACATGCTCATCCAGCGCAAGCTGAGGAAGGATACGACTCCGAACGTTGCCCAGAAGGCCTCGGAAGCCAAGAAATCCGAGTAANNNNNNATGCCGCTGC-TGCTCTCAATGCTA-TCCTTGATGATT-TGGTCGCCGGTATGCATACGTGCAA-GTGGTGGAGAAACGTCCTGTGACCGAACGGA-GAAGCTGGCTGTATTCGAGTCCTGGGCAGAG-GAGCTGGGTATCAGAAGCAACTTCCGTTCTGCGATGTATGCGTTGGGCGGATTTGAGATCATCGTCCTCTGCGACGATTCGGAGTCCATGCTTAGTAAAGACGTAGTCGACGACATGGGCAACAAGATGACGCGCTGGGACGAGCTACGGGACACCGTTAAATTGATTGTCGACTTTGGCGCCCTGTTTGACGATAACGGCATCGACGTTTATTTCCTGAATCGCCCGACATTGCCGGGAGTGACCTGCGCAAGTGACCTGGAGAAGGCGTTCAAGAAGGATCCAATCGGGGGAACACCTTTGGTTAGCACTGTTGATAGGATCAGGCGCGAGAAGATTGACCCCCTTGAGAGCAAGAAGCAAAAGGTTCTGCTGGTTATTGCGACCGATGGCCAACCCTCCGACGGCAAATCTGCATTCCACCAGCGGATCGCGAGCTTGCCGGAAAACGTGTATGTGTCGATCTTGGCGTGCACCGACAATCGGGCTGCTGTGGCGTACCTGGACGGGATGGATCGGTTGACTCGAGTCGACGTGACCGACGATTATATGACAGAGTTAGAGCGAATCCGGTCAAAGCAAGGAAAGTCGTTCAAGTTTTCGAAAGGTGATTACATCGCGAAAGCGTTGGCTGGACCGATTCAGCCTTGGTTAGACCAGCTCGATGAAGGGCGAGTCGATGTCCCTCAGTACAACAGGGTCCCTAAGCGCGATGCCAAGGGCACTTGCTGCACGATCTGCTGA
>P.b-27-BRAP-(-/-/-/-)-CHN/YUN
ATGAAGCCGGTCGTGCTGTCGTTACTGTCGTGCGCCTTGCTGGTCGCGGTTGTCGTCGCTGATGGCGGCGACCAGGTCGGTGTAGTACACGTGCCGGTGGTTGTGACGACGAAGCCGCAGGAGCCGTCGACGCCGGTTCCCGCGTTCGCGCAGCGATTCCTGAAGCAGAAGTTGCAGACAGTGCAGCGCGACGCGAAGACGTTAGGCAAACCGATCGGGATCGCGGCTGGTATGCACCTGGGGATGAACGCGCTGGACCGGTACATGGGCGCCGGCACGGGTGCCAATCGTGTCCGGCGCGCTGTGGCCCAAGGCGCCGCTGGGCTCACCCTGTTCTCGCTGCGCCCGACCGAGTTCAGCGCCATGCTCGCCTACAGGGCGTTCCGTTACCTGCGACGGCGCCTGCGCAAGGACGACACGACATCTCCACGCCCGTGANNNNNNATGAAGTTGTTGCCAGCGACAGCGTTGGTAGTCGGAGCCGGGGTCGGCTTGGCGTACGCCGCTGGCAGGCCATCCCGACGTCAGTTCGTGAAGAGCGTAACGGTTGCGGCGCCGATCAGCGTCGTCTGCCAGGCGCTTCGCGACCTGGACACGTACTTCAAGCTGTGCGAGCTGCCCGGTGAGCAGTACGCCGTCGAGGGGTGCACCACAGTCGACAAGACGACCACGTTCCAGGTCGTCCACCGCCTCCGATTCGGCAAAGTCATCCGCACCTGGGCGTCTCGAGCCGAATCCGATGCCGGCGACGGCGTCGTCGAGTTCTGCGACACGTTCCAGGCGTGGAGCTCCGATTTCAAGATTGTGTTCCGTTTGAAACGCGCCGGTGAGCAACGCACGCAGGTCGACGTCGTCTGGGCCGCCACTGGCCCTCAGTGGCAAACGCTGTTCTTCTCGCGCATGGGCCCGAAACAGTTCGATATCCGGTTGGCTGGCCTGAAGCGGCACTGCGAATCGGTGGCCACCAACCACGGCAACCTCCCATGANNNNNNATGTGCAGTCCTCGTCTGTGTTTCGCGCTGACCGGCCTGGTCCTCCTGGTCGTAATCGAAGCCGAGCGGCATGTCCGCGTCACCTTGAAAGCGGTCGATGGCGACGACGCCCCAACGATGGAATGCCTCGTGCTGAACTTGAACGACAATGGCGCGCTCCAAGAATACAAGGCGTACCTGAACGCCCACAACATCATGATCAACCCCGCGTTCGATACGAGGTCTCCGAATGACAAGCTTGGCGACTTCCTGAACTTGCTGTCGCTCCGACAGGAATGTATCTATCGTATGCAAGCCGGCGCGAAATTGTGCTTGTTTGGAATGCAGGGGGCCGGCATGCTAAAGGACTCTCATCCGTACCTAGCTACCTGTGCTGCCGCCGCGGCCGGCGTTGCTGCCTCAGATGCCATTTGTACTGGGGTCATTGATTTTCCACGGGAACGCAAAGTTAAGGCGGCCCTGCACCGGTTCCTTGCACAGATCGTGAATCGCGACGTGGTCATCCCCATGATCGACCACATCATCACGGGCGAACTGATCCGTCATTGGATGTGANNNNNNATGGCGCGATCCTTTGTTGCTGCGGTGACGGTTGCAATGGCCCTGGCGTTGGCGGCGGCGCAGGTCCCAGTCACGTCCAAGTTTAAGTTCGGCGAGTTCTTTCGAGGGTACGGCCAATCATCACGTCTATACATGTCAGGTGCTGAGGTCCCGTCAGGGAGTTTAACGTTGTCGTCAGCAAAGGGGATGTTTCCCAGGGATATAACCCCGGTATGAGTACGCATTAAATACGACACTGCTCGTATGACTGACAAATCGTTACACAGAGCCATCCTCGATACTGAAGTTGAACCTGAGCGAGTCGGCTGCCAAGACGGCTGACTCTCCAAAGATTCTGTTCGGCGAATCCTTCATTAACAACACTGAAACCGGTGCGATTCACGACCGTGGAGTCATCGAAGTGTCAGCTCGTTGCGCGTTCGCTGAATGGTAGGATTTAACTGTTGTGTCTACAGCGAATTCAACAGCGACGATCTGAACTCGGGCGCCCTGAAAGCAGGGAAAGACGATGGGTAAGCCGTGGCGCATAGTCAAAATCCATAAGCTCTTCTGAATGGTCATTAAAGGCCGGTGTCCACGTTGTACGAGTTCCACTTCGATGTCGTTCCCAACGGTGTTGCCATTTCGACCGGCCATTTCAAGGCGACACCTGATTCCCCGGAAACGGCATACACGTTCCAGATCAACTCCTGGGACTCGTTCACGTTCACGAGCGTGGCATCTGATGGCAAGGTTACGTTCTGGTTCGGCCAGCGCGTCAAGACTGAACTCCCCAAGAGCTTTCTCTCGAAATACGGATCGACGCTCCTACTCGTTGCCGTGTTCGGCTTTAACATGCTCATCCAGCGCAAGCTGAGGAAGGATACGACTCCGAACGTTGCCCAGAAGGCCTCGGAAGCCAAGAAATCCGAGTAANNNNNNATGCCGCTGC-TGCTCTCAATGCTA-TCCTTGATGATT-TGGTCGCCGGTATGCATACGTGCAA-GTGGTGGAGAAACGTCCTGTGACCGAACGGA-GAAGCTGGCTGTATTCGAGTCCTGGGCAGAG-GAGCTGGGTATCAGAAGCAACTTCCGTTCTGCGATGTATGCGTTGGGCGGATTTGAGATCATCGTCCTCTGCGACGATTCGGAGTCCATGCTTAGTAAAGACGTAGTCGACGACATGGGCAACAAGATGACGCGCTGGGACGAGCTACGGGACACCGTTAAATTGATTGTCGACTTTGGCGCCCTGTTTGACGATAACGGCATCGACGTTTATTTCCTGAATCGCCCGACATTGCCGGGAGTGACCTGCGCAAGTGACCTGGAGAAGGCGTTCAAGAAGGATCCAATCGGGGGAACACCTTTGGTTAGCACTGTTGATAGGATCAGGCGCGAGAAGATTGACCCCCTTGAGAGCAAGAAGCAAAAGGTTCTGCTGGTTATTGCGACCGATGGCCAACCCTCCGACGGCAAATCTGCATTCCACCAGCGGATCGCGAGCTTGCCGGAAAACGTGTATGTGTCGATCTTGGCGTGCACCGACAATCGGGCTGCTGTGGCGTACCTGGACGGGATGGATCGGTTGACTCGAGTCGACGTGACCGACGATTATATGACAGAGTTAGAGCGAATCCGGTCAAAGCAAGGAAAGTCGTTCAAGTTTTCGAAAGGTGATTACATCGCGAAAGCGTTGGCTGGACCGATTCAGCCTTGGTTAGACCAGCTCGATGAAGGGCGAGTCGATGTCCCTCAGTACAACAGGGTCCCTAAGCGCGATGCCAAGGGCACTTGCTGCACGATCTGCTGA
>P.b-42-VEG-(-/-/-/-)-CAN/NF
ATGAAGCCGGTCGTGCTGTCGTTACTGTCGTGCGCCTTGCTGGTCGCGGTTGTCGTCGCTGATGGCGGCGACCAGGTCGGTGTAGTACACGTGCCGGTGGTTGTGACGACGAAGCCGCAGGAGCCGTCGACGCCGGTTCCCGCGTTCGCGCAGCGATTCCTGAAGCAGAAGTTGCAGACAGTGCAGCGCGACGCGAAGACGTTAGGCAAACCGATCGGGATCGCGGCTGGTATGCACCTGGGGATGAACGCGCTGGACCGGTACATGGGCGCCGGCACGGGTGCCAATCGTGTCCGGCGCGCTGTGGCCCAAGGCGCCGCTGGGCTCACCCTGTTCTCGCTGCGCCCGACCGAGTTCAGCGCCATGCTCGCCTACAGGGCGTTCCGTTACCTGCGACGGCGCCTGCGCAAGGACGACACGACATCTCCACGCCCGTGANNNNNNATGAAGTTGTTGCCAGCGACAGCGTTGGTAGTCGGAGCCGGGGTCGGCTTGGCGTACGCCGCTGGCAGGCCATCCCGACGTCAGTTCGTGAAGAGCGTAACGGTTGCGGCGCCGATCAGCGTCGTCTGCCAGGCGCTTCGCGACCTGGACACGTACTTCAAGCTGTGCGAGCTGCCCGGTGAGCAGTACGCCGTCGAGGGGTGCACCACAGTCGACAAGACGACCACGTTCCAGGTCGTCCACCGCCTCCGATTCGGCAAAGTCATCCGCACCTGGGCGTCTCGAGCCGAATCCGATGCCGGCGACGGCGTCGTCGAGTTCTGCGACACGTTCCAGGCGTGGAGCTCCGATTTCAAGATTGTGTTCCGTTTGAAACGCGCCGGTGAGCAACGCACGCAGGTCGACGTCGTCTGGGCCGCCACTGGCCCTCAGTGGCAGACGCTGTTCTTCTCGCGCATGGGCCCGAAACAGTTCGATATCCGGTTGGCTGGCCTGAAGCGGCACTGCGAATCGGTGGCCACCAACCATGGCAACCTCCCATGANNNNNNATGTGCAGTCCTCGTCTGTGTTTCGCGCTGACCGGCCTGGTCCTCCTGGTCGTAATCGAAGCCGAGCGGCATGTTCGCGTCACCTTGAAAGCGGTCGATGGCGACGACGCCCCAACGATGGAATGCCTCGTGCTGAACTTGAACGACAATGGCGCGCTCCAAGAATACAAGGCGTACCTGAACGCCCACAACATCATAATCAACCCCGCGTTCGATACGAGGTCTCCGAATGACAAGCTTGGCGACTTCCTGAACTTGCTGTCGCTCCGACAGGAATGTATCTATCGTATGCAAGCCGGCGCGAAATTGTGCTTGTTTGGAATGCAGGGGGCYGGCATGCTAAAGGACTCTCATCCGTACCTAGCTACCTGTGCTGCCGCCGCGGCCGGCGTTGCTGCCTCAGATGCCATTTGTACTGGGGTCATTGATTTTCCACGGGAACGCAAAGTTAAGGCGGCCCTGCACCGGTTCCTTGCACAGATCGTGAATCGCGACGTGGTGATCCCCATGATCGACCACATCATCACGGGCGAACTGATCCGTCATTGGATGTGANNNNNNATGGCGCGATCCTTTGTTGCTGCGGTGACGGTTGCAATGGCCCTGGCGTTGGCGGCGGCGCAGGTCCCAGTCACGTCCAAGTTTAAGTTCGGCGAGTTCTTTCGAGGGTACGGCCAATCATCACGTCTATACATGTCAGGTGCTGAGGTCCCGTCAGGGAGTTTAACGTTGTCGTCAGCAAAGGGGATGTTTCCCAGGGATATAACCCCGGTATGAGTACGCATTAAATACGACACTGCTCGTATGACTGACAAATCGTTACACAGAGCCATCCTCGATACTGAAGTTGAACCTGAGCGAGTCGGCTGCCAAGACGGCTGACTCTCCAAAGATTCTGTTCGGCGAATCCTTCATTAACAACACTGAAACCGGTGCGATTCACGACCGTGGAGTCATCGAAGTGTCAGCTCGTTGCGCGTTCGCTGAATGGTAGGATTTAACTGTTGTGTCTACAGCGAATTCAACAGCGACGATCTGAACTCGGGCGCCCTGAAAGCAGGGAAAGACGATGGGTAAGCCGTGGCGCATAGTCAAAATCCATAAGCTCTTCTGAATGGTCATTAAAGGCCGGTGTCCACGTTGTACGAGTTCCACTTCGATGTCGTTCCCAACGGTGTTGCCATTTCGACCGGCCATTTCAAGGCGACACCTGATTCCCCGGAAACGGCATACACGTTCCAGATCAACTCCTGGGACTCGTTCACGTTCACGAGCGTGGCATCTGATGGCAAGGTTACGTTCTGGTTCGGCCAGCGCGTCAAGACTGAACTCCCCAAGAGCTTTCTCTCGAAATACGGATCGACGCTCCTACTCGTTGCCGTGTTCGGCTTTAACATGCTCATCCAGCGCAAGCTGAGGAAGGATACGACTCCGAACGTTGCCCAGAAGGCCTCGGAAGCCAAGAAATCCGAGTAANNNNNNATGCCGCTGC-TGCTCTCAATGCTA-TCCTTGATGATT-TGGTCGCCGGTATGCATACGTGCAA-GTGGTGGAGAAACGTCCTGTGACCGAACGGA-GAAGCTGGCTGTATTCGAGTCCTGGGCAGAG-GAGCTGGGTATCAGAAGCAACTTCCGTTCTGCGATGTATGCGTTGGGCGGATTTGAGATCATCGTCCTCTGCGACGATTCGGAGTCCATGCTTAGTAAAGACGTAGTCGACGACATGGGCAACAAGATGACGCGCTGGGACGAGCTACGGGACACCGTTAAATTGATTGTCGACTTTGGCGCCCTGTTTGACGATAACGGCATCGACGTTTATTTCCTGAATCGCCCGACATTGCCGGGAGTGACCTGCGCAAGTGACCTGGAGAAGGCGTTCAAGAAGGATCCAATCGGGGGAACACCTTTGGTTAGCACTGTTGATAGGATCAGGCGCGAGAAGATTGACCCCCTTGAGAGCAAGAAGCAAAAGGTTCTGCTGGTTATTGCGACCGATGGCCAACCCTCCGACGGCAAATCTGCATTCCACCAGCGGATCGCGAGCTTGCCGGAAAACGTGTATGTGTCGATCTTGGCGTGCACCGACAATCGGGCTGCTGTGGCGTACCTGGACGGGATGGATCGGTTGACTCGAGTCGACGTGACCGACGATTATATGACAGAGTTAGAGCGAATCCGGTCAAAGCAAGGAAAGTCGTTCAAGTTTTCGAAAGGTGATTACATCGCGAAAGCGTTGGCTGGACCGATTCAGCCTTGGTTAGACCAGCTCGATGAAGGGCGAGTCGATGTCCCTCAGTACAACAGGGTCCCTAAGCGCGATGCCAAGGGCACTTGCTGCACGATCTGCTGA
>P.b-39-VEG-(1/-/-/-)-CAN/NF
ATGAAGCCGGTCGTGCTGTCGTTACTGTCGTGCGCCTTGCTGGTCGCGGTTGTCGTCGCTGATGGCGGCGACCAGGTCGGTGTAGTACACGTGCCGGTGGTTGTGACGACGAAGCCGCAGGAGCCGTCGACGCCGGTTCCCGCGTTCGCGCAGCGATTCCTGAAGCAGAAGTTGCAGACAGTGCAGCGCGACGCGAAGACGTTAGGCAAACCGATCGGGATCGCGGCTGGTATGCACCTGGGGATGAACGCGCTGGACCGGTACATGGGCGCCGGCACGGGTGCCAATCGTGTCCGGCGCGCTGTGGCCCAAGGCGCCGCTGGGCTCACCCTGTTCTCGCTGCGCCCGACCGAGTTCAGCGCCATGCTCGCCTACAGGGCGTTCCGTTACCTGCGACGGCGCCTGCGCAAGGACGACACGACATCTCCACGCCCGTGANNNNNNATGAAGTTGTTGCCAGCGACAGCGTTGGTAGTCGGAGCCGGGGTCGGCTTGGCGTACGCCGCTGGCAGGCCATCCCGACGTCAGTTCGTGAAGAGCGTAACGGTTGCGGCGCCGATCAGCGTCGTCTGCCAGGCGCTTCGCGACCTGGACACGTACTTCAAGCTGTGCGAGCTGCCCGGTGAGCAGTACGCCGTCGAGGGGTGCACCACAGTCGACAAGACGACCACGTTCCAGGTCGTCCACCGCCTCCGATTCGGCAAAGTCATCCGCACCTGGGCGTCTCGAGCCGAATCCGATGCCGGCGACGGCGTCGTCGAGTTCTGCGACACGTTCCAGGCGTGGAGCTCCGATTTCAAGATTGTGTTCCGTTTGAAACGCGCCGGTGAGCAACGCACGCAGGTCGACGTCGTCTGGGCCGCCACTGGCCCTCAGTGGCAAACGCTGTTCTTCTCGCGCATGGGCCCGAAACAGTTCGATATCCGGTTGGCTGGCCTGAAGCGGCACTGCGAATCGGTGGCCACCAACCACGGCAACCTCCCATGANNNNNNATGTGCAGTCCTCGTCTGTGTTTCGCGCTGACCGGCCTGGTCCTCCTGGTCGTAATCGAAGCCGAGCGGCATGTTCGCGTCACCTTGAAAGCGGTCGATGGCGACGACGCCCCAACGATGGAATGCCTCGTGCTGAACTTGAACGACAATGGCGCGCTCCAAGAATACAAGGCGTACCTGAACGCCCACAACATCATAATCAACCCCGCGTTCGATACGAGGTCTCCGAATGACAAGCTTGGCGACTTCCTGAACTTGCTGTCGCTCCGACAGGAATGTATCTATCGTATGCAAGCCGGCGCGAAATTGTGCTTGTTTGGAATGCAGGGGGCCGGCATGCTAAAGGACTCTCATCCGTACCTAGCTACCTGTGCTGCCGCCGCGGCCGGCGTTGCTGCCTCAGATGCCATTTGTACTGGGGTCATTGATTTTCCACGGGAACGCAAAGTTAAGGCGGCCCTGCACCGGTTCCTTGCACAGATCGTGAATCGCGACGTGGTGATCCCCATGATCGACCACATCATCACGGGCGAACTGATCCGTCATTGGATGTGANNNNNNATGGCGCGATCCTTTGTTGCTGCGGTGACGGTTGCAATGGCCCTGGCGTTGGCGGCGGCGCAGGTCCCAGTCACGTCCAAGTTTAAGTTCGGCGAGTTCTTTCGAGGGTACGGCCAATCATCACGTCTATACATGTCAGGTGCTGAGGTCCCGTCAGGGAGTTTAACGTTGTCGTCAGCAAAGGGGATGTTTCCCAGGGATATAACCCCGGTATGAGTACGCATTAAATACGACACTGCTCGTATGACTGACAAATCGTTACACAGAGCCATCCTCGATACTGAAGTTGAACCTGAGCGAGTCGGCTGCCAAGACGGCTGACTCTCCAAAGATTCTGTTCGGCGAATCCTTCATTAACAACACTGAAACCGGTGCGATTCACGACCGTGGAGTCATCGAAGTGTCAGCTCGTTGCGCGTTCGCTGAATGGTAGGATTTAACTGTTGTGTCTACAGCGAATTCAACAGCGACGATCTGAACTCGGGCGCCCTGAAAGCAGGGAAAGACGATGGGTAAGCCGTGGCGCATAGTCAAAATCCATAAGCTCTTCTGAATGGTCATTAAAGGCCGGTGTCCACGTTGTACGAGTTCCACTTCGATGTCGTTCCCAACGGTGTTGCCATTTCGACCGGCCATTTCAAGGCGACACCTGATTCCCCGGAAACGGCATACACGTTCCAGATCAACTCCTGGGACTCGTTCACGTTCACGAGCGTGGCATCTGATGGCAAGGTTACGTTCTGGTTCGGCCAGCGCGTCAAGACTGAACTCCCCAAGAGCTTTCTCTCGAAATACGGATCGACGCTCCTACTCGTTGCCGTGTTCGGCTTTAACATGCTCATCCAGCGCAAGCTGAGGAAGGATACGACTCCGAACGTTGCCCAGAAGGCCTCGGAAGCCAAGAAATCCGAGTAANNNNNNATGCCGCTGC-TGCTCTCAATGCTA-TCCTTGATGATT-TGGTCGCCGGTATGCATACGTGCAA-GTGGTGGAGAAACGTCCTGTGACCGAACGGA-GAAGCTGGCTGTATTCGAGTCCTGGGCAGAG-GAGCTGGGTATCAGAAGCAACTTCCGTTCTGCGATGTATGCGTTGGGCGGATTTGAGATCATCGTCCTCTGCGACGATTCGGAGTCCATGCTTAGTAAAGACGTAGTCGACGACATGGGCAACAAGATGACGCGCTGGGACGAGCTACGGGACACCGTTAAATTGATTGTCGACTTTGGCGCCCTGTTTGACGATAACGGCATCGACGTTTATTTCCTGAATCGCCCGACATTGCCGGGAGTGACCTGCGCAAGTGACCTGGAGAAGGCGTTCAAGAAGGATCCAATCGGGGGAACACCTTTGGTTAGCACTGTTGATAGGATCAGGCGCGAGAAGATTGACCCCCTTGAGAGCAAGAAGCAAAAGGTTCTGCTGGTTATTGCGACCGATGGCCAACCCTCCGACGGCAAATCTGCATTCCACCAGCGGATCGCGAGCTTGCCGGAAAACGTGTATGTGTCGATCTTGGCGTGCACCGACAATCGGGCTGCTGTGGCGTACCTGGACGGGATGGATCGGTTGACTCGAGTCGACGTGACCGACGATTATATGACAGAGTTAGAGCGAATCCGGTCAAAGCAAGGAAAGTCGTTCAAGTTTTCGAAAGGTGATTACATCGCGAAAGCGTTGGCTGGACCGATTCAGCCTTGGTTAGACCAGCTCGATGAAGGGCGAGTCGATGTCCCTCAGTACAACAGGGTCCCTAAGCGCGATGCCAAGGGCACTTGCTGCACGATCTGCTGA
>P.b-4-BNAP-(-/-/-/-)-CAN/SK
ATGAAGCCGTTCGTGCTGTCGTTACTGTCGTGCGCCTTGCTGGTCGCGGTTGTCGTCGCTGATGGCGGCGACCAGGTCGGTGTAGTACATGTGCCGGTGGTGGTGACGACGAAGCCGCAGGAGCCGTCGACGCCGGTTCCCGCGTTCGCGCAGCGATTCCTGAAGCAGAAGTTGCAGACAGTGCAGCGCGACGCGAAGACGTTAGGCAAACCGATCGGGATCGCGGCTGGTATGCACCTGGGGATGAACGCGCTGGACCGGTACATGGGCGCCGGCACGGGTGCCAATCGTKTCCGGCGCGCTGTGGCCCAAGGCGCCGCTGGCCTCACCCTGTTCTCGCTGCGCCCGACCGAGTTCAGCGCCATGCTCGCCTACAGGGCGTTYCGTTACCTGCGACGGCGCCTGCGCAAGGACGACACGACATCTCCACGCCCGTGANNNNNNATGAAGTTGTTGCCAGCGACAGCGTTGGTAGTCGGAGCCGGGGTCGGCTTGGCGTACGCCGCTGGCAGGCCATCCCGACGTCAGTTCGTGAAGAGCGTAACGGTTGCGGCGCCGATCAGCGTCGTCTGCCAGGCGCTTCGCGACCTGGACACGTACTTCAAGCTGTGCGAGCTGCCCGGTGAGCAGTACGCCGTCGAGGGGTGCACCACAGTCGACAAGACGACCACGTTCCAGGTCGTCCACCGCCTCCGATTCGGCAAAGTCATCCGCACCTGGGCGTCTCGAGCCGAATCCGATGCCGGCGACGGCGTCGTCGAGTTCTGCGACACGTTCCAGGCGTGGAGCTCCGATTTCAAGATTGTGTTCCGTTTGAAACGCGCCGGTGAGCAACGCACGCAGGTCGACGTCGTCTGGGCCGCCACTGGCCCTCAGTGGCAAACGCTGTTCTTCTCGCGCATGGGCCCGAAACAGTTCGATATCCGGTTGGCTGGCCTGAAGCGGCACTGCGAATCGGTGGCCACCAACCACGGCAACCTCCCATGANNNNNNATGTGCAGTCCTCGTCTGTGTTTCGCGCTGACCGGCCTGGTCCTCCTGGTCGTAATCGAAGCCGAGCGGCATGTTCGCGTCACCTTGAAAGCGGTCGATGGCGACGACGCCCCAACGATGGAATGCCTCGTGCTGAACTTGAACGACAATGGCGCGCTCCAAGAATACAAGGCGTACCTGAACGCCCACAACATCATGATCAACCCCGCGTTCGATACGAGGTCTCCGAATGACAAGCTTGGCGACTTCCTGAACTTGCTGTCGCTCCGACAGGAATGTATCTATCGTATGCAAGCCGGCGCGAAATTGTGCTTGTTTGGAATGCAGGGGGCCGGCATGCTAAAGGACTCTCATCCGTACCTAGCTACCTGTGCTGCCGCCGCGGCCGGCGTTGCTGCCTCAGATGCCATTTGTACTGGGGTCATTGATTTTCCACGGGAACGCAAAGTTAAGGCGGCCCTGCACCGGTTCCTTGCACAGATCGTGAATCGCCACATGGTGATCCCCATGATCGACCCCATCATCACGGGCGAACTGATCCGTCATTGGATGTGANNNNNNATGGCGCGATCCTTTGTTGCTGCGGTGACGGTTGCAATGGCCCTGGCGTTGGCGGCGGCGCAGGTCCCAGTCACGTCCAAGTTTAAGTTCGGCGAGTTCTTTCGAGGGTACGGCCAATCATCACGTCTATACATGTCAGGTGCTGAGGTCCCGTCAGGGAGTTTAACGTTGTCGTCAGCAAAGGGGATGTTTCCCAGGGATATAACCCCGGTATGAGTACGCATTAAATACGACACTGCTCGTACGACTAACAAATCGTTACACAGAGCCATCCTCGATACTTAAGTTGAACCTGAGCGAGTCGGCTGCCAAGACGGCTGAGTCTCCAAAGATTCTGTTCGGCGAATCCTTCATTAACAACACTGAAACCGGTGCGATTCACGACCGTGGAGTCATCGAAGTGTCAGCTCGTTGCGCGTTCGCTGAGTGGTAGGATTTAACTGTTGTGTCTACAGCGAATTCAACAGCGACGATCTGAACTCGGGCGCCCTGAAAGCAGGGAAAGACGATGGGTAAGCCGTGGCGCATAGTCAAAATCCATAAGCTCTTCTGAATGGTCATTAAAGGCCGGTGTCCACGTTGTACGAGTTCCACTTCGATGTCGTTCCCAACGGTGTTGCCATTTCGACCGGCCATTTCAAGGCGACACCTGATTCCCCGGAAACGGCATACACGTTCCAGATCAACTCCTGGGACTCGTTCACGTTCACGAGCGTGGCATCTGATGGCAAGGTTACGTTCTGGTTCGGCCAGCGCGTCAAGACTGAACTCCCCAAGAGCTTTCTCTCGAAATACGGATCGACGCTCCTACTCGTTGCCGTGTTCGGCTTTAACATGCTCATCCAGCGCAAGCTGAGGAAGGATACGACTCCGAACGTTGCCCAGAAGGCCTCGGAAGCCAAGAAATCCGAGTAANNNNNNATGCCGCTGC-TGCTCTCAATGCTA-TCCTTGATGATT-TGGTCGCCGGTATGCATACGTGCAA-GTGGTGGAGAAACGTCCTGTGACCGAACGGA-GAAGCTGGCTGTATTCGAGTCCTGGGCAGAG-GAGCTGGGTATCAGAAGCAACTTCCGTTCTGCGATGTATGCGTTGGGCGGATTTGAGATCATCGTCCTCTGCGACGATTCGGAGTCCATGCTTAGTAAAGACGTAGTCGACGACATGGGCAACAAGATGACGCGCTGGGACGAGCTACGGGACACCGTTAAATTGATTGTCGACTTTGGCGCCCTGTTTGACGATAACGGCATCGACGTTTATTTCCTGAATCGCCCGACATTGCCGGGAGTGACCTGCRCAAGTGACCTGGAGAAGGCGTTCAAGAAGGATCCAATCGGGGGAACACCTTTGGTTAGCACTGTTGATAGGATCAGGCGCGAGAAGATTGACCCCCTTGAGAGCAAGAAGCAAAAGGTTCTGCTGGTTATTGCGACCGATGGCCAACCCTCCGACGGCAAATCTGCATTCCACCAGCGGATCGCGAGCTTGCCGGAAAACGTGTATGTGTCGATCTTGGCGTGCACCGACAATCGGGCTGCTGTGGCGTACCTGGACGGGATGGATCGGTTGACTCGAGTCGACGTGACCGACGATTATATGACAGAGTTAGAGCAAATCCGGTCAAAGCAAGGAAAGTCGTTCAAGTTTTCGAAAGGTGATTACATCGCGAAAGCGTTGGCTGGACCGATTCAGCCTTGGTTAGACCAGCTCGATGAAGGGCGAGTCGATGTCCCTCAGTACAACAGGGTCCCTAAGCGCGATGCCAAGGGCACTTGCTGCACGATCTGCTGA
>P.b-15-BOLE-(1/-/-/-)-CHN/JIA
ATGAAGCCGTTCGTGCTGTCGTTACTGTCGTGCGCCTTGCTGGTCGCGGTTGTCGTCGCTGATGGCGGCGACCAGGTCGGTGTAGTACATGTGCCGGKGGCGGTGACGACGAAGCCGCAGGAGCCGTCGACGCCGGTTCCCGCGTTCGCGCAGCGATTCCTGAAGCAGAAGTTGCAGACAGTGCAGCGCGACGCGAAGACGTTAGGCAAACCGATCGGGATCGCGGCTGGTATGCACCTGGGGATGAACGCGCTGGACCGGTACATGGGCGCCGGCACGGGTGCCAATCGTGTCCGGCGCGCTGTGGCCCAAGGCGCCGCTGGCCTCACCCTGTTCTCGCTGCGCCCGACCGAGTTCAGCGCCATGCTCGCCTACAGGGCGTTTCGTTACCTGCGACGGCGCCTGCGCAAGGACGACACGACATCTCCACGCCCGTGANNNNNNATGAAGTTGTTGCCAGCGACAGCGTTGGTAGTCGGAGCCGGGGTCGGCTTGGCGTACGCCGCTGGCAGGCCATCCCGACGTCAGTTCGTGAAGAGCGTAACGGTTGCGGCGCCGATCAGCGTCGTCTGCCAGGCGCTTCGCGACCTGGACACGTACTTCAAGCTGTGCGAGCTGCCCGGTGAGCAGTACGCCGTCGAGGGGTGCACCACAGTCGACAAGACGACCACGTTCCAGGTCGTCCACCGCCTCCGATTCGGCAAAGTCATCCGCACCTGGGCGTCTCGAGCCGAATCCGATGCCGGCGACGGCGTCGTCGAGTTCTGCGACACGTTCCAGGCGTGGAGCTCCGATTTCAAGATTGTGTTCCGTTTGAAACGCGCCGGTGAGCAACGCACGCAGGTCGACGTCGTCTGGGCCGCCACTGGCCCTCAGTGGCAAACGCTGTTCTTCTCGCGCATGGGCCCGAAACAGTTCGATATCCGGTTGGCTGGCCTGAAGCGGCACTGCGAATCGGTGGCCACCAACCACGGCAACCTCCCATGANNNNNNATGTGCAGTCCTCGTCTGTGTTTCGCGCTGACCGGCCTGGTCCTCCTGGTCGTAATCGAAGCCGAGCGGCATGTTCGCGTCACCTTGAAAGCGGTCGATGGCGACGACGCCCCAACGATGGAATGCCTCGTGCTGAACTTGAACGACAATGGCGCGCTCCAAGAATACAAGGCGTACCTGAACGCCCACAACATCATGATCAACCCCGCGTTCGATACGAGGTCTCCGAATGACAAGCTTGGCGACTTCCTGAACTTGCTGTCGCTCCGACAGGAATGTATCTATCGTATGCAAGCCGGCGCGAAATTGTGCTTGTTTGGAATGCAGGGGGCCGGCATGCTAAAGGACTCTCATCCGTACCTAGCTACCTGTGCTGCCGCCGCGGCCGGCGTTGCTGCCTCAGATGCCATTTGTACTGGGGTCATTGATTTTCCACGGGAACGCAAAGTTAAGGCGGCCCTGCACCGGTTCCTTGCACAGATCGTGAATCGCCACATGGTGATCCCCATGATCGACCACATCATCACGGGCGAACTGATCCGTCATTGGATGTGANNNNNNATGGCGCGATCCTTTGTTGCTGCGGTGACGGTTGCAATGGCCCTGGCGTTGGCGGCGGCGCAGGTCCCAGTCACGTCCAAGTTTAAGTTCGGCGAGTTCTTTCGAGGGTACGGCCAATCATCACGTCTATACATGTCAGGTGCTGAGGTCCCGTCAGGGAGTTTAACGTTGTCGTCAGCAAAGGGGATGTTTCCCAGGGATATAACCCCGGTATGAGTACGCATTAAATACGACACTGCTCGTATGACTGACAAATCGTTACACAGAGCCATCCTCGATACTGAAGTTGAACCTGAGCGAGTCGGCTGCCAAGACGGCTGACTCTCCAAAGATTCTGTTCGGCGAATCCTTCATTAACAACACTGAAACCGGTGCGATTCACGACCGTGGAGTCATCGAAGTGTCAGCTCGTTGCGCGTTCGCTGAATGGTAGGATTTAACTGTTGTGTCTACAGCGAATTCAACAGCGACGATCTGAACTCGGGCGCCCTGAAAGCAGGGAAAGACGATGGGTAAGCCGTGGCGCATAGTCAAAATCCATAAGCTCTTCTGAATGGTCATTAAAGGCCGGTGTCCACGTTGTACGAGTTCCACTTCGATGTCGTTCCCAACGGTGTTGCCATTTCGACCGGCCATTTCAAGGCGACACCTGATTCCCCGGAAACGGCATACACGTTCCAGATCAACTCCTGGGACTCGTTCACGTTCACGAGCGTGGCATCTGATGGCAAGGTTACGTTCTGGTTCGGCCAGCGCGTCAAGACTGAACTCCCCAAGAGCTTTCTCTCGAAATACGGATCGACGCTCCTACTCGTTGCCGTGTTCGGCTTTAACATGCTCATCCAGCGCAAGCTGAGGAAGGATACGACTCCGAACGTTGCCCAGAAGGCCTCGGAAGCCAAGAAATCCGAGTAANNNNNNATGCCGCTGC-TGCTCTCAATGCTR-TCCTTGATGATT-TGGTCGCCGGTATGCATACGTGCAA-GTGGTGGAGAAACGTCCTGTGACCGAACGGA-GAAGCTGGCTGTATTCGAGTCCTGGGCAGAG-GAGCTGGGTATCAGAAGCAACTTCCGTTCTGCGATGTATGCGTTGGGCGGATTTGAGATCATCGTCCTCTGCGACGATTCGGAGTCCATGCTTAGTAAAGACGTAGTCGACGACATGGGCAACAAGATGACGCGCTGGGACGAGCTACGGGACACCGTTAAATTGATTGTCGACTTTGGCGCCCTGTTTGACGATAACGGCATCGACGTTTATTTCCTGAATCGCCCGACATTGCCGGGAGTGACCTGCGCAAGTGACCTGGAGAAGGCGTTCAAGAAGGATCCAATCGGGGGAACACCTTTGGTTAGCACTGTTGATAGGATCAGGCGCGAGAAGATTGACCCCCTTGAGAGCAAGAAGCAAAAGGTTCTGCTGGTTATTGCGACCGATGGCCAACCCTCCGACGGCAAATCTGCATTCCACCAGCGGATCGCGAGCTTGCCGGAAAACGTGTATGTGTCGATCTTGGCGTGCACCGACAATCGGGCTGCTGTGGCGTACCTGGACGGGATGGATCGGTTGACTMGAGTCGACGTGACCGACGATTATATGACAGAGTTAGAGCAAATCCGGTCAAAGCAAGGAAAGTCGTTCAAGTTTTCGAAAGGTGATTACATCGCGAAAGCGTTGGCTGGACCGATTCAGCCTTGGTTAGACCAGCTCGATGAAGGGCGAGTCGATGTCCCTCAGTACAACAGGGTCCCTAAGCGCGATGCCAAGGGCACTTGCTGCACGATCTGCTGA
>P.b-3-BNAP-(5/-/(16-15-0)/-)-CAN/AB
ATGAAGCCGTTCGTGCTGTCGTTACTGTCGTGCGCCTTGCTGGTCGCGGTTGTCGTCGCTGATGGCGGCGACCAGGTCGGTGTAGTACATGTGCCGGTGGTGGTGACGACGAAGCCGCAGGAGCCGTCGACGCCGGTTCCCGCGTTCGCGCAGCGATTCCTGAAGCAGAAGTTGCAGACAGTGCAGCGCGACGCGAAGACGTTAGGCAAACCGATCGGGATCGCGGCTGGTATGCACCTGGGGATGAACGCGCTGGACCGGTACATGGGCGCCGGCACGGGTGCCAATCGTGTCCGGCGCGCTGTGGCCCAAGGCGCCGCTGGCCTCACCCTGTTCTCGCTGCGCCCGACCGAGTTCAGCGCCATGCTCGCCTACAGGGCGTTTCGTTACCTGCGACGGCGCCTGCGCAAGGACGACACGACATCTCCACGCCCGTGANNNNNNATGAAGTTGTTGCCAGCGACAGCGTTGGTAGTCGGAGCCGGGGTCGGCTTGGCGTACGCCGCTGGCAGGCCATCCCGACGTCAGTTCGTGAAGAGCGTAACGGTTGCGGCGCCGATCAGCGTCGTCTGCCAGGCGCTTCGCGACCTGGACACGTACTTCAAGCTGTGCGAGCTGCCCGGTGAGCAGTACGCCGTCGAGGGGTGCACCACAGTCGACAAGACGACCACGTTCCAGGTCGTCCACCGCCTCCGATTCGGCAAAGTCATCCGCACCTGGGCGTCTCGAGCCGAATCCGATGCCGGCGACGGCGTCGTCGAGTTCTGCGACACGTTCCAGGCGTGGAGCTCCGATTTCAAGATTGTGTTCCGTTTGAAACGCGCCGGTGAGCAACGCACGCAGGTCGACGTCGTCTGGGCCGCCACTGGCCCTCAGTGGCAGACGCTGTTCTTCTCGCGCATGGGCCCGAAACAGTTCGATATCCGGTTGGCTGGCCTGAAGCGGCACTGCGAATCGGTGGCCACCAACCATGGCAACCTCCCATGANNNNNNATGTGCAGTCCTCGTCTGTGTTTCGCGCTGACCGGCCTGGTCCTCCTGGTCGTAATCGAAGCCGAGCGGCATGTTCGCGTCACCTTGAAAGCGGTCGATGGCGACGACGCCCCAACGATGGAATGCCTCGTGCTGAACTTGAACGACAATGGCGCGCTCCAAGAATACAAGGCGTACCTGAACGCCCACAACATCATGATCAACCCCGCGTTCGATACGAGGTCTCCGAATGACAAGCTTGGCGACTTCCTGAACTTGCTGTCGCTCCGACAGGAATGTATCTATCGTATGCAAGCCGGCGCGAAATTGTGCTTGTTTGGAATGCAGGGGGCCGGCATGCTAAAGGACTCTCATCCGTACCTAGCTACCTGTGCTGCCGCCGCGGCCGGCGTTGCTGCCTCAGATGCCATTTGTACTGGGGTCATTGATTTTCCACGGGAACGCAAAGTTAAGGCGGCCCTGCACCGGTTCCTTGCACAGATCGTGAATCGCCACATGGTGATCCCCATGATCGACCACATCATCACGGGCGAACTGATCCGTCATTGGATGTGANNNNNNATGGCGCGATCCTTTGTTGCTGCGGTGACGGTTGCAATGGCCCTGGCGTTGGCGGCGGCGCAGGTCCCAGTCACGTCCAAGTTTAAGTTCGGCGAGTTCTTTCGAGGGTACGGCCAATCATCACGTCTATACATGTCAGGTGCTGAGGTCCCGTCAGGGAGTTTAACGTTGTCGTCAGCAAAGGGGATGTTTCCCAGGGATATAACCCCGGTATGAGTACGCATTAAATACGACACTGCTCGTATGACTGACAAATCGTTACACAGAGCCATCCTCGATACTGAAGTTGAACCTGAGCGAGTCGGCTGCCAAGACGGCTGACTCTCCAAAGATTCTGTTCGGCGAATCCTTCATTAACAACACTGAAACCGGTGCGATTCACGACCGTGGAGTCATCGAAGTGTCAGCTCGTTGCGCGTTCGCTGAATGGTAGGATTTAACTGTTGTGTCTACAGCGAATTCAACAGCGACGATCTGAACTCGGGCGCCCTGAAAGCAGGGAAAGACGATGGGTAAGCCGTGGCGCATAGTCAAAATCCATAAGCTCTTCTGAATGGTCATTAAAGGCCGGTGTCCACGTTGTACGAGTTCCACTTCGATGTCGTTCCCAACGGTGTTGCCATTTCGACCGGCCATTTCAAGGCGACACCTGATTCCCCGGAAACGGCATACACGTTCCAGATCAACTCCTGGGACTCGTTCACGTTCACGAGCGTGGCATCTGATGGCAAGGTTACGTTCTGGTTCGGCCAGCGCGTCAAGACTGAACTCCCCAAGAGCTTTCTCTCGAAATACGGATCGACGCTCCTACTCGTTGCCGTGTTCGGCTTTAACATGCTCATCCAGCGCAAGCTGAGGAAGGATACGACTCCGAACGTTGCCCAGAAGGCCTCGGAAGCCAAGAAATCCGAGTAANNNNNNATGCCGCTGC-TGCTCTCAATGCTA-TCCTTGATGATT-TGGTCGCCGGTATGCATACGTGCAA-GTGGTGGAGAAACGTCCTGTGACCGAACGGA-GAAGCTGGCTGTATTCGAGTCCTGGGCAGAG-GAGCTGGGTATCAGAAGCAACTTCCGTTCTGCGATGTATGCGTTGGGCGGATTTGAGATCATCGTCCTCTGCGACGATTCGGAGTCCATGCTTAGTAAAGACGTAGTCGACGACATGGGCAACAAGATGACGCGCTGGGACGAGCTACGGGACACCGTTAAATTGATTGTCGACTTTGGCGCCCTGTTTGACGATAACGGCATCGACGTTTATTTCCTGAATCGCCCGACATTGCCGGGAGTGACCTGCGCAAGTGACCTGGAGAAGGCGTTCAAGAAGGATCCAATCGGGGGAACACCTTTGGTTAGCACTGTTGATAGGATCAGGCGCGAGAAGATTGACCCCCTTGAGAGCAAGAAGCAAAAGGTTCTGCTGGTTATTGCGACCGATGGCCAACCCTCCGACGGCAAATCTGCATTCCACCAGCGGATCGCGAGCTTGCCGGAAAACGTGTATGTGTCGATCTTGGCGTGCACCGACAATCGGGCTGCTGTGGCGTACCTGGACGGGATGGATCGGTTGACTCGAGTCGACGTGACCGACGATTATATGACAGAGTTAGAGCAAATCCGGTCAAAGCAAGGAAAGTCGTTCAAGTTTTCGAAAGGTGATTACATCGCGAAAGCGTTGGCTGGACCGATTCAGCCTTGGTTAGACCAGCTCGATGAAGGGCGAGTCGATGTCCCTCAGTACAACAGGGTCCCTAAGCGCGATGCCAAGGGCACTTGCTGCACGATCTGCTGA
>P.b-19-BOLE-(6/-/(16-0-14)/-)-CAN/ON
ATGAAGCCGTTCGTGCTGTCGTTACTGTCGTGCGCCTTGCTGGTCGCGGTTGTCGTCGCTGATGGCGGCGACCAGGTCGGTGTAGTACATGTGCCGGTGGTGGTGACGACGAAGCCGCAGGAGCCGTCGACGCCGGTTCCCGCGTTCGCGCAGCGATTCCTGAAGCAGAAGTTGCAGACAGTGCAGCGCGACGCGAAGACGTTAGGCAAACCGATCGGGATCGCGGCTGGTATGCACCTGGGGATGAACGCGCTGGACCGGTACATGGGCGCCGGCACGGGTGCCAATCGTGTCCGGCGCGCTGTGGCCCAAGGCGCCGCTGGCCTCACCCTGTTCTCGCTGCGCCCGACCGAGTTCAGCGCCATGCTCGCCTACAGGGCGTTTCGTTACCTGCGACGGCGCCTGCGCAAGGACGACACGACATCTCCACGCCCGTGANNNNNNATGAAGTTGTTGCCAGCGACAGCGTTGGTAGTCGGAGCCGGGGTCGGCTTGGCGTACGCCGCTGGCAGGCCATCCCGACGTCAGTTCGTGAAGAGCGTAACGGTTGCGGCGCCGATCAGCGTCGTCTGCCAGGCGCTTCGCGACCTGGACACGTACTTCAAGCTGTGCGAGCTGCCCGGTGAGCAGTACGCCGTCGAGGGGTGCACCACAGTCGACAAGACGACCACGTTCCAGGTCGTCCACCGCCTCCGATTCGGCAAAGTCATCCGCACCTGGGCGTCTCGAGCCGAATCCGATGCCGGCGACGGCGTCGTCGAGTTCTGCGACACGTTCCAGGCGTGGAGCTCCGATTTCAAGATTGTGTTCCGTTTGAAACGCGCCGGTGAGCAACGCACGCAGGTCGACGTCGTCTGGGCCGCCACTGGCCCTCAGTGGCAAACGCTGTTCTTCTCGCGCATGGGCCCGAAACAGTTCGATATCCGGTTGGCTGGCCTGAAGCGGCACTGCGAATCGGTGGCCACCAACCACGGCAACCTCCCATGANNNNNNATGTGCAGTCCTCGTCTGTGTTTCGCGCTGACCGGCCTGGTCCTCCTGGTCGTAATCGAAGCCGAGCGGCATGTTCGCGTCACCTTGAAAGCGGTCGATGGCGACGACGCCCCAACGATGGAATGCCTCGTGCTGAACTTGAACGACAATGGCGCGCTCCAAGAATACAAGGCGTACCTGAACGCCCACAACATCATGATCAACCCCGCGTTCGATACGAGGTCTCCGAATGACAAGCTTGGCGACTTCCTGAACTTGCTGTCGCTCCGACAGGAATGTATCTATCGTATGCAAGCCGGCGCGAAATTGTGCTTGTTTGGAATGCAGGGGGCCGGCATGCTAAAGGACTCTCATCCGTACCTAGCTACCTGTGCTGCCGCCGCGGCCGGCGTTGCTGCCTCAGATGCCATTTGTACTGGGGTCATTGATTTTCCACGGGAACGCAAAGTTAAGGCGGCCCTGCACCGGTTCCTTGCACAGATCGTGAATCGCCACATGGTGATCCCCATGATCGACCACATCATCACGGGCGAACTGATCCGTCATTGGATGTGANNNNNNATGGCGCGATCCTTTGTTGCTGCGGTGACGGTTGCAATGGCCCTGGCGTTGGCGGCGGCGCAGGTCCCAGTCACGTCCAAGTTTAAGTTCGGCGAGTTCTTTCGAGGGTACGGCCAATCATCACGTCTATACATGTCAGGTGCTGAGGTCCCGTCAGGGAGTTTAACGTTGTCGTCAGCAAAGGGGATGTTTCCCAGGGATATAACCCCGGTATGAGTACGCATTAAATACGACACTGCTCGTATGACTGACAAATCGTTACACAGAGCCATCCTCGATACTGAAGTTGAACCTGAGCGAGTCGGCTGCCAAGACGGCTGACTCTCCAAAGATTCTGTTCGGCGAATCCTTCATTAACAACACTGAAACCGGTGCGATTCACGACCGTGGAGTCATCGAAGTGTCAGCTCGTTGCGCGTTCGCTGAATGGTAGGATTTAACTGTTGTGTCTACAGCGAATTCAACAGCGACGATCTGAACTCGGGCGCCCTGAAAGCAGGGAAAGACGATGGGTAAGCCGTGGCGCATAGTCAAAATCCATAAGCTCTTCTGAATGGTCATTAAAGGCCGGTGTCCACGTTGTACGAGTTCCACTTCGATGTCGTTCCCAACGGTGTTGCCATTTCGACCGGCCATTTCAAGGCGACACCTGATTCCCCGGAAACGGCATACACGTTCCAGATCAACTCCTGGGACTCGTTCACGTTCACGAGCGTGGCATCTGATGGCAAGGTTACGTTCTGGTTCGGCCAGCGCGTCAAGACTGAACTCCCCAAGAGCTTTCTCTCGAAATACGGATCGACGCTCCTACTCGTTGCCGTGTTCGGCTTTAACATGCTCATCCAGCGCAAGCTGAGGAAGGATACGACTCCGAACGTTGCCCAGAAGGCCTCGGAAGCCAAGAAATCCGAGTAANNNNNNATGCCGCTGC-TGCTCTCAATGCTA-TCCKTGATGATT-TGGTCGCCGGTATGCATACGTGCAA-GTGGWGGAGAAACGTCCTGTGACCGAACGGA-GAAGCTGGCTGTATTCGAGTCCTGGGCAGAG-GAGCTGGGTATCAGAAGCAACTTCCGTTCTGCGATGTATGCGTTGGGCGGATTTGAGATCATCGTCCTCTGCGACGATTCGGAGTCCATGCTTAGTAAAGACGTAGTCGACGACATGGGCAACAAGATGACGCGCTGGGACGAGCTACGGGACACCGTTAAATTGATTGTCGACTTTGGCGCCCTGTTTGACGATAACGGCATCGACGTTTATTTCCTGAATCGCCCGACATTGCCGGGAGTGACCTGCGCAAGTGACCTGGAGAAGGCGTTCAAGAAGGATCCAATCGGGGGAACACCTTTGGTTAGCACTGTTGATAGGATCAGGCGCGAGAAGATTGACCCCCTTGAGAGCAAGAAGCAAAAGGTTCTGCTGGTTATTGCGACCGATGGCCAACCCTCCGACGGCAAATCTGCATTCCACCAGCGGATCGCGAGCTTGCCGGAAAACGTGTATGTGTCGATCTTGGCGTGCACCGACAATCGGGCTGCTGTGGCGTACCTGGACGGGATGGATCGGTTGACTCGAGTCGACGTGACCGACGATTATATGACAGAGTTAGAGCAAATCCGGTCAAAGCAAGGAAAGTCGTTCAAGTTTTCGAAAGGTGATTACATCGCGAAAGCGTTGGCTGGACCGATTCAGCCTTGGTTAGACCAGCTCGATGAAGGGCGAGTCGATGTCCCTCAGTACAACAGGGTCCCTAAGCGCGATGCCAAGGGCACTTGCTGCACGATCTGCTGA
>P.b-11-BNAP-(3/-/-/-)-CAN/SK
ATGAAGCCGTTCGTGCTGTCGTTACTGTCGTGCGCCTTGCTGGTCGCGGTTGTCGTCGCTGATGGCGGCGACCAGGTCGGTGTAGTACATGTGCCGGTGGTGGTGACGACGAAGCCGCAGGAGCCGTCGACGCCGGTTCCCGCGTTCGCGCAGCGATTCCTGAAGCAGAAGTTGCAGACAGTGCAGCGCGACGCGAAGACGTTAGGCAAACCGATCGGGATCGCGGCTGGTATGCACCTGGGGATGAACGCGCTGGACCGGTACATGGGCGCCGGCACGGGTGCCAATCGTGTCCGGCGCGCTGTGGCCCAAGGCGCCGCTGGCCTCACCCTGTTCTCGCTGCGCCCGACCGAGTTCAGCGCCATGCTCGCCTACAGGGCGTTTCGTTACCTGCGACGGCGYCTGCGCAAGGACGACACGACATCTCCACGCCCGTGANNNNNNATGAAGTTGTTGCCAGCGACAGCGTTGGTAGTCGGAGCCGGGGTCGGCTTGGCGTACGCCGCTGGCAGGCCATCCCGACGTCAGTTCGTGAAGAGCGTAACGGTTGCGGCGCCGATCAGCGTCGTCTGCCAGGCGCTTCGCGACCTGGACACGTACTTCAAGCTGTGCGAGCTGCCCGGTGAGCAGTACGCCGTCGAGGGGTGCACCACAGTCGACAAGACGACCACGTTCCAGGTCGTCCACCGCCTCCGATTCGGCAAAGTCATCCGCACCTGGGCGTCTCGAGCCGAATCCGATGCCGGCGACGGCGTCGTCGAGTTCTGCGACACGTTCCAGGCGTGGAGCTCCGATTTCAAGATTGTGTTCCGTTTGAAACGCGCCGGTGAGCAACGCACGCAGGTCGACGTCGTCTGGGCCGCCACTGGCCCTCAGTGGCAAACGCTGTTCTTCTCGCGCATGGGCCCGAAACAGTTCGATATCCGGTTGGCTGGCCTGAAGCGGCACTGCGAATCGGTGGCCACCAACCACGGCAACCTCCCATGANNNNNNATGTGCAGTCCTCGTCTGTGTTTCGCGCTGACCGGCCTGGTCCTCCTGGTCGTAATCGAAGCCGAGCGGCATGTTCGCGTCACCTTGAAAGCGGTCGATGGCGACGACGCCCCAACGATGGAATGCCTCGTGCTGAACTTGAACGACAATGGCGCGCTCCAAGAATACAAGGCGTACCTGAACGCCCACAACATCATGATCAACCCCGCGTTCGATACGAGGTCTCCGAATGACAAGCTTGGCGACTTCCTGAACTTGCTGTCGCTCCGACAGGAATGTATCTATCGTATGCAAGCCGGCGCGAAATTGTGCTTGTTTGGAATGCAGGGGGCCGGCATGCTAAAGGACTCTCATCCGTACCTAGCTACCTGTGCTGCCGCCGCGGCCGGCGTTGCTGCCTCAGATGCCATTTGTACTGGGGTCATTGATTTTCCACGGGAACGCAAAGTTAAGGCGGCCCTGCACCGGTTCCTTGCACAGATCGTGAATCGCCACATGGTGATCCCCATGATCGACCACATCATCACGGGCGAACTGATCCGTCATTGGATGTGANNNNNNATGGCGCGATCCTTTGTTGCTGCGGTGACGGTTGCAATGGCCCTGGCGTTGGCGGCGGCGCAGGTCCCAGTCACGTCCAAGTTTAAGTTCGGCGAGTTCTTTCGAGGGTACGGCCAATCATCACGTCTATACATGTCAGGTGCTGAGGTCCCGTCAGGGAGTTTAACGTTGTCGTCAGCAAAGGGGATGTTTCCCAGGGATATAACCCCGGTATGAGTACGCATTAAATACGACACTGCTCGTATGACTGACAAATCGTTACACAGAGCCATCCTCGATACTGAAGTTGAACCTGAGCGAGTCGGCTGCCAAGACGGCTGACTCTCCAAAGATTCTGTTCGGCGAATCCTTCATTAACAACACTGAAACCGGTGCGATTCACGACCGTGGAGTCATCGAAGTGTCAGCTCGTTGCGCGTTCGCTGAATGGTAGGATTTAACTGTTGTGTCTACAGCGAATTCAACAGCGACGATCTGAACTCGGGCGCCCTGAAAGCAGGGAAAGACGATGGGTAAGCCGTGGCGCATAGTCAAAATCCATAAGCTCTTCTGAATGGTCATTAAAGGCCGGTGTCCACGTTGTACGAGTTCCACTTCGATGTCGTTCCCAACGGTGTTGCCATTTCGACCGGCCATTTCAAGGCGACACCTGATTCCCCGGAAACGGCATACACGTTCCAGATCAACTCCTGGGACTCGTTCACGTTCACGAGCGTGGCATCTGATGGCAAGGTTACGTTCTGGTTCGGCCAGCGCGTCAAGACTGAACTCCCCAAGAGCTTTCTCTCGAAATACGGATCGACGCTCCTACTCGTTGCCGTGTTCGGCTTTAACATGCTCATCCAGCGCAAGCTGAGGAAGGATACGACTCCGAACGTTGCCCAGAAGGCCTCGGAAGCCAAGAAATCCGAGTAANNNNNNATGCCGCTGC-TGCTCTCAATGCTA-TCCTTGATGATT-TGGTCGCCGGTATGCATACGTGCAA-GTGGTGGAGAAACGTCCTGTGACCGAACGGA-GAAGCTGGCTGTATTCGAGTCCTGGGCAGAG-GAGCTGGGTATCAGAAGCAACTTCCGTTCTGCGATGTATGCGTTGGGCGGATTTGAGATCATCGTCCTCTGCGACGATTCGGAGTCCATGCTTAGTAAAGACGTAGTCGACGACATGGGCAACAAGATGACGCGCTGGGACGAGCTACGGGACACCGTTAAATTGATTGTCGACTTTGGCGCCCTGTTTGACGATAACGGCATCGACGTTTATTTCCTGAATCGCCCGACATTGCCGGGAGTGACCTGCGCAAGTGACCTGGAGAAGGCGTTCAAGAAGGATCCAATCGGGGGAACACCTTTGGTTAGCACTGTTGATAGGATCAGGCGCGAGAAGATTGACCCCCTTGAGAGCAAGAAGCAAAAGGTTCTGCTGGTTATTGCGACCGATGGCCAACCCTCCGACGGCAAATCTGCATTCCACCAGCGGATCGCGAGCTTGCCGGAAAACGTGTATGTGTCGATCTTGGCGTGCACCGACAATCGGGCTGCTGTGGCGTACCTGGACGGGATGGATCGGTTGACTCGAGTCGACGTGACCGACGATTATATGACAGAGTTAGAGCAAATCCGGTCAAAGCAAGGAAAGTCGTTCAAGTTTTCGAAAGGTGATTACATCGCGAAAGCGTTGGCTGGACCGATTCAGCCTTGGTTAGACCAGCTCGATGAAGGGCGAGTCGATGTCCCTCAGTACAACAGGGTCCCTAAGCGCGATGCCAAGGGCACTTGCTGCACGATCTGCTGA
>AAFC-SK-Pb3-BNAP-(3/2/-/-)-CAN/AB*
ATGAAGCCGTTCGTGCTGTCGTTACTGTCGTGCGCCTTGCTGGTCGCGGTTGTCGTCGCTGATGGCGGCGACCAGGTCGGTGTAGTACATGTGCCGGTGGTGGTGACGACGAAGCCGCAGGAGCCGTCGACGCCGGTTCCCGCGTTCGCGCAGCGATTCCTGAAGCAGAAGTTGCAGACAGTGCAGCGCGACGCGAAGACGTTAGGCAAACCGATCGGGATCGCGGCTGGTATGCACCTGGGGATGAACGCGCTGGACCGGTACATGGGCGCCGGCACGGGTGCCAATCGTGTCCGGCGCGCTGTGGCCCAAGGCGCCGCTGGCCTCACCCTGTTCTCGCTGCGCCCGACCGAGTTCAGCGCCATGCTCGCCTACAGGGCGTTTCGTTACCTGCGACGGCGCCTGCGCAAGGACGACACGACATCTCCACGCCCGTGANNNNNNATGAAGTTGTTGCCAGCGACAGCGTTGGTAGTCGGAGCCGGGGTCGGCTTGGCGTACGCCGCTGGCAGGCCATCCCGACGTCAGTTCGTGAAGAGCGTAACGGTTGCGGCGCCGATCAGCGTCGTCTGCCAGGCGCTTCGCGACCTGGACACGTACTTCAAGCTGTGCGAGCTGCCCGGTGAGCAGTACGCCGTCGAGGGGTGCACCACAGTCGACAAGACGACCACGTTCCAGGTCGTCCACCGCCTCCGATTCGGCAAAGTCATCCGCACCTGGGCGTCTCGAGCCGAATCCGATGCCGGCGACGGCGTCGTCGAGTTCTGCGACACGTTCCAGGCGTGGAGCTCCGATTTCAAGATTGTGTTCCGTTTGAAACGCGCCGGTGAGCAACGCACGCAGGTCGACGTCGTCTGGGCCGCCACTGGCCCTCAGTGGCAAACGCTGTTCTTCTCGCGCATGGGCCCGAAACAGTTCGATATCCGGTTGGCTGGCCTGAAGCGGCACTGCGAATCGGTGGCCACCAACCACGGCAACCTCCCATGANNNNNNATGTGCAGTCCTCGTCTGTGTTTCGCGCTGACCGGCCTGGTCCTCCTGGTCGTAATCGAAGCCGAGCGGCATGTTCGCGTCACCTTGAAAGCGGTCGATGGCGACGACGCCCCAACGATGGAATGCCTCGTGCTGAACTTGAACGACAATGGCGCGCTCCAAGAATACAAGGCGTACCTGAACGCCCACAACATCATGATCAACCCCGCGTTCGATACGAGGTCTCCGAATGACAAGCTTGGCGACTTCCTGAACTTGCTGTCGCTCCGACAGGAATGTATCTATCGTATGCAAGCCGGCGCGAAATTGTGCTTGTTTGGAATGCAGGGGGCCGGCATGCTAAAGGACTCTCATCCGTACCTAGCTACCTGTGCTGCCGCCGCGGCCGGCGTTGCTGCCTCAGATGCCATTTGTACTGGGGTCATTGATTTTCCACGGGAACGCAAAGTTAAGGCGGCCCTGCACCGGTTCCTTGCACAGATCGTGAATCGCCACATGGTGATCCCCATGATCGACCACATCATCACGGGCGAACTGATCCGTCATTGGATGTGANNNNNNATGGCGCGATCCTTTGTTGCTGCGGTGACGGTTGCAATGGCCCTGGCGTTGGCGGCGGCGCAGGTCCCAGTCACGTCCAAGTTTAAGTTCGGCGAGTTCTTTCGAGGGTACGGCCAATCATCACGTCTATACATGTCAGGTGCTGAGGTCCCGTCAGGGAGTTTAACGTTGTCGTCAGCAAAGGGGATGTTTCCCAGGGATATAACCCCGGTATGAGTACGCATTAAATACGACACTGCTCGTATGACTGACAAATCGTTACACAGAGCCATCCTCGATACTGAAGTTGAACCTGAGCGAGTCGGCTGCCAAGACGGCTGACTCTCCAAAGATTCTGTTCGGCGAATCCTTCATTAACAACACTGAAACCGGTGCGATTCACGACCGTGGAGTCATCGAAGTGTCAGCTCGTTGCGCGTTCGCTGAATGGTAGGATTTAACTGTTGTGTCTACAGCGAATTCAACAGCGACGATCTGAACTCGGGCGCCCTGAAAGCAGGGAAAGACGATGGGTAAGCCGTGGCGCATAGTCAAAATCCATAAGCTCTTCTGAATGGTCATTAAAGGCCGGTGTCCACGTTGTACGAGTTCCACTTCGATGTCGTTCCCAACGGTGTTGCCATTTCGACCGGCCATTTCAAGGCGACACCTGATTCCCCGGAAACGGCATACACGTTCCAGATCAACTCCTGGGACTCGTTCACGTTCACGAGCGTGGCATCTGATGGCAAGGTTACGTTCTGGTTCGGCCAGCGCGTCAAGACTGAACTCCCCAAGAGCTTTCTCTCGAAATACGGATCGACGCTCCTACTCGTTGCCGTGTTCGGCTTTAACATGCTCATCCAGCGCAAGCTGAGGAAGGATACGACTCCGAACGTTGCCCAGAAGGCCTCGGAAGCCAAGAAATCCGAGTAANNNNNNATGCCGCTGC-TGCTCTCAATGCTA-TCCTTGATGATT-TGGTCGCCGGTATGCATACGTGCAA-GTGGTGGAGAAACGTCCTGTGACCGAACGGA-GAAGCTGGCTGTATTCGAGTCCTGGGCAGAG-GAGCTGGGTATCAGAAGCAACTTCCGTTCTGCGATGTATGCGTTGGGCGGATTTGAGATCATCGTCCTCTGCGACGATTCGGAGTCCATGCTTAGTAAAGACGTAGTCGACGACATGGGCAACAAGATGACGCGCTGGGACGAGCTACGGGACACCGTTAAATTGATTGTCGACTTTGGCGCCCTGTTTGACGATAACGGCATCGACGTTTATTTCCTGAATCGCCCGACATTGCCGGGAGTGACCTGCGCAAGTGACCTGGAGAAGGCGTTCAAGAAGGATCCAATCGGGGGAACACCTTTGGTTAGCACTGTTGATAGGATCAGGCGCGAGAAGATTGACCCCCTTGAGAGCAAGAAGCAAAAGGTTCTGCTGGTTATTGCGACCGATGGCCAACCCTCCGACGGCAAATCTGCATTCCACCAGCGGATCGCGAGCTTGCCGGAAAACGTGTATGTGTCGATCTTGGCGTGCACCGACAATCGGGCTGCTGTGGCGTACCTGGACGGGATGGATCGGTTGACTCGAGTCGACGTGACCGACGATTATATGACAGAGTTAGAGCAAATCCGGTCAAAGCAAGGAAAGTCGTTCAAGTTTTCGAAAGGTGATTACATCGCGAAAGCGTTGGCTGGACCGATTCAGCCTTGGTTAGACCAGCTCGATGAAGGGCGAGTCGATGTCCCTCAGTACAACAGGGTCCCTAAGCGCGATGCCAAGGGCACTTGCTGCACGATCTGCTGA
>P.b-1-BNAP-(3/-/-/-)-CAN/AB
ATGAAGCCGTTCGTGCTGTCGTTACTGTCGTGCGCCTTGCTGGTCGCGGTTGTCGTCGCTGATGGCGGCGACCAGGTCGGTGTAGTACATGTGCCGGTGGTGGTGACGACGAAGCCGCAGGAGCCGTCGACGCCGGTTCCCGCGTTCGCGCAGCGATTCCTGAAGCAGAAGTTGCAGACAGTGCAGCGCGACGCGAAGACGTTAGGCAAACCGATCGGGATCGCGGCTGGTATGCACCTGGGGATGAACGCGCTGGACCGGTACATGGGCGCCGGCACGGGTGCCAATCGTGTCCGGCGCGCTGTGGCCCAAGGCGCCGCTGGCCTCACCCTGTTCTCGCTGCGCCCGACCGAGTTCAGCGCCATGCTCGCCTACAGGGCGTTTCGTTACCTGCGACGGCGCCTGCGCAAGGACGACACGACATCTCCACGCCCGTGANNNNNNATGAAGTTGTTGCCAGCGACAGCGTTGGTAGTCGGAGCCGGGGTCGGCTTGGCGTACGCCGCTGGCAGGCCATCCCGACGTCAGTTCGTGAAGAGCGTAACGGTTGCGGCGCCGATCAGCGTCGTCTGCCAGGCGCTTCGCGACCTGGACACGTACTTCAAGCTGTGCGAGCTGCCCGGTGAGCAGTACGCCGTCGAGGGGTGCACCACAGTCGACAAGACGACCACGTTCCAGGTCGTCCACCGCCTCCGATTCGGCAAAGTCATCCGCACCTGGGCGTCTCGAGCCGAATCCGATGCCGGCGACGGCGTCGTCGAGTTCTGCGACACGTTCCAGGCGTGGAGCTCCGATTTCAAGATTGTGTTCCGTTTGAAACGCGCCGGTGAGCAACGCACGCAGGTCGACGTCGTCTGGGCCGCCACTGGCCCTCAGTGGCAAACGCTGTTCTTCTCGCGCATGGGCCCGAAACAGTTCGATATCCGGTTGGCTGGCCTGAAGCGGCACTGCGAATCGGTGGCCACCAACCACGGCAACCTCCCATGANNNNNNATGTGCAGTCCTCGTCTGTGTTTCGCGCTGACCGGCCTGGTCCTCCTGGTCGTAATCGAAGCCGAGCGGCATGTTCGCGTCACCTTGAAAGCGGTCGATGGCGACGACGCCCCAACGATGGAATGCCTCGTGCTGAACTTGAACGACAATGGCGCGCTCCAAGAATACAAGGCGTACCTGAACGCCCACAACATCATGATCAACCCCGCGTTCGATACGAGGTCTCCGAATGACAAGCTTGGCGACTTCCTGAACTTGCTGTCGCTCCGACAGGAATGTATCTATCGTATGCAAGCCGGCGCGAAATTGTGCTTGTTTGGAATGCAGGGGGCCGGCATGCTAAAGGACTCTCATCCGTACCTAGCTACCTGTGCTGCCGCCGCGGCCGGCGTTGCTGCCTCAGATGCCATTTGTACTGGGGTCATTGATTTTCCACGGGAACGCAAAGTTAAGGCGGCCCTGCACCGGTTCCTTGCACAGATCGTGAATCGCCACATGGTGATCCCCATGATCGACCACATCATCACGGGCGAACTGATCCGTCATTGGATGTGANNNNNNATGGCGCGATCCTTTGTTGCTGCGGTGACGGTTGCAATGGCCCTGGCGTTGGCGGCGGCGCAGGTCCCAGTCACGTCCAAGTTTAAGTTCGGCGAGTTCTTTCGAGGGTACGGCCAATCATCACGTCTATACATGTCAGGTGCTGAGGTCCCGTCAGGGAGTTTAACGTTGTCGTCAGCAAAGGGGATGTTTCCCAGGGATATAACCCCGGTATGAGTACGCATTAAATACGACACTGCTCGTATGACTGACAAATCGTTACACAGAGCCATCCTCGATACTGAAGTTGAACCTGAGCGAGTCGGCTGCCAAGACGGCTGACTCTCCAAAGATTCTGTTCGGCGAATCCTTCATTAACAACACTGAAACCGGTGCGATTCACGACCGTGGAGTCATCGAAGTGTCAGCTCGTTGCGCGTTCGCTGAATGGTAGGATTTAACTGTTGTGTCTACAGCGAATTCAACAGCGACGATCTGAACTCGGGCGCCCTGAAAGCAGGGAAAGACGATGGGTAAGCCGTGGCGCATAGTCAAAATCCATAAGCTCTTCTGAATGGTCATTAAAGGCCGGTGTCCACGTTGTACGAGTTCCACTTCGATGTCGTTCCCAACGGTGTTGCCATTTCGACCGGCCATTTCAAGGCGACACCTGATTCCCCGGAAACGGCATACACGTTCCAGATCAACTCCTGGGACTCGTTCACGTTCACGAGCGTGGCATCTGATGGCAAGGTTACGTTCTGGTTCGGCCAGCGCGTCAAGACTGAACTCCCCAAGAGCTTTCTCTCGAAATACGGATCGACGCTCCTACTCGTTGCCGTGTTCGGCTTTAACATGCTCATCCAGCGCAAGCTGAGGAAGGATACGACTCCGAACGTTGCCCAGAAGGCCTCGGAAGCCAAGAAATCCGAGTAANNNNNNATGCCGCTGC-TGCTCTCAATGCTA-TCCTTGATGATT-TGGTCGCCGGTATGCATACGTGCAA-GTGGTGGAGAAACGTCCTGTGACCGAACGGA-GAAGCTGGCTGTATTCGAGTCCTGGGCAGAG-GAGCTGGGTATCAGAAGCAACTTCCGTTCTGCGATGTATGCGTTGGGCGGATTTGAGATCATCGTCCTCTGCGACGATTCGGAGTCCATGCTTAGTAAAGACGTAGTCGACGACATGGGCAACAAGATGACGCGCTGGGACGAGCTACGGGACACCGTTAAATTGATTGTCGACTTTGGCGCCCTGTTTGACGATAACGGCATCGACGTTTATTTCCTGAATCGCCCGACATTGCCGGGAGTGACCTGCGCAAGTGACCTGGAGAAGGCGTTCAAGAAGGATCCAATCGGGGGAACACCTTTGGTTAGCACTGTTGATAGGATCAGGCGCGAGAAGATTGACCCCCTTGAGAGCAAGAAGCAAAAGGTTCTGCTGGTTATTGCGACCGATGGCCAACCCTCCGACGGCAAATCTGCATTCCACCAGCGGATCGCGAGCTTGCCGGAAAACGTGTATGTGTCGATCTTGGCGTGCACCGACAATCGGGCTGCTGTGGCGTACCTGGACGGGATGGATCGGTTGACTCGAGTCGACGTGACCGACGATTATATGACAGAGTTAGAGCAAATCCGGTCAAAGCAAGGAAAGTCGTTCAAGTTTTCGAAAGGTGATTACATCGCGAAAGCGTTGGCTGGACCGATTCAGCCTTGGTTAGACCAGCTCGATGAAGGGCGAGTCGATGTCCCTCAGTACAACAGGGTCCCTAAGCGCGATGCCAAGGGCACTTGCTGCACGATCTGCTGA
>P.b-10-BNAP-(2/-/-/-)-CAN/AB
ATGAAGCCGTTCGTGCTGTCGTTACTGTCGTGCGCCTTGCTGGTCGCGGTTGTCGTCGCTGATGGCGGCGACCAGGTCGGTGTAGTACATGTGCCGGTGGTGGTGACGACGAAGCCGCAGGAGCCGTCGACGCCGGTTCCCGCGTTCGCGCAGCGATTCCTGAAGCAGAAGTTGCAGACAGTGCAGCGCGACGCGAAGACGTTAGGCAAACCGATCGGGATCGCGGCTGGTATGCACCTGGGGATGAACGCGCTGGACCGGTACATGGGCGCCGGCACGGGTGCCAATCGTGTCCGGCGCGCTGTGGCCCAAGGCGCCGCTGGCCTCACCCTGTTCTCGCTGCGCCCGACCGAGTTCAGCGCCATGCTCGCCTACAGGGCGTTTCGTTACCTGCGACGGCGCCTGCGCAAGGACGACACGACATCTCCACGCCCGTGANNNNNNATGAAGTTGTTGCCAGCGACAGCGTTGGTAGTCGGAGCCGGGGTCGGCTTGGCGTACGCCGCTGGCAGGCCATCCCGACGTCAGTTCGTGAAGAGCGTAACGGTTGCGGCGCCGATCAGCGTCGTCTGCCAGGCGCTTCGCGACCTGGACACGTACTTCAAGCTGTGCGAGCTGCCCGGTGAGCAGTACGCCGTCGAGGGGTGCACCACAGTCGACAAGACGACCACGTTCCAGGTCGTCCACCGCCTCCGATTCGGCAAAGTCATCCGCACCTGGGCGTCTCGAGCCGAATCCGATGCCGGCGACGGCGTCGTCGAGTTCTGCGACACGTTCCAGGCGTGGAGCTCCGATTTCAAGATTGTGTTCCGTTTGAAACGCGCCGGTGAGCAACGCACGCAGGTCGACGTCGTCTGGGCCGCCACTGGCCCTCAGTGGCAAACGCTGTTCTTCTCGCGCATGGGCCCGAAACAGTTCGATATCCGGTTGGCTGGCCTGAAGCGGCACTGCGAATCGGTGGCCACCAACCACGGCAACCTCCCATGANNNNNNATGTGCAGTCCTCGTCTGTGTTTCGCGCTGACCGGCCTGGTCCTCCTGGTCGTAATCGAAGCCGAGCGGCATGTTCGCGTCACCTTGAAAGCGGTCGATGGCGACGACGCCCCAACGATGGAATGCCTCGTGCTGAACTTGAACGACAATGGCGCGCTCCAAGAATACAAGGCGTACCTGAACGCCCACAACATCATGATCAACCCCGCGTTCGATACGAGGTCTCCGAATGACAAGCTTGGCGACTTCCTGAACTTGCTGTCGCTCCGACAGGAATGTATCTATCGTATGCAAGCCGGCGCGAAATTGTGCTTGTTTGGAATGCAGGGGGCCGGCATGCTAAAGGACTCTCATCCGTACCTAGCTACCTGTGCTGCCGCCGCGGCCGGCGTTGCTGCCTCAGATGCCATTTGTACTGGGGTCATTGATTTTCCACGGGAACGCAAAGTTAAGGCGGCCCTGCACCGGTTCCTTGCACAGATCGTGAATCGCCACATGGTGATCCCCATGATCGACCACATCATCACGGGCGAACTGATCCGTCATTGGATGTGANNNNNNATGGCGCGATCCTTTGTTGCTGCGGTGACGGTTGCAATGGCCCTGGCGTTGGCGGCGGCGCAGGTCCCAGTCACGTCCAAGTTTAAGTTCGGCGAGTTCTTTCGAGGGTACGGCCAATCATCACGTCTATACATGTCAGGTGCTGAGGTCCCGTCAGGGAGTTTAACGTTGTCGTCAGCAAAGGGGATGTTTCCCAGGGATATAACCCCGGTATGAGTACGCATTAAATACGACACTGCTCGTATGACTGACAAATCGTTACACAGAGCCATCCTCGATACTGAAGTTGAACCTGAGCGAGTCGGCTGCCAAGACGGCTGACTCTCCAAAGATTCTGTTCGGCGAATCCTTCATTAACAACACTGAAACCGGTGCGATTCACGACCGTGGAGTCATCGAAGTGTCAGCTCGTTGCGCGTTCGCTGAATGGTAGGATTTAACTGTTGTGTCTACAGCGAATTCAACAGCGACGATCTGAACTCGGGCGCCCTGAAAGCAGGGAAAGACGATGGGTAAGCCGTGGCGCATAGTCAAAATCCATAAGCTCTTCTGAATGGTCATTAAAGGCCGGTGTCCACGTTGTACGAGTTCCACTTCGATGTCGTTCCCAACGGTGTTGCCATTTCGACCGGCCATTTCAAGGCGACACCTGATTCCCCGGAAACGGCATACACGTTCCAGATCAACTCCTGGGACTCGTTCACGTTCACGAGCGTGGCATCTGATGGCAAGGTTACGTTCTGGTTCGGCCAGCGCGTCAAGACTGAACTCCCCAAGAGCTTTCTCTCGAAATACGGATCGACGCTCCTACTCGTTGCCGTGTTCGGCTTTAACATGCTCATCCAGCGCAAGCTGAGGAAGGATACGACTCCGAACGTTGCCCAGAAGGCCTCGGAAGCCAAGAAATCCGAGTAANNNNNNATGCCGCTGC-TGCTCTCAATGCTA-TCCTTGATGATT-TGGTCGCCGGTATGCATACGTGCAA-GTGGTGGAGAAACGTCCTGTGACCGAACGGA-GAAGCTGGCTGTATTCGAGTCCTGGGCAGAG-GAGCTGGGTATCAGAAGCAACTTCCGTTCTGCGATGTATGCGTTGGGCGGATTTGAGATCATCGTCCTCTGCGACGATTCGGAGTCCATGCTTAGTAAAGACGTAGTCGACGACATGGGCAACAAGATGACGCGCTGGGACGAGCTACGGGACACCGTTAAATTGATTGTCGACTTTGGCGCCCTGTTTGACGATAACGGCATCGACGTTTATTTCCTGAATCGCCCGACATTGCCGGGAGTGACCTGCGCAAGTGACCTGGAGAAGGCGTTCAAGAAGGATCCAATCGGGGGAACACCTTTGGTTAGCACTGTTGATAGGATCAGGCGCGAGAAGATTGACCCCCTTGAGAGCAAGAAGCAAAAGGTTCTGCTGGTTATTGCGACCGATGGCCAACCCTCCGACGGCAAATCTGCATTCCACCAGCGGATCGCGAGCTTGCCGGAAAACGTGTATGTGTCGATCTTGGCGTGCACCGACAATCGGGCTGCTGTGGCGTACCTGGACGGGATGGATCGGTTGACTCGAGTCGACGTGACCGACGATTATATGACAGAGTTAGAGCAAATCCGGTCAAAGCAAGGAAAGTCGTTCAAGTTTTCGAAAGGTGATTACATCGCGAAAGCGTTGGCTGGACCGATTCAGCCTTGGTTAGACCAGCTCGATGAAGGGCGAGTCGATGTCCCTCAGTACAACAGGGTCCCTAAGCGCGATGCCAAGGGCACTTGCTGCACGATCTGCTGA
>P.b-12-BNAP-(-/-/-/-)-CAN/MB
ATGAAGCCGTTCGTGCTGTCGTTACTGTCGTGCGCCTTGCTGGTCGCGGTTGTCGTCGCTGATGGCGGCGACCAGGTCGGTGTAGTACATGTGCCGGTGGTGGTGACGACGAAGCCGCAGGAGCCGTCGACGCCGGTTCCCGCGTTCGCGCAGCGATTCCTGAAGCAGAAGTTGCAGACAGTGCAGCGCGACGCGAAGACGTTAGGCAAACCGATCGGGATCGCGGCTGGTATGCACCTGGGGATGAACGCGCTGGACCGGTACATGGGCGCCGGCACGGGTGCCAATCGTGTCCGGCGCGCTGTGGCCCAAGGCGCCGCTGGCCTCACCCTGTTCTCGCTGCGCCCGACCGAGTTCAGCGCCATGCTCGCCTACAGGGCGTTTCGTTACCTGCGACGGCGCCTGCGCAAGGACGACACGACATCTCCACGCCCGTGANNNNNNATGAAGTTGTTGCCAGCGACAGCGTTGGTAGTCGGAGCCGGGGTCGGCTTGGCGTACGCCGCTGGCAGGCCATCCCGACGTCAGTTCGTGAAGAGCGTAACGGTTGCGGCGCCGATCAGCGTCGTCTGCCAGGCGCTTCGCGACCTGGACACGTACTTCAAGCTGTGCGAGCTGCCCGGTGAGCAGTACGCCGTCGAGGGGTGCACCACAGTCGACAAGACGACCACGTTCCAGGTCGTCCACCGCCTCCGATTCGGCAAAGTCATCCGCACCTGGGCGTCTCGAGCCGAATCCGATGCCGGCGACGGCGTCGTCGAGTTCTGCGACACGTTCCAGGCGTGGAGCTCCGATTTCAAGATTGTGTTCCGTTTGAAACGCGCCGGTGAGCAACGCACGCAGGTCGACGTCGTCTGGGCCGCCACTGGCCCTCAGTGGCAAACGCTGTTCTTCTCGCGCATGGGCCCGAAACAGTTCGATATCCGGTTGGCTGGCCTGAAGCGGCACTGCGAATCGGTGGCCACCAACCACGGCAACCTCCCATGANNNNNNATGTGCAGTCCTCGTCTGTGTTTCGCGCTGACCGGCCTGGTCCTCCTGGTCGTAATCGAAGCCGAGCGGCATGTTCGCGTCACCTTGAAAGCGGTCGATGGCGACGACGCCCCAACGATGGAATGCCTCGTGCTGAACTTGAACGACAATGGCGCGCTCCAAGAATACAAGGCGTACCTGAACGCCCACAACATCATGATCAACCCCGCGTTCGATACGAGGTCTCCGAATGACAAGCTTGGCGACTTCCTGAACTTGCTGTCGCTCCGACAGGAATGTATCTATCGTATGCAAGCCGGCGCGAAATTGTGCTTGTTTGGAATGCAGGGGGCCGGCATGCTAAAGGACTCTCATCCGTACCTAGCTACCTGTGCTGCCGCCGCGGCCGGCGTTGCTGCCTCAGATGCCATTTGTACTGGGGTCATTGATTTTCCACGGGAACGCAAAGTTAAGGCGGCCCTGCACCGGTTCCTTGCACAGATCGTGAATCGCCACATGGTGATCCCCATGATCGACCACATCATCACGGGCGAACTGATCCGTCATTGGATGTGANNNNNNATGGCGCGATCCTTTGTTGCTGCGGTGACGGTTGCAATGGCCCTGGCGTTGGCGGCGGCGCAGGTCCCAGTCACGTCCAAGTTTAAGTTCGGCGAGTTCTTTCGAGGGTACGGCCAATCATCACGTCTATACATGTCAGGTGCTGAGGTCCCGTCAGGGAGTTTAACGTTGTCGTCAGCAAAGGGGATGTTTCCCAGGGATATAACCCCGGTATGAGTACGCATTAAATACGACACTGCTCGTATGACTGACAAATCGTTACACAGAGCCATCCTCGATACTGAAGTTGAACCTGAGCGAGTCGGCTGCCAAGACGGCTGACTCTCCAAAGATTCTGTTCGGCGAATCCTTCATTAACAACACTGAAACCGGTGCGATTCACGACCGTGGAGTCATCGAAGTGTCAGCTCGTTGCGCGTTCGCTGAATGGTAGGATTTAACTGTTGTGTCTACAGCGAATTCAACAGCGACGATCTGAACTCGGGCGCCCTGAAAGCAGGGAAAGACGATGGGTAAGCCGTGGCGCATAGTCAAAATCCATAAGCTCTTCTGAATGGTCATTAAAGGCCGGTGTCCACGTTGTACGAGTTCCACTTCGATGTCGTTCCCAACGGTGTTGCCATTTCGACCGGCCATTTCAAGGCGACACCTGATTCCCCGGAAACGGCATACACGTTCCAGATCAACTCCTGGGACTCGTTCACGTTCACGAGCGTGGCATCTGATGGCAAGGTTACGTTCTGGTTCGGCCAGCGCGTCAAGACTGAACTCCCCAAGAGCTTTCTCTCGAAATACGGATCGACGCTCCTACTCGTTGCCGTGTTCGGCTTTAACATGCTCATCCAGCGCAAGCTGAGGAAGGATACGACTCCGAACGTTGCCCAGAAGGCCTCGGAAGCCAAGAAATCCGAGTAANNNNNNATGCCGCTGC-TGCTCTCAATGCTA-TCCTTGATGATT-TGGTCGCCGGTATGCATACGTGCAA-GTGGTGGAGAAACGTCCTGTGACCGAACGGA-GAAGCTGGCTGTATTCGAGTCCTGGGCAGAG-GAGCTGGGTATCAGAAGCAACTTCCGTTCTGCGATGTATGCGTTGGGCGGATTTGAGATCATCGTCCTCTGCGACGATTCGGAGTCCATGCTTAGTAAAGACGTAGTCGACGACATGGGCAACAAGATGACGCGCTGGGACGAGCTACGGGACACCGTTAAATTGATTGTCGACTTTGGCGCCCTGTTTGACGATAACGGCATCGACGTTTATTTCCTGAATCGCCCGACATTGCCGGGAGTGACCTGCGCAAGTGACCTGGAGAAGGCGTTCAAGAAGGATCCAATCGGGGGAACACCTTTGGTTAGCACTGTTGATAGGATCAGGCGCGAGAAGATTGACCCCCTTGAGAGCAAGAAGCAAAAGGTTCTGCTGGTTATTGCGACCGATGGCCAACCCTCCGACGGCAAATCTGCATTCCACCAGCGGATCGCGAGCTTGCCGGAAAACGTGTATGTGTCGATCTTGGCGTGCACCGACAATCGGGCTGCTGTGGCGTACCTGGACGGGATGGATCGGTTGACTCGAGTCGACGTGACCGACGATTATATGACAGAGTTAGAGCAAATCCGGTCAAAGCAAGGAAAGTCGTTCAAGTTTTCGAAAGGTGATTACATCGCGAAAGCGTTGGCTGGACCGATTCAGCCTTGGTTAGACCAGCTCGATGAAGGGCGAGTCGATGTCCCTCAGTACAACAGGGTCCCTAAGCGCGATGCCAAGGGCACTTGCTGCACGATCTGCTGA
>P.b-13-BNAP-(3/2/-/-)-CAN/AB*
ATGAAGCCGTTCGTGCTGTCGTTACTGTCGTGCGCCTTGCTGGTCGCGGTTGTCGTCGCTGATGGCGGCGACCAGGTCGGTGTAGTACATGTGCCGGTGGTGGTGACGACGAAGCCGCAGGAGCCGTCGACGCCGGTTCCCGCGTTCGCGCAGCGATTCCTGAAGCAGAAGTTGCAGACAGTGCAGCGCGACGCGAAGACGTTAGGCAAACCGATCGGGATCGCGGCTGGTATGCACCTGGGGATGAACGCGCTGGACCGGTACATGGGCGCCGGCACGGGTGCCAATCGTGTCCGGCGCGCTGTGGCCCAAGGCGCCGCTGGCCTCACCCTGTTCTCGCTGCGCCCGACCGAGTTCAGCGCCATGCTCGCCTACAGGGCGTTTCGTTACCTGCGACGGCGCCTGCGCAAGGACGACACGACATCTCCACGCCCGTGANNNNNNATGAAGTTGTTGCCAGCGACAGCGTTGGTAGTCGGAGCCGGGGTCGGCTTGGCGTACGCCGCTGGCAGGCCATCCCGACGTCAGTTCGTGAAGAGCGTAACGGTTGCGGCGCCGATCAGCGTCGTCTGCCAGGCGCTTCGCGACCTGGACACGTACTTCAAGCTGTGCGAGCTGCCCGGTGAGCAGTACGCCGTCGAGGGGTGCACCACAGTCGACAAGACGACCACGTTCCAGGTCGTCCACCGCCTCCGATTCGGCAAAGTCATCCGCACCTGGGCGTCTCGAGCCGAATCCGATGCCGGCGACGGCGTCGTCGAGTTCTGCGACACGTTCCAGGCGTGGAGCTCCGATTTCAAGATTGTGTTCCGTTTGAAACGCGCCGGTGAGCAACGCACGCAGGTCGACGTCGTCTGGGCCGCCACTGGCCCTCAGTGGCAAACGCTGTTCTTCTCGCGCATGGGCCCGAAACAGTTCGATATCCGGTTGGCTGGCCTGAAGCGGCACTGCGAATCGGTGGCCACCAACCACGGCAACCTCCCATGANNNNNNATGTGCAGTCCTCGTCTGTGTTTCGCGCTGACCGGCCTGGTCCTCCTGGTCGTAATCGAAGCCGAGCGGCATGTTCGCGTCACCTTGAAAGCGGTCGATGGCGACGACGCCCCAACGATGGAATGCCTCGTGCTGAACTTGAACGACAATGGCGCGCTCCAAGAATACAAGGCGTACCTGAACGCCCACAACATCATGATCAACCCCGCGTTCGATACGAGGTCTCCGAATGACAAGCTTGGCGACTTCCTGAACTTGCTGTCGCTCCGACAGGAATGTATCTATCGTATGCAAGCCGGCGCGAAATTGTGCTTGTTTGGAATGCAGGGGGCCGGCATGCTAAAGGACTCTCATCCGTACCTAGCTACCTGTGCTGCCGCCGCGGCCGGCGTTGCTGCCTCAGATGCCATTTGTACTGGGGTCATTGATTTTCCACGGGAACGCAAAGTTAAGGCGGCCCTGCACCGGTTCCTTGCACAGATCGTGAATCGCCACATGGTGATCCCCATGATCGACCACATCATCACGGGCGAACTGATCCGTCATTGGATGTGANNNNNNATGGCGCGATCCTTTGTTGCTGCGGTGACGGTTGCAATGGCCCTGGCGTTGGCGGCGGCGCAGGTCCCAGTCACGTCCAAGTTTAAGTTCGGCGAGTTCTTTCGAGGGTACGGCCAATCATCACGTCTATACATGTCAGGTGCTGAGGTCCCGTCAGGGAGTTTAACGTTGTCGTCAGCAAAGGGGATGTTTCCCAGGGATATAACCCCGGTATGAGTACGCATTAAATACGACACTGCTCGTATGACTGACAAATCGTTACACAGAGCCATCCTCGATACTGAAGTTGAACCTGAGCGAGTCGGCTGCCAAGACGGCTGACTCTCCAAAGATTCTGTTCGGCGAATCCTTCATTAACAACACTGAAACCGGTGCGATTCACGACCGTGGAGTCATCGAAGTGTCAGCTCGTTGCGCGTTCGCTGAATGGTAGGATTTAACTGTTGTGTCTACAGCGAATTCAACAGCGACGATCTGAACTCGGGCGCCCTGAAAGCAGGGAAAGACGATGGGTAAGCCGTGGCGCATAGTCAAAATCCATAAGCTCTTCTGAATGGTCATTAAAGGCCGGTGTCCACGTTGTACGAGTTCCACTTCGATGTCGTTCCCAACGGTGTTGCCATTTCGACCGGCCATTTCAAGGCGACACCTGATTCCCCGGAAACGGCATACACGTTCCAGATCAACTCCTGGGACTCGTTCACGTTCACGAGCGTGGCATCTGATGGCAAGGTTACGTTCTGGTTCGGCCAGCGCGTCAAGACTGAACTCCCCAAGAGCTTTCTCTCGAAATACGGATCGACGCTCCTACTCGTTGCCGTGTTCGGCTTTAACATGCTCATCCAGCGCAAGCTGAGGAAGGATACGACTCCGAACGTTGCCCAGAAGGCCTCGGAAGCCAAGAAATCCGAGTAANNNNNNATGCCGCTGC-TGCTCTCAATGCTA-TCCTTGATGATT-TGGTCGCCGGTATGCATACGTGCAA-GTGGTGGAGAAACGTCCTGTGACCGAACGGA-GAAGCTGGCTGTATTCGAGTCCTGGGCAGAG-GAGCTGGGTATCAGAAGCAACTTCCGTTCTGCGATGTATGCGTTGGGCGGATTTGAGATCATCGTCCTCTGCGACGATTCGGAGTCCATGCTTAGTAAAGACGTAGTCGACGACATGGGCAACAAGATGACGCGCTGGGACGAGCTACGGGACACCGTTAAATTGATTGTCGACTTTGGCGCCCTGTTTGACGATAACGGCATCGACGTTTATTTCCTGAATCGCCCGACATTGCCGGGAGTGACCTGCGCAAGTGACCTGGAGAAGGCGTTCAAGAAGGATCCAATCGGGGGAACACCTTTGGTTAGCACTGTTGATAGGATCAGGCGCGAGAAGATTGACCCCCTTGAGAGCAAGAAGCAAAAGGTTCTGCTGGTTATTGCGACCGATGGCCAACCCTCCGACGGCAAATCTGCATTCCACCAGCGGATCGCGAGCTTGCCGGAAAACGTGTATGTGTCGATCTTGGCGTGCACCGACAATCGGGCTGCTGTGGCGTACCTGGACGGGATGGATCGGTTGACTCGAGTCGACGTGACCGACGATTATATGACAGAGTTAGAGCAAATCCGGTCAAAGCAAGGAAAGTCGTTCAAGTTTTCGAAAGGTGATTACATCGCGAAAGCGTTGGCTGGACCGATTCAGCCTTGGTTAGACCAGCTCGATGAAGGGCGAGTCGATGTCCCTCAGTACAACAGGGTCCCTAAGCGCGATGCCAAGGGCACTTGCTGCACGATCTGCTGA
>P.b-14-BNAP-(8/6/-/-)-CAN/AB*
ATGAAGCCGTTCGTGCTGTCGTTACTGTCGTGCGCCTTGCTGGTCGCGGTTGTCGTCGCTGATGGCGGCGACCAGGTCGGTGTAGTACATGTGCCGGTGGTGGTGACGACGAAGCCGCAGGAGCCGTCGACGCCGGTTCCCGCGTTCGCGCAGCGATTCCTGAAGCAGAAGTTGCAGACAGTGCAGCGCGACGCGAAGACGTTAGGCAAACCGATCGGGATCGCGGCTGGTATGCACCTGGGGATGAACGCGCTGGACCGGTACATGGGCGCCGGCACGGGTGCCAATCGTGTCCGGCGCGCTGTGGCCCAAGGCGCCGCTGGCCTCACCCTGTTCTCGCTGCGCCCGACCGAGTTCAGCGCCATGCTCGCCTACAGGGCGTTTCGTTACCTGCGACGGCGCCTGCGCAAGGACGACACGACATCTCCACGCCCGTGANNNNNNATGAAGTTGTTGCCAGCGACAGCGTTGGTAGTCGGAGCCGGGGTCGGCTTGGCGTACGCCGCTGGCAGGCCATCCCGACGTCAGTTCGTGAAGAGCGTAACGGTTGCGGCGCCGATCAGCGTCGTCTGCCAGGCGCTTCGCGACCTGGACACGTACTTCAAGCTGTGCGAGCTGCCCGGTGAGCAGTACGCCGTCGAGGGGTGCACCACAGTCGACAAGACGACCACGTTCCAGGTCGTCCACCGCCTCCGATTCGGCAAAGTCATCCGCACCTGGGCGTCTCGAGCCGAATCCGATGCCGGCGACGGCGTCGTCGAGTTCTGCGACACGTTCCAGGCGTGGAGCTCCGATTTCAAGATTGTGTTCCGTTTGAAACGCGCCGGTGAGCAACGCACGCAGGTCGACGTCGTCTGGGCCGCCACTGGCCCTCAGTGGCAAACGCTGTTCTTCTCGCGCATGGGCCCGAAACAGTTCGATATCCGGTTGGCTGGCCTGAAGCGGCACTGCGAATCGGTGGCCACCAACCACGGCAACCTCCCATGANNNNNNATGTGCAGTCCTCGTCTGTGTTTCGCGCTGACCGGCCTGGTCCTCCTGGTCGTAATCGAAGCCGAGCGGCATGTTCGCGTCACCTTGAAAGCGGTCGATGGCGACGACGCCCCAACGATGGAATGCCTCGTGCTGAACTTGAACGACAATGGCGCGCTCCAAGAATACAAGGCGTACCTGAACGCCCACAACATCATGATCAACCCCGCGTTCGATACGAGGTCTCCGAATGACAAGCTTGGCGACTTCCTGAACTTGCTGTCGCTCCGACAGGAATGTATCTATCGTATGCAAGCCGGCGCGAAATTGTGCTTGTTTGGAATGCAGGGGGCCGGCATGCTAAAGGACTCTCATCCGTACCTAGCTACCTGTGCTGCCGCCGCGGCCGGCGTTGCTGCCTCAGATGCCATTTGTACTGGGGTCATTGATTTTCCACGGGAACGCAAAGTTAAGGCGGCCCTGCACCGGTTCCTTGCACAGATCGTGAATCGCCACATGGTGATCCCCATGATCGACCACATCATCACGGGCGAACTGATCCGTCATTGGATGTGANNNNNNATGGCGCGATCCTTTGTTGCTGCGGTGACGGTTGCAATGGCCCTGGCGTTGGCGGCGGCGCAGGTCCCAGTCACGTCCAAGTTTAAGTTCGGCGAGTTCTTTCGAGGGTACGGCCAATCATCACGTCTATACATGTCAGGTGCTGAGGTCCCGTCAGGGAGTTTAACGTTGTCGTCAGCAAAGGGGATGTTTCCCAGGGATATAACCCCGGTATGAGTACGCATTAAATACGACACTGCTCGTATGACTGACAAATCGTTACACAGAGCCATCCTCGATACTGAAGTTGAACCTGAGCGAGTCGGCTGCCAAGACGGCTGACTCTCCAAAGATTCTGTTCGGCGAATCCTTCATTAACAACACTGAAACCGGTGCGATTCACGACCGTGGAGTCATCGAAGTGTCAGCTCGTTGCGCGTTCGCTGAATGGTAGGATTTAACTGTTGTGTCTACAGCGAATTCAACAGCGACGATCTGAACTCGGGCGCCCTGAAAGCAGGGAAAGACGATGGGTAAGCCGTGGCGCATAGTCAAAATCCATAAGCTCTTCTGAATGGTCATTAAAGGCCGGTGTCCACGTTGTACGAGTTCCACTTCGATGTCGTTCCCAACGGTGTTGCCATTTCGACCGGCCATTTCAAGGCGACACCTGATTCCCCGGAAACGGCATACACGTTCCAGATCAACTCCTGGGACTCGTTCACGTTCACGAGCGTGGCATCTGATGGCAAGGTTACGTTCTGGTTCGGCCAGCGCGTCAAGACTGAACTCCCCAAGAGCTTTCTCTCGAAATACGGATCGACGCTCCTACTCGTTGCCGTGTTCGGCTTTAACATGCTCATCCAGCGCAAGCTGAGGAAGGATACGACTCCGAACGTTGCCCAGAAGGCCTCGGAAGCCAAGAAATCCGAGTAANNNNNNATGCCGCTGC-TGCTCTCAATGCTA-TCCTTGATGATT-TGGTCGCCGGTATGCATACGTGCAA-GTGGTGGAGAAACGTCCTGTGACCGAACGGA-GAAGCTGGCTGTATTCGAGTCCTGGGCAGAG-GAGCTGGGTATCAGAAGCAACTTCCGTTCTGCGATGTATGCGTTGGGCGGATTTGAGATCATCGTCCTCTGCGACGATTCGGAGTCCATGCTTAGTAAAGACGTAGTCGACGACATGGGCAACAAGATGACGCGCTGGGACGAGCTACGGGACACCGTTAAATTGATTGTCGACTTTGGCGCCCTGTTTGACGATAACGGCATCGACGTTTATTTCCTGAATCGCCCGACATTGCCGGGAGTGACCTGCGCAAGTGACCTGGAGAAGGCGTTCAAGAAGGATCCAATCGGGGGAACACCTTTGGTTAGCACTGTTGATAGGATCAGGCGCGAGAAGATTGACCCCCTTGAGAGCAAGAAGCAAAAGGTTCTGCTGGTTATTGCGACCGATGGCCAACCCTCCGACGGCAAATCTGCATTCCACCAGCGGATCGCGAGCTTGCCGGAAAACGTGTATGTGTCGATCTTGGCGTGCACCGACAATCGGGCTGCTGTGGCGTACCTGGACGGGATGGATCGGTTGACTCGAGTCGACGTGACCGACGATTATATGACAGAGTTAGAGCAAATCCGGTCAAAGCAAGGAAAGTCGTTCAAGTTTTCGAAAGGTGATTACATCGCGAAAGCGTTGGCTGGACCGATTCAGCCTTGGTTAGACCAGCTCGATGAAGGGCGAGTCGATGTCCCTCAGTACAACAGGGTCCCTAAGCGCGATGCCAAGGGCACTTGCTGCACGATCTGCTGA
>P.b-16-BNAP-(3/2/-/H)-CAN/AB*
ATGAAGCCGTTCGTGCTGTCGTTACTGTCGTGCGCCTTGCTGGTCGCGGTTGTCGTCGCTGATGGCGGCGACCAGGTCGGTGTAGTACATGTGCCGGTGGTGGTGACGACGAAGCCGCAGGAGCCGTCGACGCCGGTTCCCGCGTTCGCGCAGCGATTCCTGAAGCAGAAGTTGCAGACAGTGCAGCGCGACGCGAAGACGTTAGGCAAACCGATCGGGATCGCGGCTGGTATGCACCTGGGGATGAACGCGCTGGACCGGTACATGGGCGCCGGCACGGGTGCCAATCGTGTCCGGCGCGCTGTGGCCCAAGGCGCCGCTGGCCTCACCCTGTTCTCGCTGCGCCCGACCGAGTTCAGCGCCATGCTCGCCTACAGGGCGTTTCGTTACCTGCGACGGCGCCTGCGCAAGGACGACACGACATCTCCACGCCCGTGANNNNNNATGAAGTTGTTGCCAGCGACAGCGTTGGTAGTCGGAGCCGGGGTCGGCTTGGCGTACGCCGCTGGCAGGCCATCCCGACGTCAGTTCGTGAAGAGCGTAACGGTTGCGGCGCCGATCAGCGTCGTCTGCCAGGCGCTTCGCGACCTGGACACGTACTTCAAGCTGTGCGAGCTGCCCGGTGAGCAGTACGCCGTCGAGGGGTGCACCACAGTCGACAAGACGACCACGTTCCAGGTCGTCCACCGCCTCCGATTCGGCAAAGTCATCCGCACCTGGGCGTCTCGAGCCGAATCCGATGCCGGCGACGGCGTCGTCGAGTTCTGCGACACGTTCCAGGCGTGGAGCTCCGATTTCAAGATTGTGTTCCGTTTGAAACGCGCCGGTGAGCAACGCACGCAGGTCGACGTCGTCTGGGCCGCCACTGGCCCTCAGTGGCAAACGCTGTTCTTCTCGCGCATGGGCCCGAAACAGTTCGATATCCGGTTGGCTGGCCTGAAGCGGCACTGCGAATCGGTGGCCACCAACCACGGCAACCTCCCATGANNNNNNATGTGCAGTCCTCGTCTGTGTTTCGCGCTGACCGGCCTGGTCCTCCTGGTCGTAATCGAAGCCGAGCGGCATGTTCGCGTCACCTTGAAAGCGGTCGATGGCGACGACGCCCCAACGATGGAATGCCTCGTGCTGAACTTGAACGACAATGGCGCGCTCCAAGAATACAAGGCGTACCTGAACGCCCACAACATCATGATCAACCCCGCGTTCGATACGAGGTCTCCGAATGACAAGCTTGGCGACTTCCTGAACTTGCTGTCGCTCCGACAGGAATGTATCTATCGTATGCAAGCCGGCGCGAAATTGTGCTTGTTTGGAATGCAGGGGGCCGGCATGCTAAAGGACTCTCATCCGTACCTAGCTACCTGTGCTGCCGCCGCGGCCGGCGTTGCTGCCTCAGATGCCATTTGTACTGGGGTCATTGATTTTCCACGGGAACGCAAAGTTAAGGCGGCCCTGCACCGGTTCCTTGCACAGATCGTGAATCGCCACATGGTGATCCCCATGATCGACCACATCATCACGGGCGAACTGATCCGTCATTGGATGTGANNNNNNATGGCGCGATCCTTTGTTGCTGCGGTGACGGTTGCAATGGCCCTGGCGTTGGCGGCGGCGCAGGTCCCAGTCACGTCCAAGTTTAAGTTCGGCGAGTTCTTTCGAGGGTACGGCCAATCATCACGTCTATACATGTCAGGTGCTGAGGTCCCGTCAGGGAGTTTAACGTTGTCGTCAGCAAAGGGGATGTTTCCCAGGGATATAACCCCGGTATGAGTACGCATTAAATACGACACTGCTCGTATGACTGACAAATCGTTACACAGAGCCATCCTCGATACTGAAGTTGAACCTGAGCGAGTCGGCTGCCAAGACGGCTGACTCTCCAAAGATTCTGTTCGGCGAATCCTTCATTAACAACACTGAAACCGGTGCGATTCACGACCGTGGAGTCATCGAAGTGTCAGCTCGTTGCGCGTTCGCTGAATGGTAGGATTTAACTGTTGTGTCTACAGCGAATTCAACAGCGACGATCTGAACTCGGGCGCCCTGAAAGCAGGGAAAGACGATGGGTAAGCCGTGGCGCATAGTCAAAATCCATAAGCTCTTCTGAATGGTCATTAAAGGCCGGTGTCCACGTTGTACGAGTTCCACTTCGATGTCGTTCCCAACGGTGTTGCCATTTCGACCGGCCATTTCAAGGCGACACCTGATTCCCCGGAAACGGCATACACGTTCCAGATCAACTCCTGGGACTCGTTCACGTTCACGAGCGTGGCATCTGATGGCAAGGTTACGTTCTGGTTCGGCCAGCGCGTCAAGACTGAACTCCCCAAGAGCTTTCTCTCGAAATACGGATCGACGCTCCTACTCGTTGCCGTGTTCGGCTTTAACATGCTCATCCAGCGCAAGCTGAGGAAGGATACGACTCCGAACGTTGCCCAGAAGGCCTCGGAAGCCAAGAAATCCGAGTAANNNNNNATGCCGCTGC-TGCTCTCAATGCTA-TCCTTGATGATT-TGGTCGCCGGTATGCATACGTGCAA-GTGGTGGAGAAACGTCCTGTGACCGAACGGA-GAAGCTGGCTGTATTCGAGTCCTGGGCAGAG-GAGCTGGGTATCAGAAGCAACTTCCGTTCTGCGATGTATGCGTTGGGCGGATTTGAGATCATCGTCCTCTGCGACGATTCGGAGTCCATGCTTAGTAAAGACGTAGTCGACGACATGGGCAACAAGATGACGCGCTGGGACGAGCTACGGGACACCGTTAAATTGATTGTCGACTTTGGCGCCCTGTTTGACGATAACGGCATCGACGTTTATTTCCTGAATCGCCCGACATTGCCGGGAGTGACCTGCGCAAGTGACCTGGAGAAGGCGTTCAAGAAGGATCCAATCGGGGGAACACCTTTGGTTAGCACTGTTGATAGGATCAGGCGCGAGAAGATTGACCCCCTTGAGAGCAAGAAGCAAAAGGTTCTGCTGGTTATTGCGACCGATGGCCAACCCTCCGACGGCAAATCTGCATTCCACCAGCGGATCGCGAGCTTGCCGGAAAACGTGTATGTGTCGATCTTGGCGTGCACCGACAATCGGGCTGCTGTGGCGTACCTGGACGGGATGGATCGGTTGACTCGAGTCGACGTGACCGACGATTATATGACAGAGTTAGAGCAAATCCGGTCAAAGCAAGGAAAGTCGTTCAAGTTTTCGAAAGGTGATTACATCGCGAAAGCGTTGGCTGGACCGATTCAGCCTTGGTTAGACCAGCTCGATGAAGGGCGAGTCGATGTCCCTCAGTACAACAGGGTCCCTAAGCGCGATGCCAAGGGCACTTGCTGCACGATCTGCTGA
>P.b-17-BNAP-(3/2/-/F)-CAN/AB*
ATGAAGCCGTTCGTGCTGTCGTTACTGTCGTGCGCCTTGCTGGTCGCGGTTGTCGTCGCTGATGGCGGCGACCAGGTCGGTGTAGTACATGTGCCGGTGGTGGTGACGACGAAGCCGCAGGAGCCGTCGACGCCGGTTCCCGCGTTCGCGCAGCGATTCCTGAAGCAGAAGTTGCAGACAGTGCAGCGCGACGCGAAGACGTTAGGCAAACCGATCGGGATCGCGGCTGGTATGCACCTGGGGATGAACGCGCTGGACCGGTACATGGGCGCCGGCACGGGTGCCAATCGTGTCCGGCGCGCTGTGGCCCAAGGCGCCGCTGGCCTCACCCTGTTCTCGCTGCGCCCGACCGAGTTCAGCGCCATGCTCGCCTACAGGGCGTTTCGTTACCTGCGACGGCGCCTGCGCAAGGACGACACGACATCTCCACGCCCGTGANNNNNNATGAAGTTGTTGCCAGCGACAGCGTTGGTAGTCGGAGCCGGGGTCGGCTTGGCGTACGCCGCTGGCAGGCCATCCCGACGTCAGTTCGTGAAGAGCGTAACGGTTGCGGCGCCGATCAGCGTCGTCTGCCAGGCGCTTCGCGACCTGGACACGTACTTCAAGCTGTGCGAGCTGCCCGGTGAGCAGTACGCCGTCGAGGGGTGCACCACAGTCGACAAGACGACCACGTTCCAGGTCGTCCACCGCCTCCGATTCGGCAAAGTCATCCGCACCTGGGCGTCTCGAGCCGAATCCGATGCCGGCGACGGCGTCGTCGAGTTCTGCGACACGTTCCAGGCGTGGAGCTCCGATTTCAAGATTGTGTTCCGTTTGAAACGCGCCGGTGAGCAACGCACGCAGGTCGACGTCGTCTGGGCCGCCACTGGCCCTCAGTGGCAAACGCTGTTCTTCTCGCGCATGGGCCCGAAACAGTTCGATATCCGGTTGGCTGGCCTGAAGCGGCACTGCGAATCGGTGGCCACCAACCACGGCAACCTCCCATGANNNNNNATGTGCAGTCCTCGTCTGTGTTTCGCGCTGACCGGCCTGGTCCTCCTGGTCGTAATCGAAGCCGAGCGGCATGTTCGCGTCACCTTGAAAGCGGTCGATGGCGACGACGCCCCAACGATGGAATGCCTCGTGCTGAACTTGAACGACAATGGCGCGCTCCAAGAATACAAGGCGTACCTGAACGCCCACAACATCATGATCAACCCCGCGTTCGATACGAGGTCTCCGAATGACAAGCTTGGCGACTTCCTGAACTTGCTGTCGCTCCGACAGGAATGTATCTATCGTATGCAAGCCGGCGCGAAATTGTGCTTGTTTGGAATGCAGGGGGCCGGCATGCTAAAGGACTCTCATCCGTACCTAGCTACCTGTGCTGCCGCCGCGGCCGGCGTTGCTGCCTCAGATGCCATTTGTACTGGGGTCATTGATTTTCCACGGGAACGCAAAGTTAAGGCGGCCCTGCACCGGTTCCTTGCACAGATCGTGAATCGCCACATGGTGATCCCCATGATCGACCACATCATCACGGGCGAACTGATCCGTCATTGGATGTGANNNNNNATGGCGCGATCCTTTGTTGCTGCGGTGACGGTTGCAATGGCCCTGGCGTTGGCGGCGGCGCAGGTCCCAGTCACGTCCAAGTTTAAGTTCGGCGAGTTCTTTCGAGGGTACGGCCAATCATCACGTCTATACATGTCAGGTGCTGAGGTCCCGTCAGGGAGTTTAACGTTGTCGTCAGCAAAGGGGATGTTTCCCAGGGATATAACCCCGGTATGAGTACGCATTAAATACGACACTGCTCGTATGACTGACAAATCGTTACACAGAGCCATCCTCGATACTGAAGTTGAACCTGAGCGAGTCGGCTGCCAAGACGGCTGACTCTCCAAAGATTCTGTTCGGCGAATCCTTCATTAACAACACTGAAACCGGTGCGATTCACGACCGTGGAGTCATCGAAGTGTCAGCTCGTTGCGCGTTCGCTGAATGGTAGGATTTAACTGTTGTGTCTACAGCGAATTCAACAGCGACGATCTGAACTCGGGCGCCCTGAAAGCAGGGAAAGACGATGGGTAAGCCGTGGCGCATAGTCAAAATCCATAAGCTCTTCTGAATGGTCATTAAAGGCCGGTGTCCACGTTGTACGAGTTCCACTTCGATGTCGTTCCCAACGGTGTTGCCATTTCGACCGGCCATTTCAAGGCGACACCTGATTCCCCGGAAACGGCATACACGTTCCAGATCAACTCCTGGGACTCGTTCACGTTCACGAGCGTGGCATCTGATGGCAAGGTTACGTTCTGGTTCGGCCAGCGCGTCAAGACTGAACTCCCCAAGAGCTTTCTCTCGAAATACGGATCGACGCTCCTACTCGTTGCCGTGTTCGGCTTTAACATGCTCATCCAGCGCAAGCTGAGGAAGGATACGACTCCGAACGTTGCCCAGAAGGCCTCGGAAGCCAAGAAATCCGAGTAANNNNNNATGCCGCTGC-TGCTCTCAATGCTA-TCCTTGATGATT-TGGTCGCCGGTATGCATACGTGCAA-GTGGTGGAGAAACGTCCTGTGACCGAACGGA-GAAGCTGGCTGTATTCGAGTCCTGGGCAGAG-GAGCTGGGTATCAGAAGCAACTTCCGTTCTGCGATGTATGCGTTGGGCGGATTTGAGATCATCGTCCTCTGCGACGATTCGGAGTCCATGCTTAGTAAAGACGTAGTCGACGACATGGGCAACAAGATGACGCGCTGGGACGAGCTACGGGACACCGTTAAATTGATTGTCGACTTTGGCGCCCTGTTTGACGATAACGGCATCGACGTTTATTTCCTGAATCGCCCGACATTGCCGGGAGTGACCTGCGCAAGTGACCTGGAGAAGGCGTTCAAGAAGGATCCAATCGGGGGAACACCTTTGGTTAGCACTGTTGATAGGATCAGGCGCGAGAAGATTGACCCCCTTGAGAGCAAGAAGCAAAAGGTTCTGCTGGTTATTGCGACCGATGGCCAACCCTCCGACGGCAAATCTGCATTCCACCAGCGGATCGCGAGCTTGCCGGAAAACGTGTATGTGTCGATCTTGGCGTGCACCGACAATCGGGCTGCTGTGGCGTACCTGGACGGGATGGATCGGTTGACTCGAGTCGACGTGACCGACGATTATATGACAGAGTTAGAGCAAATCCGGTCAAAGCAAGGAAAGTCGTTCAAGTTTTCGAAAGGTGATTACATCGCGAAAGCGTTGGCTGGACCGATTCAGCCTTGGTTAGACCAGCTCGATGAAGGGCGAGTCGATGTCCCTCAGTACAACAGGGTCCCTAAGCGCGATGCCAAGGGCACTTGCTGCACGATCTGCTGA
>P.b-18-BOLE-(5/3/-/I)-CAN/ON*
ATGAAGCCGTTCGTGCTGTCGTTACTGTCGTGCGCCTTGCTGGTCGCGGTTGTCGTCGCTGATGGCGGCGACCAGGTCGGTGTAGTACATGTGCCGGTGGTGGTGACGACGAAGCCGCAGGAGCCGTCGACGCCGGTTCCCGCGTTCGCGCAGCGATTCCTGAAGCAGAAGTTGCAGACAGTGCAGCGCGACGCGAAGACGTTAGGCAAACCGATCGGGATCGCGGCTGGTATGCACCTGGGGATGAACGCGCTGGACCGGTACATGGGCGCCGGCACGGGTGCCAATCGTGTCCGGCGCGCTGTGGCCCAAGGCGCCGCTGGCCTCACCCTGTTCTCGCTGCGCCCGACCGAGTTCAGCGCCATGCTCGCCTACAGGGCGTTTCGTTACCTGCGACGGCGCCTGCGCAAGGACGACACGACATCTCCACGCCCGTGANNNNNNATGAAGTTGTTGCCAGCGACAGCGTTGGTAGTCGGAGCCGGGGTCGGCTTGGCGTACGCCGCTGGCAGGCCATCCCGACGTCAGTTCGTGAAGAGCGTAACGGTTGCGGCGCCGATCAGCGTCGTCTGCCAGGCGCTTCGCGACCTGGACACGTACTTCAAGCTGTGCGAGCTGCCCGGTGAGCAGTACGCCGTCGAGGGGTGCACCACAGTCGACAAGACGACCACGTTCCAGGTCGTCCACCGCCTCCGATTCGGCAAAGTCATCCGCACCTGGGCGTCTCGAGCCGAATCCGATGCCGGCGACGGCGTCGTCGAGTTCTGCGACACGTTCCAGGCGTGGAGCTCCGATTTCAAGATTGTGTTCCGTTTGAAACGCGCCGGTGAGCAACGCACGCAGGTCGACGTCGTCTGGGCCGCCACTGGCCCTCAGTGGCAAACGCTGTTCTTCTCGCGCATGGGCCCGAAACAGTTCGATATCCGGTTGGCTGGCCTGAAGCGGCACTGCGAATCGGTGGCCACCAACCACGGCAACCTCCCATGANNNNNNATGTGCAGTCCTCGTCTGTGTTTCGCGCTGACCGGCCTGGTCCTCCTGGTCGTAATCGAAGCCGAGCGGCATGTTCGCGTCACCTTGAAAGCGGTCGATGGCGACGACGCCCCAACGATGGAATGCCTCGTGCTGAACTTGAACGACAATGGCGCGCTCCAAGAATACAAGGCGTACCTGAACGCCCACAACATCATGATCAACCCCGCGTTCGATACGAGGTCTCCGAATGACAAGCTTGGCGACTTCCTGAACTTGCTGTCGCTCCGACAGGAATGTATCTATCGTATGCAAGCCGGCGCGAAATTGTGCTTGTTTGGAATGCAGGGGGCCGGCATGCTAAAGGACTCTCATCCGTACCTAGCTACCTGTGCTGCCGCCGCGGCCGGCGTTGCTGCCTCAGATGCCATTTGTACTGGGGTCATTGATTTTCCACGGGAACGCAAAGTTAAGGCGGCCCTGCACCGGTTCCTTGCACAGATCGTGAATCGCCACATGGTGATCCCCATGATCGACCACATCATCACGGGCGAACTGATCCGTCATTGGATGTGANNNNNNATGGCGCGATCCTTTGTTGCTGCGGTGACGGTTGCAATGGCCCTGGCGTTGGCGGCGGCGCAGGTCCCAGTCACGTCCAAGTTTAAGTTCGGCGAGTTCTTTCGAGGGTACGGCCAATCATCACGTCTATACATGTCAGGTGCTGAGGTCCCGTCAGGGAGTTTAACGTTGTCGTCAGCAAAGGGGATGTTTCCCAGGGATATAACCCCGGTATGAGTACGCATTAAATACGACACTGCTCGTATGACTGACAAATCGTTACACAGAGCCATCCTCGATACTGAAGTTGAACCTGAGCGAGTCGGCTGCCAAGACGGCTGACTCTCCAAAGATTCTGTTCGGCGAATCCTTCATTAACAACACTGAAACCGGTGCGATTCACGACCGTGGAGTCATCGAAGTGTCAGCTCGTTGCGCGTTCGCTGAATGGTAGGATTTAACTGTTGTGTCTACAGCGAATTCAACAGCGACGATCTGAACTCGGGCGCCCTGAAAGCAGGGAAAGACGATGGGTAAGCCGTGGCGCATAGTCAAAATCCATAAGCTCTTCTGAATGGTCATTAAAGGCCGGTGTCCACGTTGTACGAGTTCCACTTCGATGTCGTTCCCAACGGTGTTGCCATTTCGACCGGCCATTTCAAGGCGACACCTGATTCCCCGGAAACGGCATACACGTTCCAGATCAACTCCTGGGACTCGTTCACGTTCACGAGCGTGGCATCTGATGGCAAGGTTACGTTCTGGTTCGGCCAGCGCGTCAAGACTGAACTCCCCAAGAGCTTTCTCTCGAAATACGGATCGACGCTCCTACTCGTTGCCGTGTTCGGCTTTAACATGCTCATCCAGCGCAAGCTGAGGAAGGATACGACTCCGAACGTTGCCCAGAAGGCCTCGGAAGCCAAGAAATCCGAGTAANNNNNNATGCCGCTGC-TGCTCTCAATGCTA-TCCTTGATGATT-TGGTCGCCGGTATGCATACGTGCAA-GTGGTGGAGAAACGTCCTGTGACCGAACGGA-GAAGCTGGCTGTATTCGAGTCCTGGGCAGAG-GAGCTGGGTATCAGAAGCAACTTCCGTTCTGCGATGTATGCGTTGGGCGGATTTGAGATCATCGTCCTCTGCGACGATTCGGAGTCCATGCTTAGTAAAGACGTAGTCGACGACATGGGCAACAAGATGACGCGCTGGGACGAGCTACGGGACACCGTTAAATTGATTGTCGACTTTGGCGCCCTGTTTGACGATAACGGCATCGACGTTTATTTCCTGAATCGCCCGACATTGCCGGGAGTGACCTGCGCAAGTGACCTGGAGAAGGCGTTCAAGAAGGATCCAATCGGGGGAACACCTTTGGTTAGCACTGTTGATAGGATCAGGCGCGAGAAGATTGACCCCCTTGAGAGCAAGAAGCAAAAGGTTCTGCTGGTTATTGCGACCGATGGCCAACCCTCCGACGGCAAATCTGCATTCCACCAGCGGATCGCGAGCTTGCCGGAAAACGTGTATGTGTCGATCTTGGCGTGCACCGACAATCGGGCTGCTGTGGCGTACCTGGACGGGATGGATCGGTTGACTCGAGTCGACGTGACCGACGATTATATGACAGAGTTAGAGCAAATCCGGTCAAAGCAAGGAAAGTCGTTCAAGTTTTCGAAAGGTGATTACATCGCGAAAGCGTTGGCTGGACCGATTCAGCCTTGGTTAGACCAGCTCGATGAAGGGCGAGTCGATGTCCCTCAGTACAACAGGGTCCCTAAGCGCGATGCCAAGGGCACTTGCTGCACGATCTGCTGA
>P.b-2-BNAP-(3/-/(16-15-12)/-)-CAN/AB
ATGAAGCCGTTCGTGCTGTCGTTACTGTCGTGCGCCTTGCTGGTCGCGGTTGTCGTCGCTGATGGCGGCGACCAGGTCGGTGTAGTACATGTGCCGGTGGTGGTGACGACGAAGCCGCAGGAGCCGTCGACGCCGGTTCCCGCGTTCGCGCAGCGATTCCTGAAGCAGAAGTTGCAGACAGTGCAGCGCGACGCGAAGACGTTAGGCAAACCGATCGGGATCGCGGCTGGTATGCACCTGGGGATGAACGCGCTGGACCGGTACATGGGCGCCGGCACGGGTGCCAATCGTGTCCGGCGCGCTGTGGCCCAAGGCGCCGCTGGCCTCACCCTGTTCTCGCTGCGCCCGACCGAGTTCAGCGCCATGCTCGCCTACAGGGCGTTTCGTTACCTGCGACGGCGCCTGCGCAAGGACGACACGACATCTCCACGCCCGTGANNNNNNATGAAGTTGTTGCCAGCGACAGCGTTGGTAGTCGGAGCCGGGGTCGGCTTGGCGTACGCCGCTGGCAGGCCATCCCGACGTCAGTTCGTGAAGAGCGTAACGGTTGCGGCGCCGATCAGCGTCGTCTGCCAGGCGCTTCGCGACCTGGACACGTACTTCAAGCTGTGCGAGCTGCCCGGTGAGCAGTACGCCGTCGAGGGGTGCACCACAGTCGACAAGACGACCACGTTCCAGGTCGTCCACCGCCTCCGATTCGGCAAAGTCATCCGCACCTGGGCGTCTCGAGCCGAATCCGATGCCGGCGACGGCGTCGTCGAGTTCTGCGACACGTTCCAGGCGTGGAGCTCCGATTTCAAGATTGTGTTCCGTTTGAAACGCGCCGGTGAGCAACGCACGCAGGTCGACGTCGTCTGGGCCGCCACTGGCCCTCAGTGGCAAACGCTGTTCTTCTCGCGCATGGGCCCGAAACAGTTCGATATCCGGTTGGCTGGCCTGAAGCGGCACTGCGAATCGGTGGCCACCAACCACGGCAACCTCCCATGANNNNNNATGTGCAGTCCTCGTCTGTGTTTCGCGCTGACCGGCCTGGTCCTCCTGGTCGTAATCGAAGCCGAGCGGCATGTTCGCGTCACCTTGAAAGCGGTCGATGGCGACGACGCCCCAACGATGGAATGCCTCGTGCTGAACTTGAACGACAATGGCGCGCTCCAAGAATACAAGGCGTACCTGAACGCCCACAACATCATGATCAACCCCGCGTTCGATACGAGGTCTCCGAATGACAAGCTTGGCGACTTCCTGAACTTGCTGTCGCTCCGACAGGAATGTATCTATCGTATGCAAGCCGGCGCGAAATTGTGCTTGTTTGGAATGCAGGGGGCCGGCATGCTAAAGGACTCTCATCCGTACCTAGCTACCTGTGCTGCCGCCGCGGCCGGCGTTGCTGCCTCAGATGCCATTTGTACTGGGGTCATTGATTTTCCACGGGAACGCAAAGTTAAGGCGGCCCTGCACCGGTTCCTTGCACAGATCGTGAATCGCCACATGGTGATCCCCATGATCGACCACATCATCACGGGCGAACTGATCCGTCATTGGATGTGANNNNNNATGGCGCGATCCTTTGTTGCTGCGGTGACGGTTGCAATGGCCCTGGCGTTGGCGGCGGCGCAGGTCCCAGTCACGTCCAAGTTTAAGTTCGGCGAGTTCTTTCGAGGGTACGGCCAATCATCACGTCTATACATGTCAGGTGCTGAGGTCCCGTCAGGGAGTTTAACGTTGTCGTCAGCAAAGGGGATGTTTCCCAGGGATATAACCCCGGTATGAGTACGCATTAAATACGACACTGCTCGTATGACTGACAAATCGTTACACAGAGCCATCCTCGATACTGAAGTTGAACCTGAGCGAGTCGGCTGCCAAGACGGCTGACTCTCCAAAGATTCTGTTCGGCGAATCCTTCATTAACAACACTGAAACCGGTGCGATTCACGACCGTGGAGTCATCGAAGTGTCAGCTCGTTGCGCGTTCGCTGAATGGTAGGATTTAACTGTTGTGTCTACAGCGAATTCAACAGCGACGATCTGAACTCGGGCGCCCTGAAAGCAGGGAAAGACGATGGGTAAGCCGTGGCGCATAGTCAAAATCCATAAGCTCTTCTGAATGGTCATTAAAGGCCGGTGTCCACGTTGTACGAGTTCCACTTCGATGTCGTTCCCAACGGTGTTGCCATTTCGACCGGCCATTTCAAGGCGACACCTGATTCCCCGGAAACGGCATACACGTTCCAGATCAACTCCTGGGACTCGTTCACGTTCACGAGCGTGGCATCTGATGGCAAGGTTACGTTCTGGTTCGGCCAGCGCGTCAAGACTGAACTCCCCAAGAGCTTTCTCTCGAAATACGGATCGACGCTCCTACTCGTTGCCGTGTTCGGCTTTAACATGCTCATCCAGCGCAAGCTGAGGAAGGATACGACTCCGAACGTTGCCCAGAAGGCCTCGGAAGCCAAGAAATCCGAGTAANNNNNNATGCCGCTGC-TGCTCTCAATGCTA-TCCTTGATGATT-TGGTCGCCGGTATGCATACGTGCAA-GTGGTGGAGAAACGTCCTGTGACCGAACGGA-GAAGCTGGCTGTATTCGAGTCCTGGGCAGAG-GAGCTGGGTATCAGAAGCAACTTCCGTTCTGCGATGTATGCGTTGGGCGGATTTGAGATCATCGTCCTCTGCGACGATTCGGAGTCCATGCTTAGTAAAGACGTAGTCGACGACATGGGCAACAAGATGACGCGCTGGGACGAGCTACGGGACACCGTTAAATTGATTGTCGACTTTGGCGCCCTGTTTGACGATAACGGCATCGACGTTTATTTCCTGAATCGCCCGACATTGCCGGGAGTGACCTGCGCAAGTGACCTGGAGAAGGCGTTCAAGAAGGATCCAATCGGGGGAACACCTTTGGTTAGCACTGTTGATAGGATCAGGCGCGAGAAGATTGACCCCCTTGAGAGCAAGAAGCAAAAGGTTCTGCTGGTTATTGCGACCGATGGCCAACCCTCCGACGGCAAATCTGCATTCCACCAGCGGATCGCGAGCTTGCCGGAAAACGTGTATGTGTCGATCTTGGCGTGCACCGACAATCGGGCTGCTGTGGCGTACCTGGACGGGATGGATCGGTTGACTCGAGTCGACGTGACCGACGATTATATGACAGAGTTAGAGCAAATCCGGTCAAAGCAAGGAAAGTCGTTCAAGTTTTCGAAAGGTGATTACATCGCGAAAGCGTTGGCTGGACCGATTCAGCCTTGGTTAGACCAGCTCGATGAAGGGCGAGTCGATGTCCCTCAGTACAACAGGGTCCCTAAGCGCGATGCCAAGGGCACTTGCTGCACGATCTGCTGA
>P.b-5-BNAP-(3/2/-/-)-CAN/AB*
ATGAAGCCGTTCGTGCTGTCGTTACTGTCGTGCGCCTTGCTGGTCGCGGTTGTCGTCGCTGATGGCGGCGACCAGGTCGGTGTAGTACATGTGCCGGTGGTGGTGACGACGAAGCCGCAGGAGCCGTCGACGCCGGTTCCCGCGTTCGCGCAGCGATTCCTGAAGCAGAAGTTGCAGACAGTGCAGCGCGACGCGAAGACGTTAGGCAAACCGATCGGGATCGCGGCTGGTATGCACCTGGGGATGAACGCGCTGGACCGGTACATGGGCGCCGGCACGGGTGCCAATCGTGTCCGGCGCGCTGTGGCCCAAGGCGCCGCTGGCCTCACCCTGTTCTCGCTGCGCCCGACCGAGTTCAGCGCCATGCTCGCCTACAGGGCGTTTCGTTACCTGCGACGGCGCCTGCGCAAGGACGACACGACATCTCCACGCCCGTGANNNNNNATGAAGTTGTTGCCAGCGACAGCGTTGGTAGTCGGAGCCGGGGTCGGCTTGGCGTACGCCGCTGGCAGGCCATCCCGACGTCAGTTCGTGAAGAGCGTAACGGTTGCGGCGCCGATCAGCGTCGTCTGCCAGGCGCTTCGCGACCTGGACACGTACTTCAAGCTGTGCGAGCTGCCCGGTGAGCAGTACGCCGTCGAGGGGTGCACCACAGTCGACAAGACGACCACGTTCCAGGTCGTCCACCGCCTCCGATTCGGCAAAGTCATCCGCACCTGGGCGTCTCGAGCCGAATCCGATGCCGGCGACGGCGTCGTCGAGTTCTGCGACACGTTCCAGGCGTGGAGCTCCGATTTCAAGATTGTGTTCCGTTTGAAACGCGCCGGTGAGCAACGCACGCAGGTCGACGTCGTCTGGGCCGCCACTGGCCCTCAGTGGCAAACGCTGTTCTTCTCGCGCATGGGCCCGAAACAGTTCGATATCCGGTTGGCTGGCCTGAAGCGGCACTGCGAATCGGTGGCCACCAACCACGGCAACCTCCCATGANNNNNNATGTGCAGTCCTCGTCTGTGTTTCGCGCTGACCGGCCTGGTCCTCCTGGTCGTAATCGAAGCCGAGCGGCATGTTCGCGTCACCTTGAAAGCGGTCGATGGCGACGACGCCCCAACGATGGAATGCCTCGTGCTGAACTTGAACGACAATGGCGCGCTCCAAGAATACAAGGCGTACCTGAACGCCCACAACATCATGATCAACCCCGCGTTCGATACGAGGTCTCCGAATGACAAGCTTGGCGACTTCCTGAACTTGCTGTCGCTCCGACAGGAATGTATCTATCGTATGCAAGCCGGCGCGAAATTGTGCTTGTTTGGAATGCAGGGGGCCGGCATGCTAAAGGACTCTCATCCGTACCTAGCTACCTGTGCTGCCGCCGCGGCCGGCGTTGCTGCCTCAGATGCCATTTGTACTGGGGTCATTGATTTTCCACGGGAACGCAAAGTTAAGGCGGCCCTGCACCGGTTCCTTGCACAGATCGTGAATCGCCACATGGTGATCCCCATGATCGACCACATCATCACGGGCGAACTGATCCGTCATTGGATGTGANNNNNNATGGCGCGATCCTTTGTTGCTGCGGTGACGGTTGCAATGGCCCTGGCGTTGGCGGCGGCGCAGGTCCCAGTCACGTCCAAGTTTAAGTTCGGCGAGTTCTTTCGAGGGTACGGCCAATCATCACGTCTATACATGTCAGGTGCTGAGGTCCCGTCAGGGAGTTTAACGTTGTCGTCAGCAAAGGGGATGTTTCCCAGGGATATAACCCCGGTATGAGTACGCATTAAATACGACACTGCTCGTATGACTGACAAATCGTTACACAGAGCCATCCTCGATACTGAAGTTGAACCTGAGCGAGTCGGCTGCCAAGACGGCTGACTCTCCAAAGATTCTGTTCGGCGAATCCTTCATTAACAACACTGAAACCGGTGCGATTCACGACCGTGGAGTCATCGAAGTGTCAGCTCGTTGCGCGTTCGCTGAATGGTAGGATTTAACTGTTGTGTCTACAGCGAATTCAACAGCGACGATCTGAACTCGGGCGCCCTGAAAGCAGGGAAAGACGATGGGTAAGCCGTGGCGCATAGTCAAAATCCATAAGCTCTTCTGAATGGTCATTAAAGGCCGGTGTCCACGTTGTACGAGTTCCACTTCGATGTCGTTCCCAACGGTGTTGCCATTTCGACCGGCCATTTCAAGGCGACACCTGATTCCCCGGAAACGGCATACACGTTCCAGATCAACTCCTGGGACTCGTTCACGTTCACGAGCGTGGCATCTGATGGCAAGGTTACGTTCTGGTTCGGCCAGCGCGTCAAGACTGAACTCCCCAAGAGCTTTCTCTCGAAATACGGATCGACGCTCCTACTCGTTGCCGTGTTCGGCTTTAACATGCTCATCCAGCGCAAGCTGAGGAAGGATACGACTCCGAACGTTGCCCAGAAGGCCTCGGAAGCCAAGAAATCCGAGTAANNNNNNATGCCGCTGC-TGCTCTCAATGCTA-TCCTTGATGATT-TGGTCGCCGGTATGCATACGTGCAA-GTGGTGGAGAAACGTCCTGTGACCGAACGGA-GAAGCTGGCTGTATTCGAGTCCTGGGCAGAG-GAGCTGGGTATCAGAAGCAACTTCCGTTCTGCGATGTATGCGTTGGGCGGATTTGAGATCATCGTCCTCTGCGACGATTCGGAGTCCATGCTTAGTAAAGACGTAGTCGACGACATGGGCAACAAGATGACGCGCTGGGACGAGCTACGGGACACCGTTAAATTGATTGTCGACTTTGGCGCCCTGTTTGACGATAACGGCATCGACGTTTATTTCCTGAATCGCCCGACATTGCCGGGAGTGACCTGCGCAAGTGACCTGGAGAAGGCGTTCAAGAAGGATCCAATCGGGGGAACACCTTTGGTTAGCACTGTTGATAGGATCAGGCGCGAGAAGATTGACCCCCTTGAGAGCAAGAAGCAAAAGGTTCTGCTGGTTATTGCGACCGATGGCCAACCCTCCGACGGCAAATCTGCATTCCACCAGCGGATCGCGAGCTTGCCGGAAAACGTGTATGTGTCGATCTTGGCGTGCACCGACAATCGGGCTGCTGTGGCGTACCTGGACGGGATGGATCGGTTGACTCGAGTCGACGTGACCGACGATTATATGACAGAGTTAGAGCAAATCCGGTCAAAGCAAGGAAAGTCGTTCAAGTTTTCGAAAGGTGATTACATCGCGAAAGCGTTGGCTGGACCGATTCAGCCTTGGTTAGACCAGCTCGATGAAGGGCGAGTCGATGTCCCTCAGTACAACAGGGTCCCTAAGCGCGATGCCAAGGGCACTTGCTGCACGATCTGCTGA
>P.b-6-BNAP-(6/3/-/-)-CAN/BC
ATGAAGCCGTTCGTGCTGTCGTTACTGTCGTGCGCCTTGCTGGTCGCGGTTGTCGTCGCTGATGGCGGCGACCAGGTCGGTGTAGTACATGTGCCGGTGGTGGTGACGACGAAGCCGCAGGAGCCGTCGACGCCGGTTCCCGCGTTCGCGCAGCGATTCCTGAAGCAGAAGTTGCAGACAGTGCAGCGCGACGCGAAGACGTTAGGCAAACCGATCGGGATCGCGGCTGGTATGCACCTGGGGATGAACGCGCTGGACCGGTACATGGGCGCCGGCACGGGTGCCAATCGTGTCCGGCGCGCTGTGGCCCAAGGCGCCGCTGGCCTCACCCTGTTCTCGCTGCGCCCGACCGAGTTCAGCGCCATGCTCGCCTACAGGGCGTTTCGTTACCTGCGACGGCGCCTGCGCAAGGACGACACGACATCTCCACGCCCGTGANNNNNNATGAAGTTGTTGCCAGCGACAGCGTTGGTAGTCGGAGCCGGGGTCGGCTTGGCGTACGCCGCTGGCAGGCCATCCCGACGTCAGTTCGTGAAGAGCGTAACGGTTGCGGCGCCGATCAGCGTCGTCTGCCAGGCGCTTCGCGACCTGGACACGTACTTCAAGCTGTGCGAGCTGCCCGGTGAGCAGTACGCCGTCGAGGGGTGCACCACAGTCGACAAGACGACCACGTTCCAGGTCGTCCACCGCCTCCGATTCGGCAAAGTCATCCGCACCTGGGCGTCTCGAGCCGAATCCGATGCCGGCGACGGCGTCGTCGAGTTCTGCGACACGTTCCAGGCGTGGAGCTCCGATTTCAAGATTGTGTTCCGTTTGAAACGCGCCGGTGAGCAACGCACGCAGGTCGACGTCGTCTGGGCCGCCACTGGCCCTCAGTGGCAAACGCTGTTCTTCTCGCGCATGGGCCCGAAACAGTTCGATATCCGGTTGGCTGGCCTGAAGCGGCACTGCGAATCGGTGGCCACCAACCACGGCAACCTCCCATGANNNNNNATGTGCAGTCCTCGTCTGTGTTTCGCGCTGACCGGCCTGGTCCTCCTGGTCGTAATCGAAGCCGAGCGGCATGTTCGCGTCACCTTGAAAGCGGTCGATGGCGACGACGCCCCAACGATGGAATGCCTCGTGCTGAACTTGAACGACAATGGCGCGCTCCAAGAATACAAGGCGTACCTGAACGCCCACAACATCATGATCAACCCCGCGTTCGATACGAGGTCTCCGAATGACAAGCTTGGCGACTTCCTGAACTTGCTGTCGCTCCGACAGGAATGTATCTATCGTATGCAAGCCGGCGCGAAATTGTGCTTGTTTGGAATGCAGGGGGCCGGCATGCTAAAGGACTCTCATCCGTACCTAGCTACCTGTGCTGCCGCCGCGGCCGGCGTTGCTGCCTCAGATGCCATTTGTACTGGGGTCATTGATTTTCCACGGGAACGCAAAGTTAAGGCGGCCCTGCACCGGTTCCTTGCACAGATCGTGAATCGCCACATGGTGATCCCCATGATCGACCACATCATCACGGGCGAACTGATCCGTCATTGGATGTGANNNNNNATGGCGCGATCCTTTGTTGCTGCGGTGACGGTTGCAATGGCCCTGGCGTTGGCGGCGGCGCAGGTCCCAGTCACGTCCAAGTTTAAGTTCGGCGAGTTCTTTCGAGGGTACGGCCAATCATCACGTCTATACATGTCAGGTGCTGAGGTCCCGTCAGGGAGTTTAACGTTGTCGTCAGCAAAGGGGATGTTTCCCAGGGATATAACCCCGGTATGAGTACGCATTAAATACGACACTGCTCGTATGACTGACAAATCGTTACACAGAGCCATCCTCGATACTGAAGTTGAACCTGAGCGAGTCGGCTGCCAAGACGGCTGACTCTCCAAAGATTCTGTTCGGCGAATCCTTCATTAACAACACTGAAACCGGTGCGATTCACGACCGTGGAGTCATCGAAGTGTCAGCTCGTTGCGCGTTCGCTGAATGGTAGGATTTAACTGTTGTGTCTACAGCGAATTCAACAGCGACGATCTGAACTCGGGCGCCCTGAAAGCAGGGAAAGACGATGGGTAAGCCGTGGCGCATAGTCAAAATCCATAAGCTCTTCTGAATGGTCATTAAAGGCCGGTGTCCACGTTGTACGAGTTCCACTTCGATGTCGTTCCCAACGGTGTTGCCATTTCGACCGGCCATTTCAAGGCGACACCTGATTCCCCGGAAACGGCATACACGTTCCAGATCAACTCCTGGGACTCGTTCACGTTCACGAGCGTGGCATCTGATGGCAAGGTTACGTTCTGGTTCGGCCAGCGCGTCAAGACTGAACTCCCCAAGAGCTTTCTCTCGAAATACGGATCGACGCTCCTACTCGTTGCCGTGTTCGGCTTTAACATGCTCATCCAGCGCAAGCTGAGGAAGGATACGACTCCGAACGTTGCCCAGAAGGCCTCGGAAGCCAAGAAATCCGAGTAANNNNNNATGCCGCTGC-TGCTCTCAATGCTA-TCCTTGATGATT-TGGTCGCCGGTATGCATACGTGCAA-GTGGTGGAGAAACGTCCTGTGACCGAACGGA-GAAGCTGGCTGTATTCGAGTCCTGGGCAGAG-GAGCTGGGTATCAGAAGCAACTTCCGTTCTGCGATGTATGCGTTGGGCGGATTTGAGATCATCGTCCTCTGCGACGATTCGGAGTCCATGCTTAGTAAAGACGTAGTCGACGACATGGGCAACAAGATGACGCGCTGGGACGAGCTACGGGACACCGTTAAATTGATTGTCGACTTTGGCGCCCTGTTTGACGATAACGGCATCGACGTTTATTTCCTGAATCGCCCGACATTGCCGGGAGTGACCTGCGCAAGTGACCTGGAGAAGGCGTTCAAGAAGGATCCAATCGGGGGAACACCTTTGGTTAGCACTGTTGATAGGATCAGGCGCGAGAAGATTGACCCCCTTGAGAGCAAGAAGCAAAAGGTTCTGCTGGTTATTGCGACCGATGGCCAACCCTCCGACGGCAAATCTGCATTCCACCAGCGGATCGCGAGCTTGCCGGAAAACGTGTATGTGTCGATCTTGGCGTGCACCGACAATCGGGCTGCTGTGGCGTACCTGGACGGGATGGATCGGTTGACTCGAGTCGACGTGACCGACGATTATATGACAGAGTTAGAGCAAATCCGGTCAAAGCAAGGAAAGTCGTTCAAGTTTTCGAAAGGTGATTACATCGCGAAAGCGTTGGCTGGACCGATTCAGCCTTGGTTAGACCAGCTCGATGAAGGGCGAGTCGATGTCCCTCAGTACAACAGGGTCCCTAAGCGCGATGCCAAGGGCACTTGCTGCACGATCTGCTGA
>P.b-7-BOLE-(8/2/-/N)-CAN/ON*
ATGAAGCCGTTCGTGCTGTCGTTACTGTCGTGCGCCTTGCTGGTCGCGGTTGTCGTCGCTGATGGCGGCGACCAGGTCGGTGTAGTACATGTGCCGGTGGTGGTGACGACGAAGCCGCAGGAGCCGTCGACGCCGGTTCCCGCGTTCGCGCAGCGATTCCTGAAGCAGAAGTTGCAGACAGTGCAGCGCGACGCGAAGACGTTAGGCAAACCGATCGGGATCGCGGCTGGTATGCACCTGGGGATGAACGCGCTGGACCGGTACATGGGCGCCGGCACGGGTGCCAATCGTGTCCGGCGCGCTGTGGCCCAAGGCGCCGCTGGCCTCACCCTGTTCTCGCTGCGCCCGACCGAGTTCAGCGCCATGCTCGCCTACAGGGCGTTTCGTTACCTGCGACGGCGCCTGCGCAAGGACGACACGACATCTCCACGCCCGTGANNNNNNATGAAGTTGTTGCCAGCGACAGCGTTGGTAGTCGGAGCCGGGGTCGGCTTGGCGTACGCCGCTGGCAGGCCATCCCGACGTCAGTTCGTGAAGAGCGTAACGGTTGCGGCGCCGATCAGCGTCGTCTGCCAGGCGCTTCGCGACCTGGACACGTACTTCAAGCTGTGCGAGCTGCCCGGTGAGCAGTACGCCGTCGAGGGGTGCACCACAGTCGACAAGACGACCACGTTCCAGGTCGTCCACCGCCTCCGATTCGGCAAAGTCATCCGCACCTGGGCGTCTCGAGCCGAATCCGATGCCGGCGACGGCGTCGTCGAGTTCTGCGACACGTTCCAGGCGTGGAGCTCCGATTTCAAGATTGTGTTCCGTTTGAAACGCGCCGGTGAGCAACGCACGCAGGTCGACGTCGTCTGGGCCGCCACTGGCCCTCAGTGGCAAACGCTGTTCTTCTCGCGCATGGGCCCGAAACAGTTCGATATCCGGTTGGCTGGCCTGAAGCGGCACTGCGAATCGGTGGCCACCAACCACGGCAACCTCCCATGANNNNNNATGTGCAGTCCTCGTCTGTGTTTCGCGCTGACCGGCCTGGTCCTCCTGGTCGTAATCGAAGCCGAGCGGCATGTTCGCGTCACCTTGAAAGCGGTCGATGGCGACGACGCCCCAACGATGGAATGCCTCGTGCTGAACTTGAACGACAATGGCGCGCTCCAAGAATACAAGGCGTACCTGAACGCCCACAACATCATGATCAACCCCGCGTTCGATACGAGGTCTCCGAATGACAAGCTTGGCGACTTCCTGAACTTGCTGTCGCTCCGACAGGAATGTATCTATCGTATGCAAGCCGGCGCGAAATTGTGCTTGTTTGGAATGCAGGGGGCCGGCATGCTAAAGGACTCTCATCCGTACCTAGCTACCTGTGCTGCCGCCGCGGCCGGCGTTGCTGCCTCAGATGCCATTTGTACTGGGGTCATTGATTTTCCACGGGAACGCAAAGTTAAGGCGGCCCTGCACCGGTTCCTTGCACAGATCGTGAATCGCCACATGGTGATCCCCATGATCGACCACATCATCACGGGCGAACTGATCCGTCATTGGATGTGANNNNNNATGGCGCGATCCTTTGTTGCTGCGGTGACGGTTGCAATGGCCCTGGCGTTGGCGGCGGCGCAGGTCCCAGTCACGTCCAAGTTTAAGTTCGGCGAGTTCTTTCGAGGGTACGGCCAATCATCACGTCTATACATGTCAGGTGCTGAGGTCCCGTCAGGGAGTTTAACGTTGTCGTCAGCAAAGGGGATGTTTCCCAGGGATATAACCCCGGTATGAGTACGCATTAAATACGACACTGCTCGTATGACTGACAAATCGTTACACAGAGCCATCCTCGATACTGAAGTTGAACCTGAGCGAGTCGGCTGCCAAGACGGCTGACTCTCCAAAGATTCTGTTCGGCGAATCCTTCATTAACAACACTGAAACCGGTGCGATTCACGACCGTGGAGTCATCGAAGTGTCAGCTCGTTGCGCGTTCGCTGAATGGTAGGATTTAACTGTTGTGTCTACAGCGAATTCAACAGCGACGATCTGAACTCGGGCGCCCTGAAAGCAGGGAAAGACGATGGGTAAGCCGTGGCGCATAGTCAAAATCCATAAGCTCTTCTGAATGGTCATTAAAGGCCGGTGTCCACGTTGTACGAGTTCCACTTCGATGTCGTTCCCAACGGTGTTGCCATTTCGACCGGCCATTTCAAGGCGACACCTGATTCCCCGGAAACGGCATACACGTTCCAGATCAACTCCTGGGACTCGTTCACGTTCACGAGCGTGGCATCTGATGGCAAGGTTACGTTCTGGTTCGGCCAGCGCGTCAAGACTGAACTCCCCAAGAGCTTTCTCTCGAAATACGGATCGACGCTCCTACTCGTTGCCGTGTTCGGCTTTAACATGCTCATCCAGCGCAAGCTGAGGAAGGATACGACTCCGAACGTTGCCCAGAAGGCCTCGGAAGCCAAGAAATCCGAGTAANNNNNNATGCCGCTGC-TGCTCTCAATGCTA-TCCTTGATGATT-TGGTCGCCGGTATGCATACGTGCAA-GTGGTGGAGAAACGTCCTGTGACCGAACGGA-GAAGCTGGCTGTATTCGAGTCCTGGGCAGAG-GAGCTGGGTATCAGAAGCAACTTCCGTTCTGCGATGTATGCGTTGGGCGGATTTGAGATCATCGTCCTCTGCGACGATTCGGAGTCCATGCTTAGTAAAGACGTAGTCGACGACATGGGCAACAAGATGACGCGCTGGGACGAGCTACGGGACACCGTTAAATTGATTGTCGACTTTGGCGCCCTGTTTGACGATAACGGCATCGACGTTTATTTCCTGAATCGCCCGACATTGCCGGGAGTGACCTGCGCAAGTGACCTGGAGAAGGCGTTCAAGAAGGATCCAATCGGGGGAACACCTTTGGTTAGCACTGTTGATAGGATCAGGCGCGAGAAGATTGACCCCCTTGAGAGCAAGAAGCAAAAGGTTCTGCTGGTTATTGCGACCGATGGCCAACCCTCCGACGGCAAATCTGCATTCCACCAGCGGATCGCGAGCTTGCCGGAAAACGTGTATGTGTCGATCTTGGCGTGCACCGACAATCGGGCTGCTGTGGCGTACCTGGACGGGATGGATCGGTTGACTCGAGTCGACGTGACCGACGATTATATGACAGAGTTAGAGCAAATCCGGTCAAAGCAAGGAAAGTCGTTCAAGTTTTCGAAAGGTGATTACATCGCGAAAGCGTTGGCTGGACCGATTCAGCCTTGGTTAGACCAGCTCGATGAAGGGCGAGTCGATGTCCCTCAGTACAACAGGGTCCCTAAGCGCGATGCCAAGGGCACTTGCTGCACGATCTGCTGA
>P.b-9-BOLE-(-/-/-/-)-CHN/HEB
ATGAAGCCGTTCGTGCTGTCGTTACTGTCGTGCGCCTTGCTGGTCGCGGTTGTCGTCGCTGATGGCGGCGACCAGGTCGGTGTAGTACATGTGCCGGTGGTGGTGACGACGAAGCCGCAGGAGCCGTCGACGCCGGTTCCCGCGTTCGCGCAGCGATTCCTGAAGCAGAAGTTGCAGACAGTGCAGCGCGACGCGAAGACGTTAGGCAAACCGATCGGGATCGCGGCTGGTATGCACCTGGGGATGAACGCGCTGGACCGGTACATGGGCGCCGGCACGGGTGCCAATCGTGTCCGGCGCGCTGTGGCCCAAGGCGCCGCTGGCCTCACCCTGTTCTCGCTGCGCCCGACCGAGTTCAGCGCCATGCTCGCCTACAGGGCGTTTCGTTACCTGCGACGGCGCCTGCGCAAGGACGACACGACATCTCCACGCCCGTGANNNNNNATGAAGTTGTTGCCAGCGACAGCGTTGGTAGTCGGAGCCGGGGTCGGCTTGGCGTACGCCGCTGGCAGGCCATCCCGACGTCAGTTCGTGAAGAGCGTAACGGTTGCGGCGCCGATCAGCGTCGTCTGCCAGGCGCTTCGCGACCTGGACACGTACTTCAAGCTGTGCGAGCTGCCCGGTGAGCAGTACGCCGTCGAGGGGTGCACCACAGTCGACAAGACGACCACGTTCCAGGTCGTCCACCGCCTCCGATTCGGCAAAGTCATCCGCACCTGGGCGTCTCGAGCCGAATCCGATGCCGGCGACGGCGTCGTCGAGTTCTGCGACACGTTCCAGGCGTGGAGCTCCGATTTCAAGATTGTGTTCCGTTTGAAACGCGCCGGTGAGCAACGCACGCAGGTCGACGTCGTCTGGGCCGCCACTGGCCCTCAGTGGCAAACGCTGTTCTTCTCGCGCATGGGCCCGAAACAGTTCGATATCCGGTTGGCTGGCCTGAAGCGGCACTGCGAATCGGTGGCCACCAACCACGGCAACCTCCCATGANNNNNNATGTGCAGTCCTCGTCTGTGTTTCGCGCTGACCGGCCTGGTCCTCCTGGTCGTAATCGAAGCCGAGCGGCATGTTCGCGTCACCTTGAAAGCGGTCGATGGCGACGACGCCCCAACGATGGAATGCCTCGTGCTGAACTTGAACGACAATGGCGCGCTCCAAGAATACAAGGCGTACCTGAACGCCCACAACATCATGATCAACCCCGCGTTCGATACGAGGTCTCCGAATGACAAGCTTGGCGACTTCCTGAACTTGCTGTCGCTCCGACAGGAATGTATCTATCGTATGCAAGCCGGCGCGAAATTGTGCTTGTTTGGAATGCAGGGGGCCGGCATGCTAAAGGACTCTCATCCGTACCTAGCTACCTGTGCTGCCGCCGCGGCCGGCGTTGCTGCCTCAGATGCCATTTGTACTGGGGTCATTGATTTTCCACGGGAACGCAAAGTTAAGGCGGCCCTGCACCGGTTCCTTGCACAGATCGTGAATCGCCACATGGTGATCCCCATGATCGACCACATCATCACGGGCGAACTGATCCGTCATTGGATGTGANNNNNNATGGCGCGATCCTTTGTTGCTGCGGTGACGGTTGCAATGGCCCTGGCGTTGGCGGCGGCGCAGGTCCCAGTCACGTCCAAGTTTAAGTTCGGCGAGTTCTTTCGAGGGTACGGCCAATCATCACGTCTATACATGTCAGGTGCTGAGGTCCCGTCAGGGAGTTTAACGTTGTCGTCAGCAAAGGGGATGTTTCCCAGGGATATAACCCCGGTATGAGTACGCATTAAATACGACACTGCTCGTATGACTGACAAATCGTTACACAGAGCCATCCTCGATACTGAAGTTGAACCTGAGCGAGTCGGCTGCCAAGACGGCTGACTCTCCAAAGATTCTGTTCGGCGAATCCTTCATTAACAACACTGAAACCGGTGCGATTCACGACCGTGGAGTCATCGAAGTGTCAGCTCGTTGCGCGTTCGCTGAATGGTAGGATTTAACTGTTGTGTCTACAGCGAATTCAACAGCGACGATCTGAACTCGGGCGCCCTGAAAGCAGGGAAAGACGATGGGTAAGCCGTGGCGCATAGTCAAAATCCATAAGCTCTTCTGAATGGTCATTAAAGGCCGGTGTCCACGTTGTACGAGTTCCACTTCGATGTCGTTCCCAACGGTGTTGCCATTTCGACCGGCCATTTCAAGGCGACACCTGATTCCCCGGAAACGGCATACACGTTCCAGATCAACTCCTGGGACTCGTTCACGTTCACGAGCGTGGCATCTGATGGCAAGGTTACGTTCTGGTTCGGCCAGCGCGTCAAGACTGAACTCCCCAAGAGCTTTCTCTCGAAATACGGATCGACGCTCCTACTCGTTGCCGTGTTCGGCTTTAACATGCTCATCCAGCGCAAGCTGAGGAAGGATACGACTCCGAACGTTGCCCAGAAGGCCTCGGAAGCCAAGAAATCCGAGTAANNNNNNATGCCGCTGC-TGCTCTCAATGCTA-TCCTTGATGATT-TGGTCGCCGGTATGCATACGTGCAA-GTGGTGGAGAAACGTCCTGTGACCGAACGGA-GAAGCTGGCTGTATTCGAGTCCTGGGCAGAG-GAGCTGGGTATCAGAAGCAACTTCCGTTCTGCGATGTATGCGTTGGGCGGATTTGAGATCATCGTCCTCTGCGACGATTCGGAGTCCATGCTTAGTAAAGACGTAGTCGACGACATGGGCAACAAGATGACGCGCTGGGACGAGCTACGGGACACCGTTAAATTGATTGTCGACTTTGGCGCCCTGTTTGACGATAACGGCATCGACGTTTATTTCCTGAATCGCCCGACATTGCCGGGAGTGACCTGCGCAAGTGACCTGGAGAAGGCGTTCAAGAAGGATCCAATCGGGGGAACACCTTTGGTTAGCACTGTTGATAGGATCAGGCGCGAGAAGATTGACCCCCTTGAGAGCAAGAAGCAAAAGGTTCTGCTGGTTATTGCGACCGATGGCCAACCCTCCGACGGCAAATCTGCATTCCACCAGCGGATCGCGAGCTTGCCGGAAAACGTGTATGTGTCGATCTTGGCGTGCACCGACAATCGGGCTGCTGTGGCGTACCTGGACGGGATGGATCGGTTGACTCGAGTCGACGTGACCGACGATTATATGACAGAGTTAGAGCAAATCCGGTCAAAGCAAGGAAAGTCGTTCAAGTTTTCGAAAGGTGATTACATCGCGAAAGCGTTGGCTGGACCGATTCAGCCTTGGTTAGACCAGCTCGATGAAGGGCGAGTCGATGTCCCTCAGTACAACAGGGTCCCTAAGCGCGATGCCAAGGGCACTTGCTGCACGATCTGCTGA
>P.b-8-BNAP-(5/-/-/-)-CAN/AB
ATGAAGCCGTTCGTGCTGTCGTTACTGTCGTGCGCCTTGCTGGTCGCGGTTGTCGTCGCTGATGGCGGCGACCAGGTCGGTGTAGTACATGTGCCGGTGGTGGTGACGACGAAGCCGCAGGAGCCGTCGACGCCGGTTCCCGCGTTCGCGCAGCGATTCCTGAAGCAGAAGTTGCAGACAGTGCAGCGCGACGCGAAGACGTTAGGCAAACCGATCGGGATCGCGGCTGGTATGCACCTGGGGATGAACGCGCTGGACCGGTACATGGGCGCCGGCACGGGTGCCAATCGTGTCCGGCGCGCTGTGGCCCAAGGCGCCGCTGGCCTCACCCTGTTCTCGCTGCGCCCGACCGAGTTCAGCGCCATGCTCGCCTACAGGGCGTTTCGTTACCTGCGACGGCGCCTGCGCAAGGACGACACGACATCTCCACGCCCGTGANNNNNNATGAAGTTGTTGCCAGCGACAGCGTTGGTAGTCGGAGCCGGGGTCGGCTTGGCGTACGCCGCTGGCAGGCCATCCCGACGTCAGTTCGTGAAGAGCGTAACGGTTGCGGCGCCGATCAGCGTCGTCTGCCAGGCGCTTCGCGACCTGGACACGTACTTCAAGCTGTGCGAGCTGCCCGGTGAGCAGTACGCCGTYGAGGGGTGCACCACAGTCGACAAGACGACCACGTTCCAGGTCGTCCACCGCCTCCGATTCGGCAAAGTCATCCGCACCTGGGCGTCTCGAGCCGAATCCGATGCCGGCGACGGCGTCGTCGAGTTCTGCGACACGTTCCAGGCGTGGAGCTCCGATTTCAAGATTGTGTTCCGTTTGAAACGCGCCGGTGAGCAACGCACGCAGGTCGACGTCGTCTGGGCCGCCACTGGCCCTCAGTGGCAAACGCTGTTCTTCTCGCGCATGGGCCCGAAACAGTTCGATATCCGGTTGGCTGGCCTGAAGCGGCACTGCGAATCGGTGGCCACCAACCACGGCAACCTCCCATGANNNNNNATGTGCAGTCCTCGTCTGTGTTTCGCGCTGACCGGCCTGGTCCTCCTGGTCGTAATCGAAGCCGAGCGGCATGTTCGCGTCACCTTGAAAGCGGTCGATGGCGACGACGCCCCAACGATGGAATGCCTCGTGCTGAACTTGAACGACAATGGCGCGCTCCAAGAATACAAGGCGTACCTGAACGCCCACAACATCATGATCAACCCCGCGTTCGATACGAGGTCTCCGAATGACAAGCTTGGCGACTTCCTGAACTTGCTGTCGCTCCGACAGGAATGTATCTATCGTATGCAAGCCGGCGCGAAATTGTGCTTGTTTGGAATGCAGGGGGCCGGCATGCTAAAGGACTCTCATCCGTACCTAGCTACCTGTGCTGCCGCCGCGGCCGGCGTTGCTGCCTCAGATGCCATTTGTACTGGGGTCATTGATTTTCCACGGGAACGCAAAGTTAAGGCGGCCCTGCACCGGTTCCTTGCACAGATCGTGAATCGCCACATGGTGATCCCCATGATCGACCACATCATCACGGGCGAACTGATCCGTCATTGGATGTGANNNNNNATGGCGCGATCCTTTGTTGCTGCGGTGACGGTTGCAATGGCCCTGGCGTTGGCGGCGGCGCAGGTCCCAGTCACGTCCAAGTTTAAGTTCGGCGAGTTCTTTCGAGGGTACGGCCAATCATCACGTCTATACATGTCAGGTGCTGAGGTCCCGTCAGGGAGTTTAACGTTGTCGTCAGCAAAGGGGATGTTTCCCAGGGATATAACCCCGGTATGAGTACGCATTAAATACGACACTGCTCGTATGACTGACAAATCGTTACACAGAGCCATCCTCGATACTGAAGTTGAACCTGAGCGAGTCGGCTGCCAAGACGGCTGACTCTCCAAAGATTCTGTTCGGCGAATCCTTCATTAACAACACTGAAACCGGTGCGATTCACGACCGTGGAGTCATCGAAGTGTCAGCTCGTTGCGCGTTCGCTGAATGGTAGGATTTAACTGTTGTGTCTACAGCGAATTCAACAGCGACGATCTGAACTCGGGCGCCCTGAAAGCAGGGAAAGACGATGGGTAAGCCGTGGCGCATAGTCAAAATCCATAAGCTCTTCTGAATGGTCATTAAAGGCCGGTGTCCACGTTGTACGAGTTCCACTTCGATGTCGTTCCCAACGGTGTTGCCATTTCGACCGGCCATTTCAAGGCGACACCTGATTCCCCGGAAACGGCATACACGTTCCAGATCAACTCCTGGGACTCGTTCACGTTCACGAGCGTGGCATCTGATGGCAAGGTTACGTTCTGGTTCGGCCAGCGCGTCAAGACTGAACTCCCCAAGAGCTTTCTCTCGAAATACGGATCGACGCTCCTACTCGTTGCCGTGTTCGGCTTTAACATGCTCATCCAGCGCAAGCTGAGGAAGGATACGACTCCGAACGTTGCCCAGAAGGCCTCGGAAGCCAAGAAATCCGAGTAANNNNNNATGCCGCTGC-TGCTCTCAATGCTA-TCCTTGATGATT-TGGTCGCCGGTATGCATACGTGCAA-GTGGTGGAGAAACGTCCTGTGACCGAACGGA-GAAGCTGGCTGTATTCGAGTCCTGGGCAGAG-GAGCTGGGTATCAGAAGCAACTTCCGTTCTGCGATGTATGCGTTGGGCGGATTTGAGATCATCGTCCTCTGCGACGATTCGGAGTCCATGCTTAGTAAAGACGTAGTCGACGACATGGGCAACAAGATGACGCGCTGGGACGAGCTACGGGACACCGTTAAATTGATTGTCGACTTTGGCGCCCTGTTTGACGATAACGGCATCGACGTTTATTTCCTGAATCGCCCGACATTGCCGGGAGTGACCTGCGCAAGTGACCTGGAGAAGGCGTTCAAGAAGGATCCAATCGGGGGAACACCTTTGGTTAGCACTGTTGATAGGATCAGGCGCGAGAAGATTGACCCCCTTGAGAGCAAGAAGCAAAAGGTTCTGCTGGTTATTGCGACCGATGGCCAACCCTCCGACGGCAAATCTGCATTCCACCAGCGGATCGCGAGCTTGCCGGAAAACGTGTATGTGTCGATCTTGGCGTGCACCGACAATCGGGCTGCTGTGGCGTACCTGGACGGGATGGATCGGTTGACTCGAGTCGACGTGACCGACGATTATATGACAGAGTTAGAGCAAATCCGGTCAAAGCAAGGAAAGTCGTTCAAGTTTTCGAAAGGTGATTACATCGCGAAAGCGTTGGCTGGACCGATTCAGCCTTGGTTAGACCAGCTCGATGAAGGGCGAGTCGATGTCCCTCAGTACAACAGGGTCCCTAAGCGCGATGCCAAGGGCACTTGCTGCACGATCTGCTGA
>P.b-24-BNAP-(5/-/-/-)-CAN/AB
ATGAAGCCGKTCGTGCTGTCGTTACTGTCGTGCGCCTTGCTGGTCGCGGTTGTCGTCGCTGATGGCGGCGACCAGGTCGGTGTAGTACAYGTGCCGGTGGTGGTGACGACGRAGCCGCAGGAGCCGTCGACGCCGGTTCCCGCGTTCGCGCAGCGATTCCTGAAGCAGAAGTTGCAGACAGTGCAGCGCGACGCGAAGACGTTAGGCAAACCGATCGGGATCGCGGCTGGTATGCACCTGGGGATGAACGCGCTGGACCGGTACATGGGCGCCGGCACGGGTGCCAATCGTGTCCGGCGCGCTGTGGCCCAAGGCGCCGCTGGCCTCACCCTGTTCTCGCTGCGCCCGACCGAGTTCAGCGCCATGCTCGCCTACAGGGCGTTYCGTTACCTGCGACGGCGCCTGCGCAAGGACGACACGACATCTCCACGCCCGTGANNNNNNATGAAGTTGTTGCCAGCGACAGCGTTGGTAGTCGGAGCCGGGGTCGGCTTGGCGTACGCCGCTGGCAGGCCATCCCGACGTCAGTTCGTGAAGAGCGTAACGGTTGCGGCGCCGATCAGCGTCGTCTGCCAGGCGCTTCGCGACCTGGACACGTACTTCAAGCTGTGCGAGCTGCCCGGTGAGCAGTACGCCGTCGAGGGGTGCACCACAGTCGACAAGACGACCACGTTCCAGGTCGTCCACCGCCTCCGATTCGGCAAAGTCATCCGCACCTGGGCGTCTCGAGCCGAATCCGATGCCGGCGACGGCGTCGTCGAGTTCTGCGACACGTTCCAGGCGTGGAGCTCCGATTTCAAGATTGTGTTCCGTTTGAAACGCGCCGGTGAGCAACGCACGCAGGTCGACGTCGTCTGGGCCGCCACTGGCCCTCAGTGGCAAACGCTGTTCTTCTCGCGCATGGGCCCGAAACAGTTCGATATCCGGTTGGCTGGCCTGAAGCGGCACTGCGAATCGGTGGCCACCAACCACGGCAACCTCCCATGANNNNNNATGTGCAGTCCTCGTCTGTGTTTCGCGCTGACCGGCCTGGTCCTCCTGGTCGTAATCGAAGCCGAGCGGCATGTYCGCGTCACCTTGAARGCGGKCSATGGCGACGACGCCCCAACGATGGAATGCCTCGTGCTGAACTTGAACGACAATGGCGCGCTCCAAGAATACMAGGCGTACCTGAACGCCCACAACATCATGATCAACCCCGCGTTCGATACGAGGTCTCCGAATGACAAGCTTGGCGACTTCCTGAACTTGCTGTCGCTCCGACAGGAATGTATCTATCGTATGCAAGCCGGCGCGAAATTGTGCTTGTTTGGAATGCAGGGGGCCGGCATGCTAAAGGACTCTCATCCGTACCTAGCTACCTGTGCTGCCGCCGCGGCCGGCGTTGCTGCCTCAGATGCCATTTGTACTGGGGTCATTGATTTTCCACGGGAACGCAAAGTTAAGGCGGCCCTGCACCGGTTCCTTGCACAGATCGTGAAYCGCCACATGGTGATCCCSATGATCGACCACATCATCACGGGCGAACTGATCCGTCATTGGATGTGANNNNNNATGGCGCGATCCTTTGTTGCTGCGGTGACGGTTGCAATGGCCCTGGCGTTGGCGGCGGCGCAGGTCCCAGTCACGTCCAAGTTTAAGTTCGGCGAGTTCTTTCGAGGGTACGGCCAATCATCACGTCTATACATGTCAGGTGCTGAGGTCCCGTCAGGGAGTTTAACGTTGTCGTCAGCAAAGGGGATGTTTCCCAGGGATATAACCCCGGTATGAGTACGCATTAAATACGACACTGCTCGTATGACTGACAAATCGTTACACAGAGCCATCCTCGATACTGAAGTTGAACCTGAGCGAGTCGGCTGCCAAGACGGCTGACTCTCCAAAGATTCTGTTCGGCGAATCCTTCATTAACAACACTGAAACCGGTGCGATTCACGACCGTGGAGTCATCGAAGTGTCAGCTCGTTGCGCGTTCGCTGAATGGTAGGATTTAACTGTTGTGTCTACAGCGAATTCAACAGCGACGATCTGAACTCGGGCGCCCTGAAAGCAGGGAAAGACGATGGGTAAGCCGTGGCGCATAGTCAAAATCCATAAGCTCTTCTGAATGGTCATTAAAGGCCGGTGTCCACGTTGTACGAGTTCCACTTCGATGTCGTTCCCAACGGTGTTGCCATTTCGACCGGCCATTTCAAGGCGACACCTGATTCCCCGGAAACGGCATACACGTTCCAGATCAACTCCTGGGACTCGTTCACGTTCACGAGCGTGGCATCTGATGGCAAGGTTACGTTCTGGTTCGGCCAGCGCGTCAAGACTGAACTCCCCAAGAGCTTTCTCTCGAAATACGGATCGACGCTCCTACTCGTTGCCGTGTTCGGCTTTAACATGCTCATCCAGCGCAAGCTGAGGAAGGATACGACTCCGAACGTTGCCCAGAAGGCCTCGGAAGCCAAGAAATCCGAGTAANNNNNNATGCCGCTGC-TGCTCTCAATGCTA-TCCTTGATGATT-TGGTCGCCGGTATGCATACGTGCAA-GTGGTGGAGAAACGTCCTGTGACCGAACGGA-GAAGCTGGCTGTATTCGAGTCCTGGGCAGAG-GAGCTGGGTATCAGAAGCAACTTCCGTTCTGCGATGTATGCGTTGGGCGGATTTGAGATCATCGTCCTCTGCGACGATTCGGAGTCCATGCTTAGTAAAGACGTAGTCGACGACATGGGCAACAAGATGACGCGCTGGGACGAGCTACGGGACACCGTTAAATTGATTGTCGACTTTGGCGCCCTGTTTGACGATAACGGCATCGACGTTTATTTCCTGAATCGCCCGACATTGCCGGGAGTGACCTGCGCAAGTGACCTGGAGAAGGCGTTCAAGAAGGATCCAATCGGGGGAACACCTTTGGTTAGCACTGTTGATAGGATCAGGCGCGAGAAGATTGACCCCCTTGAGAGCAAGAAGCAAAAGGTTCTGCTGGTTATTGCGACCGATGGCCAACCCTCCGACGGCAAATCTGCATTCCACCAGCGGATCGCGAGCTTGCCGGAAAACGTGTATGTGTCGATCTTGGCGTGCACCGACAATCGGGCTGCTGTGGCGTACCTGGACGGGATGGATCGGTTGACTCGAGTCGACGTGACCGACGATTATATGACAGAGTTAGAGCAAATCCGGTCAAAGCAAGGAAAGTCGTTCAAGTTTTCGAAAGGTGATTACATCGCGAAAGCGTTGGCTGGACCGATTCAGCCTTGGTTAGACCAGCTCGATGAAGGGCGAGTCGATGTCCCTCAGTACAACAGGGTCCCTAAGCGCGATGCCAAGGGCACTTGCTGCACGATCTGCTGA
>P.b-20-BNAP-(5/3/(16-16-8)/X)-CAN/AB
ATGAAGCCGGTCGTGCTGTCGTTACTGTCGTGCGCCTTGCTGGTCGCGGTTGTCGTCGCTGATGGCGGCGACCAGGTCGGTGTAGTACACGTGCCGGTGGTGGTGACGACGGAGCCGCAGGAGCCGTCGACGCCGGTTCCCGCGTTCGCGCAGCGATTCCTGAAGCAGAAGTTGCAGACAGTGCAGCGCGACGCGAAGACGTTAGGCAAACCGATCGGGATCGCGGCTGGTATGCACCTGGGGATGAACGCGCTGGACCGGTACATGGGCGCCGGCACGGGTGCCAATCGTGTCCGGCGCGCTGTGGCCCAAGGCGCCGCTGGCCTCACCCTGTTCTCGCTGCGCCCGACCGAGTTCAGCGCCATGCTCGCCTACAGGGCGTTCCGTTACCTGCGACGGCGCCTGCGCAAGGACGACACGACATCTCCACGCCCGTGANNNNNNATGAAGTTGTTGCCAGCGACAGCGTTGGTAGTCGGAGCCGGGGTCGGCTTGGCGTACGCCGCTGGCAGGCCATCCCGACGTCAGTTCGTGAAGAGCGTAACGGTTGCGGCGCCGATCAGCGTCGTCTGCCAGGCGCTTCGCGACCTGGACACGTACTTCAAGCTGTGCGAGCTGCCCGGTGAGCAGTACGCCGTCGAGGGGTGCACCACAGTCGACAAGACGACCACGTTCCAGGTCGTCCACCGCCTCCGATTCGGCAAAGTCATCCGCACCTGGGCGTCTCGAGCCGAATCCGATGCCGGCGACGGCGTCGTCGAGTTCTGCGACACGTTCCAGGCGTGGAGCTCCGATTTCAAGATTGTGTTCCGTTTGAAACGCGCCGGTGAGCAACGCACGCAGGTCGACGTCGTCTGGGCCGCCACTGGCCCTCAGTGGCAAACGCTGTTCTTCTCGCGCATGGGCCCGAAACAGTTCGATATCCGGTTGGCTGGCCTGAAGCGGCACTGCGAATCGGTGGCCACCAACCACGGCAACCTCCCATGANNNNNNATGTGCAGTCCTCGTCTGTGTTTCGCGCTGACCGGCCTGGTCCTCCTGGTCGTAATCGAAGCCGAGCGGCATGTCCGCGTCACCTTGAAGGCGGGCCATGGCGACGACGCCCCAACGATGGAATGCCTCGTGCTGAACTTGAACGACAATGGCGCGCTCCAAGAATACCAGGCGTACCTGAACGCCCACAACATCATGATCAACCCCGCGTTCGATACGAGGTCTCCGAATGACAAGCTTGGCGACTTCCTGAACTTGCTGTCGCTCCGACAGGAATGTATCTATCGTATGCAAGCCGGCGCGAAATTGTGCTTGTTTGGAATGCAGGGGGCCGGCATGCTAAAGGACTCTCATCCGTACCTAGCTACCTGTGCTGCCGCCGCGGCCGGCGTTGCTGCCTCAGATGCCATTTGTACTGGGGTCATTGATTTTCCACGGGAACGCAAAGTTAAGGCGGCCCTGCACCGGTTCCTTGCACAGATCGTGAACCGCCACATGGTGATCCCGATGATCGACCACATCATCACGGGCGAACTGATCCGTCATTGGATGTGANNNNNNATGGCGCGATCCTTTGTTGCTGCGGTGACGGTTGCAATGGCCCTGGCGTTGGCGGCGGCGCAGGTCCCAGTCACGTCCAAGTTTAAGTTCGGCGAGTTCTTTCGAGGGTACGGCCAATCATCACGTCTATACATGTCAGGTGCTGAGGTCCCGTCAGGGAGTTTAACGTTGTCGTCAGCAAAGGGGATGTTTCCCAGGGATATAACCCCGGTATGAGTACGCATTAAATACGACACTGCTCGTATGACTGACAAATCGTTACACAGAGCCATCCTCGATACTGAAGTTGAACCTGAGCGAGTCGGCTGCCAAGACGGCTGACTCTCCAAAGATTCTGTTCGGCGAATCCTTCATTAACAACACTGAAACCGGTGCGATTCACGACCGTGGAGTCATCGAAGTGTCAGCTCGTTGCGCGTTCGCTGAATGGTAGGATTTAACTGTTGTGTCTACAGCGAATTCAACAGCGACGATCTGAACTCGGGCGCCCTGAAAGCAGGGAAAGACGATGGGTAAGCCGTGGCGCATAGTCAAAATCCATAAGCTCTTCTGAATGGTCATTAAAGGCCGGTGTCCACGTTGTACGAGTTCCACTTCGATGTCGTTCCCAACGGTGTTGCCATTTCGACCGGCCATTTCAAGGCGACACCTGATTCCCCGGAAACGGCATACACGTTCCAGATCAACTCCTGGGACTCGTTCACGTTCACGAGCGTGGCATCTGATGGCAAGGTTACGTTCTGGTTCGGCCAGCGCGTCAAGACTGAACTCCCCAAGAGCTTTCTCTCGAAATACGGATCGACGCTCCTACTCGTTGCCGTGTTCGGCTTTAACATGCTCATCCAGCGCAAGCTGAGGAAGGATACGACTCCGAACGTTGCCCAGAAGGCCTCGGAAGCCAAGAAATCCGAGTAANNNNNNATGCCGCTGC-TGCTCTCAATGCTA-TCCTTGATGATT-TGGTCGCCGGTATGCATACGTGCAA-GTGGTGGAGAAACGTCCTGTGACCGAACGGA-GAAGCTGGCTGTATTCGAGTCCTGGGCAGAG-GAGCTGGGTATCAGAAGCAACTTCCGTTCTGCGATGTATGCGTTGGGCGGATTTGAGATCATCGTCCTCTGCGACGATTCGGAGTCCATGCTTAGTAAAGACGTAGTCGACGACATGGGCAACAAGATGACGCGCTGGGACGAGCTACGGGACACCGTTAAATTGATTGTCGACTTTGGCGCCCTGTTTGACGATAACGGCATCGACGTTTATTTCCTGAATCGCCCGACATTGCCGGGAGTGACCTGCGCAAGTGACCTGGAGAAGGCGTTCAAGAAGGATCCAATCGGGGGAACACCTTTGGTTAGCACTGTTGATAGGATCAGGCGCGAGAAGATTGACCCCCTTGAGAGCAAGAAGCAAAAGGTTCTGCTGGTTATTGCGACCGATGGCCAACCCTCCGACGGCAAATCTGCATTCCACCAGCGGATCGCGAGCTTGCCGGAAAACGTGTATGTGTCGATCTTGGCGTGCACCGACAATCGGGCTGCTGTGGCGTACCTGGACGGGATGGATCGGTTGACTCGAGTCGACGTGACCGACGATTATATGACAGAGTTAGAGCAAATCCGGTCAAAGCAAGGAAAGTCGTTCAAGTTTTCGAAAGGTGATTACATCGCGAAAGCGTTGGCTGGACCGATTCAGCCTTGGTTAGACCAGCTCGATGAAGGGCGAGTCGATGTCCCTCAGTACAACAGGGTCCCTAAGCGCGATGCCAAGGGCACTTGCTGCACGATCTGCTGA
>P.b-21-BNAP-(5/3/(16-16-8)/X)-CAN/AB
ATGAAGCCGGTCGTGCTGTCGTTACTGTCGTGCGCCTTGCTGGTCGCGGTTGTCGTCGCTGATGGCGGCGACCAGGTCGGTGTAGTACACGTGCCGGTGGTGGTGACGACGGAGCCGCAGGAGCCGTCGACGCCGGTTCCCGCGTTCGCGCAGCGATTCCTGAAGCAGAAGTTGCAGACAGTGCAGCGCGACGCGAAGACGTTAGGCAAACCGATCGGGATCGCGGCTGGTATGCACCTGGGGATGAACGCGCTGGACCGGTACATGGGCGCCGGCACGGGTGCCAATCGTGTCCGGCGCGCTGTGGCCCAAGGCGCCGCTGGCCTCACCCTGTTCTCGCTGCGCCCGACCGAGTTCAGCGCCATGCTCGCCTACAGGGCGTTCCGTTACCTGCGACGGCGCCTGCGCAAGGACGACACGACATCTCCACGCCCGTGANNNNNNATGAAGTTGTTGCCAGCGACAGCGTTGGTAGTCGGAGCCGGGGTCGGCTTGGCGTACGCCGCTGGCAGGCCATCCCGACGTCAGTTCGTGAAGAGCGTAACGGTTGCGGCGCCGATCAGCGTCGTCTGCCAGGCGCTTCGCGACCTGGACACGTACTTCAAGCTGTGCGAGCTGCCCGGTGAGCAGTACGCCGTCGAGGGGTGCACCACAGTCGACAAGACGACCACGTTCCAGGTCGTCCACCGCCTCCGATTCGGCAAAGTCATCCGCACCTGGGCGTCTCGAGCCGAATCCGATGCCGGCGACGGCGTCGTCGAGTTCTGCGACACGTTCCAGGCGTGGAGCTCCGATTTCAAGATTGTGTTCCGTTTGAAACGCGCCGGTGAGCAACGCACGCAGGTCGACGTCGTCTGGGCCGCCACTGGCCCTCAGTGGCAAACGCTGTTCTTCTCGCGCATGGGCCCGAAACAGTTCGATATCCGGTTGGCTGGCCTGAAGCGGCACTGCGAATCGGTGGCCACCAACCACGGCAACCTCCCATGANNNNNNATGTGCAGTCCTCGTCTGTGTTTCGCGCTGACCGGCCTGGTCCTCCTGGTCGTAATCGAAGCCGAGCGGCATGTCCGCGTCACCTTGAAGGCGGGCCATGGCGACGACGCCCCAACGATGGAATGCCTCGTGCTGAACTTGAACGACAATGGCGCGCTCCAAGAATACCAGGCGTACCTGAACGCCCACAACATCATGATCAACCCCGCGTTCGATACGAGGTCTCCGAATGACAAGCTTGGCGACTTCCTGAACTTGCTGTCGCTCCGACAGGAATGTATCTATCGTATGCAAGCCGGCGCGAAATTGTGCTTGTTTGGAATGCAGGGGGCCGGCATGCTAAAGGACTCTCATCCGTACCTAGCTACCTGTGCTGCCGCCGCGGCCGGCGTTGCTGCCTCAGATGCCATTTGTACTGGGGTCATTGATTTTCCACGGGAACGCAAAGTTAAGGCGGCCCTGCACCGGTTCCTTGCACAGATCGTGAACCGCCACATGGTGATCCCGATGATCGACCACATCATCACGGGCGAACTGATCCGTCATTGGATGTGANNNNNNATGGCGCGATCCTTTGTTGCTGCGGTGACGGTTGCAATGGCCCTGGCGTTGGCGGCGGCGCAGGTCCCAGTCACGTCCAAGTTTAAGTTCGGCGAGTTCTTTCGAGGGTACGGCCAATCATCACGTCTATACATGTCAGGTGCTGAGGTCCCGTCAGGGAGTTTAACGTTGTCGTCAGCAAAGGGGATGTTTCCCAGGGATATAACCCCGGTATGAGTACGCATTAAATACGACACTGCTCGTATGACTGACAAATCGTTACACAGAGCCATCCTCGATACTGAAGTTGAACCTGAGCGAGTCGGCTGCCAAGACGGCTGACTCTCCAAAGATTCTGTTCGGCGAATCCTTCATTAACAACACTGAAACCGGTGCGATTCACGACCGTGGAGTCATCGAAGTGTCAGCTCGTTGCGCGTTCGCTGAATGGTAGGATTTAACTGTTGTGTCTACAGCGAATTCAACAGCGACGATCTGAACTCGGGCGCCCTGAAAGCAGGGAAAGACGATGGGTAAGCCGTGGCGCATAGTCAAAATCCATAAGCTCTTCTGAATGGTCATTAAAGGCCGGTGTCCACGTTGTACGAGTTCCACTTCGATGTCGTTCCCAACGGTGTTGCCATTTCGACCGGCCATTTCAAGGCGACACCTGATTCCCCGGAAACGGCATACACGTTCCAGATCAACTCCTGGGACTCGTTCACGTTCACGAGCGTGGCATCTGATGGCAAGGTTACGTTCTGGTTCGGCCAGCGCGTCAAGACTGAACTCCCCAAGAGCTTTCTCTCGAAATACGGATCGACGCTCCTACTCGTTGCCGTGTTCGGCTTTAACATGCTCATCCAGCGCAAGCTGAGGAAGGATACGACTCCGAACGTTGCCCAGAAGGCCTCGGAAGCCAAGAAATCCGAGTAANNNNNNATGCCGCTGC-TGCTCTCAATGCTA-TCCTTGATGATT-TGGTCGCCGGTATGCATACGTGCAA-GTGGTGGAGAAACGTCCTGTGACCGAACGGA-GAAGCTGGCTGTATTCGAGTCCTGGGCAGAG-GAGCTGGGTATCAGAAGCAACTTCCGTTCTGCGATGTATGCGTTGGGCGGATTTGAGATCATCGTCCTCTGCGACGATTCGGAGTCCATGCTTAGTAAAGACGTAGTCGACGACATGGGCAACAAGATGACGCGCTGGGACGAGCTACGGGACACCGTTAAATTGATTGTCGACTTTGGCGCCCTGTTTGACGATAACGGCATCGACGTTTATTTCCTGAATCGCCCGACATTGCCGGGAGTGACCTGCGCAAGTGACCTGGAGAAGGCGTTCAAGAAGGATCCAATCGGGGGAACACCTTTGGTTAGCACTGTTGATAGGATCAGGCGCGAGAAGATTGACCCCCTTGAGAGCAAGAAGCAAAAGGTTCTGCTGGTTATTGCGACCGATGGCCAACCCTCCGACGGCAAATCTGCATTCCACCAGCGGATCGCGAGCTTGCCGGAAAACGTGTATGTGTCGATCTTGGCGTGCACCGACAATCGGGCTGCTGTGGCGTACCTGGACGGGATGGATCGGTTGACTCGAGTCGACGTGACCGACGATTATATGACAGAGTTAGAGCAAATCCGGTCAAAGCAAGGAAAGTCGTTCAAGTTTTCGAAAGGTGATTACATCGCGAAAGCGTTGGCTGGACCGATTCAGCCTTGGTTAGACCAGCTCGATGAAGGGCGAGTCGATGTCCCTCAGTACAACAGGGTCCCTAAGCGCGATGCCAAGGGCACTTGCTGCACGATCTGCTGA
>P.b-22-BNAP-(-/-/-/-)-CAN/SK
ATGAAGCCGGTCGTGCTGTCGTTACTGTCGTGCGCCTTGCTGGTCGCGGTTGTCGTCGCTGATGGCGGCGACCAGGTCGGTGTAGTACACGTGCCGGTGGTGGTGACGACGGAGCCGCAGGAGCCGTCGACGCCGGTTCCCGCGTTCGCGCAGCGATTCCTGAAGCAGAAGTTGCAGACAGTGCAGCGCGACGCGAAGACGTTAGGCAAACCGATCGGGATCGCGGCTGGTATGCACCTGGGGATGAACGCGCTGGACCGGTACATGGGCGCCGGCACGGGTGCCAATCGTGTCCGGCGCGCTGTGGCCCAAGGCGCCGCTGGCCTCACCCTGTTCTCGCTGCGCCCGACCGAGTTCAGCGCCATGCTCGCCTACAGGGCGTTCCGTTACCTGCGACGGCGCCTGCGCAAGGACGACACGACATCTCCACGCCCGTGANNNNNNATGAAGTTGTTGCCAGCGACAGCGTTGGTAGTCGGAGCCGGGGTCGGCTTGGCGTACGCCGCTGGCAGGCCATCCCGACGTCAGTTCGTGAAGAGCGTAACGGTTGCGGCGCCGATCAGCGTCGTCTGCCAGGCGCTTCGCGACCTGGACACGTACTTCAAGCTGTGCGAGCTGCCCGGTGAGCAGTACGCCGTCGAGGGGTGCACCACAGTCGACAAGACGACCACGTTCCAGGTCGTCCACCGCCTCCGATTCGGCAAAGTCATCCGCACCTGGGCGTCTCGAGCCGAATCCGATGCCGGCGACGGCGTCGTCGAGTTCTGCGACACGTTCCAGGCGTGGAGCTCCGATTTCAAGATTGTGTTCCGTTTGAAACGCGCCGGTGAGCAACGCACGCAGGTCGACGTCGTCTGGGCCGCCACTGGCCCTCAGTGGCAAACGCTGTTCTTCTCGCGCATGGGCCCGAAACAGTTCGATATCCGGTTGGCTGGCCTGAAGCGGCACTGCGAATCGGTGGCCACCAACCACGGCAACCTCCCATGANNNNNNATGTGCAGTCCTCGTCTGTGTTTCGCGCTGACCGGCCTGGTCCTCCTGGTCGTAATCGAAGCCGAGCGGCATGTCCGCGTCACCTTGAAGGCGGGCCATGGCGACGACGCCCCAACGATGGAATGCCTCGTGCTGAACTTGAACGACAATGGCGCGCTCCAAGAATACCAGGCGTACCTGAACGCCCACAACATCATGATCAACCCCGCGTTCGATACGAGGTCTCCGAATGACAAGCTTGGCGACTTCCTGAACTTGCTGTCGCTCCGACAGGAATGTATCTATCGTATGCAAGCCGGCGCGAAATTGTGCTTGTTTGGAATGCAGGGGGCCGGCATGCTAAAGGACTCTCATCCGTACCTAGCTACCTGTGCTGCCGCCGCGGCCGGCGTTGCTGCCTCAGATGCCATTTGTACTGGGGTCATTGATTTTCCACGGGAACGCAAAGTTAAGGCGGCCCTGCACCGGTTCCTTGCACAGATCGTGAACCGCCACATGGTGATCCCGATGATCGACCACATCATCACGGGCGAACTGATCCGTCATTGGATGTGANNNNNNATGGCGCGATCCTTTGTTGCTGCGGTGACGGTTGCAATGGCCCTGGCGTTGGCGGCGGCGCAGGTCCCAGTCACGTCCAAGTTTAAGTTCGGCGAGTTCTTTCGAGGGTACGGCCAATCATCACGTCTATACATGTCAGGTGCTGAGGTCCCGTCAGGGAGTTTAACGTTGTCGTCAGCAAAGGGGATGTTTCCCAGGGATATAACCCCGGTATGAGTACGCATTAAATACGACACTGCTCGTATGACTGACAAATCGTTACACAGAGCCATCCTCGATACTGAAGTTGAACCTGAGCGAGTCGGCTGCCAAGACGGCTGACTCTCCAAAGATTCTGTTCGGCGAATCCTTCATTAACAACACTGAAACCGGTGCGATTCACGACCGTGGAGTCATCGAAGTGTCAGCTCGTTGCGCGTTCGCTGAATGGTAGGATTTAACTGTTGTGTCTACAGCGAATTCAACAGCGACGATCTGAACTCGGGCGCCCTGAAAGCAGGGAAAGACGATGGGTAAGCCGTGGCGCATAGTCAAAATCCATAAGCTCTTCTGAATGGTCATTAAAGGCCGGTGTCCACGTTGTACGAGTTCCACTTCGATGTCGTTCCCAACGGTGTTGCCATTTCGACCGGCCATTTCAAGGCGACACCTGATTCCCCGGAAACGGCATACACGTTCCAGATCAACTCCTGGGACTCGTTCACGTTCACGAGCGTGGCATCTGATGGCAAGGTTACGTTCTGGTTCGGCCAGCGCGTCAAGACTGAACTCCCCAAGAGCTTTCTCTCGAAATACGGATCGACGCTCCTACTCGTTGCCGTGTTCGGCTTTAACATGCTCATCCAGCGCAAGCTGAGGAAGGATACGACTCCGAACGTTGCCCAGAAGGCCTCGGAAGCCAAGAAATCCGAGTAANNNNNNATGCCGCTGC-TGCTCTCAATGCTA-TCCTTGATGATT-TGGTCGCCGGTATGCATACGTGCAA-GTGGTGGAGAAACGTCCTGTGACCGAACGGA-GAAGCTGGCTGTATTCGAGTCCTGGGCAGAG-GAGCTGGGTATCAGAAGCAACTTCCGTTCTGCGATGTATGCGTTGGGCGGATTTGAGATCATCGTCCTCTGCGACGATTCGGAGTCCATGCTTAGTAAAGACGTAGTCGACGACATGGGCAACAAGATGACGCGCTGGGACGAGCTACGGGACACCGTTAAATTGATTGTCGACTTTGGCGCCCTGTTTGACGATAACGGCATCGACGTTTATTTCCTGAATCGCCCGACATTGCCGGGAGTGACCTGCGCAAGTGACCTGGAGAAGGCGTTCAAGAAGGATCCAATCGGGGGAACACCTTTGGTTAGCACTGTTGATAGGATCAGGCGCGAGAAGATTGACCCCCTTGAGAGCAAGAAGCAAAAGGTTCTGCTGGTTATTGCGACCGATGGCCAACCCTCCGACGGCAAATCTGCATTCCACCAGCGGATCGCGAGCTTGCCGGAAAACGTGTATGTGTCGATCTTGGCGTGCACCGACAATCGGGCTGCTGTGGCGTACCTGGACGGGATGGATCGGTTGACTCGAGTCGACGTGACCGACGATTATATGACAGAGTTAGAGCAAATCCGGTCAAAGCAAGGAAAGTCGTTCAAGTTTTCGAAAGGTGATTACATCGCGAAAGCGTTGGCTGGACCGATTCAGCCTTGGTTAGACCAGCTCGATGAAGGGCGAGTCGATGTCCCTCAGTACAACAGGGTCCCTAAGCGCGATGCCAAGGGCACTTGCTGCACGATCTGCTGA
>P.b-23-BNAP-(-/-/-/-)-CAN/SK
ATGAAGCCGGTCGTGCTGTCGTTACTGTCGTGCGCCTTGCTGGTCGCGGTTGTCGTCGCTGATGGCGGCGACCAGGTCGGTGTAGTACACGTGCCGGTGGTGGTGACGACGGAGCCGCAGGAGCCGTCGACGCCGGTTCCCGCGTTCGCGCAGCGATTCCTGAAGCAGAAGTTGCAGACAGTGCAGCGCGACGCGAAGACGTTAGGCAAACCGATCGGGATCGCGGCTGGTATGCACCTGGGGATGAACGCGCTGGACCGGTACATGGGCGCCGGCACGGGTGCCAATCGTGTCCGGCGCGCTGTGGCCCAAGGCGCCGCTGGCCTCACCCTGTTCTCGCTGCGCCCGACCGAGTTCAGCGCCATGCTCGCCTACAGGGCGTTCCGTTACCTGCGACGGCGCCTGCGCAAGGACGACACGACATCTCCACGCCCGTGANNNNNNATGAAGTTGTTGCCAGCGACAGCGTTGGTAGTCGGAGCCGGGGTCGGCTTGGCGTACGCCGCTGGCAGGCCATCCCGACGTCAGTTCGTGAAGAGCGTAACGGTTGCGGCGCCGATCAGCGTCGTCTGCCAGGCGCTTCGCGACCTGGACACGTACTTCAAGCTGTGCGAGCTGCCCGGTGAGCAGTACGCCGTCGAGGGGTGCACCACAGTCGACAAGACGACCACGTTCCAGGTCGTCCACCGCCTCCGATTCGGCAAAGTCATCCGCACCTGGGCGTCTCGAGCCGAATCCGATGCCGGCGACGGCGTCGTCGAGTTCTGCGACACGTTCCAGGCGTGGAGCTCCGATTTCAAGATTGTGTTCCGTTTGAAACGCGCCGGTGAGCAACGCACGCAGGTCGACGTCGTCTGGGCCGCCACTGGCCCTCAGTGGCAAACGCTGTTCTTCTCGCGCATGGGCCCGAAACAGTTCGATATCCGGTTGGCTGGCCTGAAGCGGCACTGCGAATCGGTGGCCACCAACCACGGCAACCTCCCATGANNNNNNATGTGCAGTCCTCGTCTGTGTTTCGCGCTGACCGGCCTGGTCCTCCTGGTCGTAATCGAAGCCGAGCGGCATGTCCGCGTCACCTTGAAGGCGGGCCATGGCGACGACGCCCCAACGATGGAATGCCTCGTGCTGAACTTGAACGACAATGGCGCGCTCCAAGAATACCAGGCGTACCTGAACGCCCACAACATCATGATCAACCCCGCGTTCGATACGAGGTCTCCGAATGACAAGCTTGGCGACTTCCTGAACTTGCTGTCGCTCCGACAGGAATGTATCTATCGTATGCAAGCCGGCGCGAAATTGTGCTTGTTTGGAATGCAGGGGGCCGGCATGCTAAAGGACTCTCATCCGTACCTAGCTACCTGTGCTGCCGCCGCGGCCGGCGTTGCTGCCTCAGATGCCATTTGTACTGGGGTCATTGATTTTCCACGGGAACGCAAAGTTAAGGCGGCCCTGCACCGGTTCCTTGCACAGATCGTGAACCGCCACATGGTGATCCCGATGATCGACCACATCATCACGGGCGAACTGATCCGTCATTGGATGTGANNNNNNATGGCGCGATCCTTTGTTGCTGCGGTGACGGTTGCAATGGCCCTGGCGTTGGCGGCGGCGCAGGTCCCAGTCACGTCCAAGTTTAAGTTCGGCGAGTTCTTTCGAGGGTACGGCCAATCATCACGTCTATACATGTCAGGTGCTGAGGTCCCGTCAGGGAGTTTAACGTTGTCGTCAGCAAAGGGGATGTTTCCCAGGGATATAACCCCGGTATGAGTACGCATTAAATACGACACTGCTCGTATGACTGACAAATCGTTACACAGAGCCATCCTCGATACTGAAGTTGAACCTGAGCGAGTCGGCTGCCAAGACGGCTGACTCTCCAAAGATTCTGTTCGGCGAATCCTTCATTAACAACACTGAAACCGGTGCGATTCACGACCGTGGAGTCATCGAAGTGTCAGCTCGTTGCGCGTTCGCTGAATGGTAGGATTTAACTGTTGTGTCTACAGCGAATTCAACAGCGACGATCTGAACTCGGGCGCCCTGAAAGCAGGGAAAGACGATGGGTAAGCCGTGGCGCATAGTCAAAATCCATAAGCTCTTCTGAATGGTCATTAAAGGCCGGTGTCCACGTTGTACGAGTTCCACTTCGATGTCGTTCCCAACGGTGTTGCCATTTCGACCGGCCATTTCAAGGCGACACCTGATTCCCCGGAAACGGCATACACGTTCCAGATCAACTCCTGGGACTCGTTCACGTTCACGAGCGTGGCATCTGATGGCAAGGTTACGTTCTGGTTCGGCCAGCGCGTCAAGACTGAACTCCCCAAGAGCTTTCTCTCGAAATACGGATCGACGCTCCTACTCGTTGCCGTGTTCGGCTTTAACATGCTCATCCAGCGCAAGCTGAGGAAGGATACGACTCCGAACGTTGCCCAGAAGGCCTCGGAAGCCAAGAAATCCGAGTAANNNNNNATGCCGCTGC-TGCTCTCAATGCTA-TCCTTGATGATT-TGGTCGCCGGTATGCATACGTGCAA-GTGGTGGAGAAACGTCCTGTGACCGAACGGA-GAAGCTGGCTGTATTCGAGTCCTGGGCAGAG-GAGCTGGGTATCAGAAGCAACTTCCGTTCTGCGATGTATGCGTTGGGCGGATTTGAGATCATCGTCCTCTGCGACGATTCGGAGTCCATGCTTAGTAAAGACGTAGTCGACGACATGGGCAACAAGATGACGCGCTGGGACGAGCTACGGGACACCGTTAAATTGATTGTCGACTTTGGCGCCCTGTTTGACGATAACGGCATCGACGTTTATTTCCTGAATCGCCCGACATTGCCGGGAGTGACCTGCGCAAGTGACCTGGAGAAGGCGTTCAAGAAGGATCCAATCGGGGGAACACCTTTGGTTAGCACTGTTGATAGGATCAGGCGCGAGAAGATTGACCCCCTTGAGAGCAAGAAGCAAAAGGTTCTGCTGGTTATTGCGACCGATGGCCAACCCTCCGACGGCAAATCTGCATTCCACCAGCGGATCGCGAGCTTGCCGGAAAACGTGTATGTGTCGATCTTGGCGTGCACCGACAATCGGGCTGCTGTGGCGTACCTGGACGGGATGGATCGGTTGACTCGAGTCGACGTGACCGACGATTATATGACAGAGTTAGAGCAAATCCGGTCAAAGCAAGGAAAGTCGTTCAAGTTTTCGAAAGGTGATTACATCGCGAAAGCGTTGGCTGGACCGATTCAGCCTTGGTTAGACCAGCTCGATGAAGGGCGAGTCGATGTCCCTCAGTACAACAGGGTCCCTAAGCGCGATGCCAAGGGCACTTGCTGCACGATCTGCTGA
>TUDPb2-?-(-/-/(16-15-31)/-)-SUI
ATGAAGCCGGTCGTGCTGTCGTTACTGTCGTGCGCCTTGCTGGTCGCGGTTGTCGTCGCTGATGGCGGCGACCAGGTCGGTGTAGTACACGTGCCGGTGGTTGTGACGACGAAGCCGCAGGAGCCGTCGACGCCGGTTCCCGCGTTCGCGCAGCGATTCCTGAAGCAGAAGTTGCAGACAGTGCAGCGCGACGCGAAGACGTTAGGCAAACCGATCGGGATCGCGGCTGGTATGCACCTGGGGATGAACGCGCTGGACCGGTACATGGGCGCCGGCACGGGTGCCAATCGTGTCCGGCGCGCTGTGGCCCAAGGCGCCGCTGGGCTCACCCTGTTCTCGCTGCGCCCGACCGAGTTCAGCGCCATGCTCGCCTACAGGGCGTTCCGTTACCTGCGACGGCGCCTGCGCAAGGACGACACGACATCTCCACGCCCGTGANNNNNNATGAAGTTGTTGCCAGCGACAGCGTTGGTAGTCGGAGCCGGGGTCGGCTTGGCGTACGCCGCTGGCAGGCCATCCCGACGTCAGTTCGTGAAGAGCGTAACGGTTGCGGCGCCGATCAGCGTCGTCTGCCAGGCGCTTCGCGACCTGGACACGTACTTCAAGCTGTGCGAGCTGCCCGGTGAGCAGTACGCCGTCGAGGGGTGCACCACAGTCGACAAGACGACCACGTTCCAGGTCGTCCACCGCCTCCGATTCGGCAAAGTCATCCGCACCTGGGCGTCTCGAGCCGAATCCGATGCCGGCGACGGCGTCGTCGAGTTCTGCGACACGTTCCAGGCGTGGAGCTCCGATTTCAAGATTGTGTTCCGTTTGAAACGCGCCGGTGAGCAACGCACGCAGGTCGACGTCGTCTGGGCCGCCACTGGCCCTCAGTGGCAGACGCTGTTCTTCTCGCGCATGGGCCCGAAACAGTTCGATATCCGGTTGGCTGGCCTGAAGCGGCACTGCGAATCGGTGGCCACCAACCATGGCAACCTCCCATGANNNNNNATGTGCAGTCCTCGTCTGTGTTTCGCGCTGACCGGCCTGGTCCTCCTGGTCGTAATCGAAGCCGAGCGGCATGTCCGCGTCACCTTGAAAGCGGTCGATGGCGACGACGCCCCAACGATGGAATGCCTCGTGCTGAACTTGAACGACAATGGCGCGCTCCAAGAATACAAGGCGTACCTGAACGCCCACAACATCATGATCAACCCCGCGTTCGATACGAGGTCTCCGAATGACAAGCTTGGCGACTTCCTGAACTTGCTGTCGCTCCGACAGGAATGTATCTATCGTATGCAAGCCGGCGCGAAATTGTGCTTGTTTGGAATGCAGGGGGCCGGCATGCTAAAGGACTCTCATCCGTACCTAGCTACCTGTGCTGCCGCCGCGGCCGGCGTTGCTGCCTCAGATGCCATTTGTACTGGGGTCATTGATTTTCCACGGGAACGCAAAGTTAAGGCGGCCCTGCACCGGTTCCTTGCACAGATCGTGAATCGCGACGTGGTCATCCCCATGATCGACCACATCATCACGGGCGAACTGATCCGTCATTGGATGTGANNNNNNATGGCGCGATCCTTTGTTGCTGCGGTGACGGTTGCAATGGCCCTGGCGTTGGCGGCGGCGCAGGTCCCAGTCACGTCCAAGTTTAAGTTCGGCGAGTTCTTTCGAGGGTACGGCCAATCATCACGTCTATACATGTCAGGTGCTGAGGTCCCGTCAGGGAGTTTAACGTTGTCGTCAGCAAAGGGGATGTTTCCCAGGGATATAACCCCGGTATGAGTACGCATTAAATACGACACTGCTCGTATGACTGACAAATCGTTACACAGAGCCATCCTCGATACTGAAGTTGAACCTGAGCGAGTCGGCTGCCAAGACGGCTGACTCTCCAAAGATTCTGTTCGGCGAATCCTTCATTAACAACACTGAAACCGGTGCGATTCACGACCGTGGAGTCATCGAAGTGTCAGCTCGTTGCGCGTTCGCTGAATGGTAGGATTTAACTGTTGTGTCTACAGCGAATTCAACAGCGACGATCTGAACTCGGGCGCCCTGAAAGCAGGGAAAGACGATGGGTAAGCCGTGGCGCATAGTCAAAATCCATAAGCTCTTCTGAATGGTCATTAAAGGCCGGTGTCCACGTTGTACGAGTTCCACTTCGATGTCGTTCCCAACGGTGTTGCCATTTCGACCGGCCATTTCAAGGCGACACCTGATTCCCCGGAAACGGCATACACGTTCCAGATCAACTCCTGGGACTCGTTCACGTTCACGAGCGTGGCATCTGATGGCAAGGTTACGTTCTGGTTCGGCCAGCGCGTCAAGACTGAACTCCCCAAGAGCTTTCTCTCGAAATACGGATCGACGCTCCTACTCGTTGCCGTGTTCGGCTTTAACATGCTCATCCAGCGCAAGCTGAGGAAGGATACGACTCCGAACGTTGCCCAGAAGGCCTCGGAAGCCAAGAAATCCGAGTAANNNNNNATGCCGCTGC-TGCTCTCAATGCTA-TCCTGGATGATT-TGGTCGCCGGCATGCATCCGTGCAG-GTGCTGGAGAAACGTCCTGTGGCCGAACGGG-GAAGCGGACTGAATTCGAGTCCTGGGCGAAC-GAGCGGGATATCACAAGCAACTTCCGTGCTGCGATGTATGCGTTGAACGGATTTGAGATCATCGTCCTCTGCGACGATTCGGGGTCCATG---GGTGCAAACGTAGTCGACGAGTGGGGCAACAAGATGACGCGCTGGGACGAGCTACGGGACACCGTTAAATCGATTGTCGAGTTTGGCGCCCTGTTTGACGATAACGGCATCGACGTTTATTTCCTGAATCGCCCGCCCTTGTCGGGAGTGACCGGCGCAATTGACCTGGAGAACGCGTTCAACAAGGGTCCAAGCGGGGGAACACCTTTGGTTTCCGCTGTTGATAGGATCAGGCGCGAGAAGATTGACGCCCTTGA---CAACAAGCAAAAGTTCCTGCTGGTTATTGCGACCGATGGCCAACCTGACGAAGGCGAATCTGCATTCAAACAGCGTATTGCGAGCTTGCCGGAAAACGTGTATGTATCGATCTTGGCGTGCACCGACAATCGGGCTGC--TGGCGTACCTGGACGGGATGGATCGGTTGCCTCGAGTCGACGTGACCGACGATTATATGACAGAGTTAGAGCAAATCCGGTCAAAGCAAGGAAAGTCGTTCAAGTTTTCGAAAGGTGATTACATCGCGAAAGCGTTGGCTGGACCGATTCAGCCTTGGTTAGACCAGCTCGATGAAGGGCGAGTCGATGTCCCTCAGTACAACAGGGTCCCTAAGCGCGATGCCAAGGGCACTTGCTGCACGATCTGCTGA
>TUDPb25-(-/-/(16-02-30)/-)-GER
ATGAAGCCGGTCGTGCTGTCGTTACTGTCGTGCGCCTTGCTGGTCGCGGTTGTCGTCGCTGATGGCGGCGACCAGGTCGGTGTAGTACACGTGCCGGTGGTTGTGACGACGAAGCCGCAGGAGCCGTCGACGCCGGTTCCCGCGTTCGCGCAGCGATTCCTGAAGCAGAAGTTGCAGACAGTGCAGCGCGACGCGAAGACGTTAGGCAAACCGATCGGGATCGCGGCTGGTATGCACCTGGGGATGAACGCGCTGGACCGGTACATGGGCGCCGGCACGGGTGCCAATCGTGTCCGGCGCGCTGTGGCCCAAGGCGCCGCTGGGCTCACCCTGTTCTCGCTGCGCCCGACCGAGTTCAGCGCCATGCTCGCCTACAGGGCGTTCCGTTACCTGCGACGGCGCCTGCGCAAGGACGACACGACATCTCCACGCCCGTGANNNNNNATGAAGTTGTTGCCAGCGACAGCGTTGGTAGTCGGAGCCGGGGTCGGCTTGGCGTACGCCGCTGGCAGGCCATCCCGACGTCAGTTCGTGAAGAGCGTAACGGTTGCGGCGCCGATCAGCGTCGTCTGCCAGGCGCTTCGCGACCTGGACACGTACTTCAAGCTGTGCGAGCTGCCCGGTGAGCAGTACGCCGTCGAGGGGTGCACCACAGTCGACAAGACGACCACGTTCCAGGTCGTCCACCGCCTCCGATTCGGCAAAGTCATCCGCACCTGGGCGTCTCGAGCCGAATCCGATGCCGGCGACGGCGTCGTCGAGTTCTGCGACACGTTCCAGGCGTGGAGCTCCGATTTCAAGATTGTGTTCCGTTTGAAACGCGCCGGTGAGCAACGCACGCAGGTCGACGTCGTCTGGGCCGCCACTGGCCCTCAGTGGCAGACGCTGTTCTTCTCGCGCATGGGCCCGAAACAGTTCGATATCCGGTTGGCTGGCCTGAAGCGGCACTGCGAATCGGTGGCCACCAACCATGGCAACCTCCCATGANNNNNNATGTGCAGTCCTCGTCTGTGTTTCGCGCTGACCGGCCTGGTCCTCCTGGTCGTAATCGAAGCCGAGCGGCATGTCCGCGTCACCTTGCAAGCGGTCGATGGCGACGACGCCCCAACGATGGAATGCCTCGTGCTGAACTTGAACGACAATGGCGCGCTCCAAGAATACAAGGCGTACCTGAACGCCCACAACATCATGATCAACCCCGCGTTCGATACGAGGTCTCCGAATGACAAGCTTGGCGACTTCCTGAACTTGCTGTCGCTCCGACAGGAATGTATCTATCGTATGCAAGCCGGCGCGAAATTGTGCTTGTTTGGAATGCAGGGGGCTGGCATGCTAAAGGACTCTCATCCGTACCTAGCTACCTGTGCTGCCGCCGCGGCCGGCGTTGCTGCCTCAGATGCCCTTTGTACTGGGGTCATTGATTTTCCACGGGAACGCAAAGTTAAGGCGGCCCTGCACCGGTTCCTTGCACAGATCGTGAATCGCGACGTGGTCATCCCCATGATCGACCACATCATCACGGGCGAACTGATCCGTCATTGGATGTGANNNNNNATGGCGCGATCCTTTGTTGCTGCGGTGACGGTTGCAATGGCCCTGGCGTTGGCGGCGGCGCAGGTCCCAGTCACGTCCAAGTTTAAGTTCGGCGAGTTCTTTCGAGGGTACGGCCAATCATCACGTCTATACATGTCAGGTGCTGAGGTCCCGTCAGGGAGTTTAACGTTGTCGTCAGCAAAGGGGATGTTTCCCAGGGATATAACCCCGGTATGAGTACGCATTAAATACGACACTGCTCGTATGACTGACAAATCGTTACACAGAGCCATCCTCGATACTGAAGTTGAACCTGAGCGAGTCGGCTGCCAAGACGGCTGACTCTCCAAAGATTCTGTTCGGCGAATCCTTCATTAACAACACTGAAACCGGTGCGATTCACGACCGTGGAGTCATCGAAGTGTCAGCTCGTTGCGCGTTCGCTGAATGGTAGGATTTAACTGTTGTGTCTACAGCGAATTCAACAGCGACGATCTGAACTCGGGCGCCCTGAAAGCAGGGAAAGACGATGGGTAAGCCGTGGCGCATAGTCAAAATCCATAAGCTCTTCTGAATGGTCATTAAAGGCCGGTGTCCACGTTGTACGAGTTCCACTTCGATGTCGTTCCCAACGGTGTTGCCATTTCGACCGGCCATTTCAAGGCGACACCTGATTCCCCGGAAACGGCATACACGTTCCAGATCAACTCCTGGGACTCGTTCACGTTCACGAGCGTGGCATCTGATGGCAAGGTTACGTTCTGGTTCGGCCAGCGCGTCAAGACTGAACTCCCCAAGAGCTTTCTCTCGAAATACGGATCGACGCTCCTACTCGTTGCCGTGTTCGGCTTTAACATGCTCATCCAGCGCAAGCTGAGGAAGGATACGACTCCGAACGTTGCCCAGAAGGCCTCGGAAGCCAAGAAATCCGAGTAANNNNNNATGCCGCTGC-TGCTCTCAATGCTA-TCCTGGATGATT-TGGTCGCCGGCATGCATCCGTGCAG-GTGCTGGAGAAACGTCCTGTGGCCGAACGGG-GAAGCGGACTGAATTCGAGTCCTGGGCGAAC-GAGCGGGATATCACAAGCAACTTCCGTGCTGCGATGTATGCGTTGAACGGATTTGAGATCATCGTCCTCTGCGACGATTCGGGGTCCATG---GGTGCAAACGTAGTCGACGAGTGGGGCAACAAGATGACGCGCTGGGACGAGCTACGGGACACCGTTAAATCGATTGTCGAGTTTGGCGCCCTGTTTGACGATAACGGCATCGACGTTTATTTCCTGAATCGCCCGCCCTTGTCGGGAGTGACCGGCGCAATTGACCTGGAGAACGCGTTCAACAAGGGTCCAAGCGGGGGAACACCTTTGGTTTCCGCTGTTGATAGGATCAGGCGCGAGAAGATTGACGCCCTTGA---CAACAAGCAAAAGTTCCTGCTGGTTATTGCGACCGATGGCCAACCTGACGAAGGCGAATCTGCATTCAAACAGCGTATTGCGAGCTTGCCGGAAAACGTGTATGTATCGATCTTGGCGTGCACCGACAATCGGGCTGC--TGGCGTACCTGGACGGGATGGATCGGTTGCCTCGAGTCGACGTGACCGACGATTATATGACAGAGTTAGAGCAAATCCGGTCAAAGCAAGGAAAGTCGTTCAAGTTTTCGAAAGGTGATTACATCGCGAAAGCGTTGGCTGGACCGATTCAGCCTTGGTTAGACCAGCTCGATGAAGGGCGAGTCGATGTCCCTCAGTACAACAGGGTCCCTAAGCGCGATGCCAAGGGCACTTGCTGCACGATCTGCTGA
>TUDPbE--BVUL-(-/-/-/-)-GER
ATGAAGCCGGTCGTGCTGTCGTTACTGTCGTGCGCCTTGCTGGTCGCGGTTGTCGTCGCTGATGGCGGCGACCAGGTCGGTGTAGTACACGTGCCGGTGGTTGTGACGACGAAGCCGCAGGAGCCGTCGACGCCGGTTCCCGCGTTCGCGCAGCGATTCCTGAAGCAGAAGTTGCAGACAGTGCAGCGCGACGCGAAGACGTTAGGCAAACCGATCGGGATCGCGGCTGGTATGCACCTGGGGATGAACGCGCTGGACCGGTACATGGGCGCCGGCACGGGTGCCAATCGTGTCCGGCGCGCTGTGGCCCAAGGCGCCGCTGGGCTCACCCTGTTCTCGCTGCGCCCGACCGAGTTCAGCGCCATGCTCGCCTACAGGGCGTTCCGTTACCTGCGACGGCGCCTGCGCAAGGACGACACGACATCTCCACGCCCGTGANNNNNNATGAAGTTGTTGCCAGCGACAGCGTTGGTAGTCGGAGCCGGGGTCGGCTTGGCGTACGCCGCTGGCAGGCCATCCCGACGTCAGTTCGTGAAGAGCGTAACGGTTGCGGCGCCGATCAGCGTCGTCTGCCAGGCGCTTCGCGACCTGGACACGTACTTCAAGCTGTGCGAGCTGCCCGGTGAGCAGTACGCCGTCGAGGGGTGCACCACAGTCGACAAGACGACCACGTTCCAGGTCGTCCACCGCCTCCGATTCGGCAAAGTCATCCGCACCTGGGCGTCTCGAGCCGAATCCGATGCCGGCGACGGCGTCGTCGAGTTCTGCGACACGTTCCAGGCGTGGAGCTCCGATTTCAAGATTGTGTTCCGTTTGAAACGCGCCGGTGAGCAACGCACGCAGGTCGACGTCGTCTGGGCCGCCACTGGCCCTCAGTGGCAGACGCTGTTCTTCTCGCGCATGGGCCCGAAACAGTTCGATATCCGGTTGGCTGGCCTGAAGCGGCACTGCGAATCGGTGGCCACCAACCATGGCAACCTCCCATGANNNNNNATGTGCAGTCCTCGTCTGTGTTTCGCGCTGACCGGCCTGGTCCTCCTGGTCGTAATCGAAGCCGAGCGGCATGTCCGCGTCACCTTGCAAGCGGTCGATGGCGACGACGCCCCAACGATGGAATGCCTCGTGCTGAACTTGAACGACAATGGCGCGCTCCAAGAATACAAGGCGTACCTGAACGCCCACAACATCATGATCAACCCCGCGTTCGATACGAGGTCTCCGAATGACAAGCTTGGCGACTTCCTGAACTTGCTGTCGCTCCGACAGGAATGTATCTATCGTATGCAAGCCGGCGCGAAATTGTGCTTGTTTGGAATGCAGGGGGCTGGCATGCTAAAGGACTCTCATCCGTACCTAGCTACCTGTGCTGCCGCCGCGGCCGGCGTTGCTGCCTCAGATGCCCTTTGTACTGGGGTCATTGATTTTCCACGGGAACGCAAAGTTAAGGCGGCCCTGCACCGGTTCCTTGCACAGATCGTGAATCGCGACGTGGTCATCCCCATGATCGACCACATCATCACGGGCGAACTGATCCGTCATTGGATGTGANNNNNNATGGCGCGATCCTTTGTTGCTGCGGTGACGGTTGCAATGGCCCTGGCGTTGGCGGCGGCGCAGGTCCCAGTCACGTCCAAGTTTAAGTTCGGCGAGTTCTTTCGAGGGTACGGCCAATCATCACGTCTATACATGTCAGGTGCTGAGGTCCCGTCAGGGAGTTTAACGTTGTCGTCAGCAAAGGGGATGTTTCCCAGGGATATAACCCCGGTATGAGTACGCATTAAATACGACACTGCTCGTATGACTGACAAATCGTTACACAGAGCCATCCTCGATACTGAAGTTGAACCTGAGCGAGTCGGCTGCCAAGACGGCTGACTCTCCAAAGATTCTGTTCGGCGAATCCTTCATTAACAACACTGAAACCGGTGCGATTCACGACCGTGGAGTCATCGAAGTGTCAGCTCGTTGCGCGTTCGCTGAATGGTAGGATTTAACTGTTGTGTCTACAGCGAATTCAACAGCGACGATCTGAACTCGGGCGCCCTGAAAGCAGGGAAAGACGATGGGTAAGCCGTGGCGCATAGTCAAAATCCATAAGCTCTTCTGAATGGTCATTAAAGGCCGGTGTCCACGTTGTACGAGTTCCACTTCGATGTCGTTCCCAACGGTGTTGCCATTTCGACCGGCCATTTCAAGGCGACACCTGATTCCCCGGAAACGGCATACACGTTCCAGATCAACTCCTGGGACTCGTTCACGTTCACGAGCGTGGCATCTGATGGCAAGGTTACGTTCTGGTTCGGCCAGCGCGTCAAGACTGAACTCCCCAAGAGCTTTCTCTCGAAATACGGATCGACGCTCCTACTCGTTGCCGTGTTCGGCTTTAACATGCTCATCCAGCGCAAGCTGAGGAAGGATACGACTCCGAACGTTGCCCAGAAGGCCTCGGAAGCCAAGAAATCCGAGTAANNNNNNATGCCGCTGC-TGCTCTCAATGCTA-TCCTGGATGATT-TGGTCGCCGGCATGCATCCGTGCAG-GTGCTGGAGAAACGTCCTGTGGCCGAACGGG-GAAGCGGACTGAATTCGAGTCCTGGGCGAAC-GAGCGGGATATCACAAGCAACTTCCGTGCTGCGATGTATGCGTTGAACGGATTTGAGATCATCGTCCTCTGCGACGATTCGGGGTCCATG---GGTGCAAACGTAGTCGACGAGTGGGGCAACAAGATGACGCGCTGGGACGAGCTACGGGACACCGTTAAATCGATTGTCGAGTTTGGCGCCCTGTTTGACGATAACGGCATCGACGTTTATTTCCTGAATCGCCCGCCCTTGTCGGGAGTGACCGGCGCAATTGACCTGGAGAACGCGTTCAACAAGGGTCCAAGCGGGGGAACACCTTTGGTTTCCGCTGTTGATAGGATCAGGCGCGAGAAGATTGACGCCCTTGA---CAACAAGCAAAAGTTCCTGCTGGTTATTGCGACCGATGGCCAACCTGACGAAGGCGAATCTGCATTCAAACAGCGTATTGCGAGCTTGCCGGAAAACGTGTATGTATCGATCTTGGCGTGCACCGACAATCGGGCTGC--TGGCGTACCTGGACGGGATGGATCGGTTGCCTCGAGTCGACGTGACCGACGATTATATGACAGAGTTAGAGCAAATCCGGTCAAAGCAAGGAAAGTCGTTCAAGTTTTCGAAAGGTGATTACATCGCGAAAGCGTTGGCTGGACCGATTCAGCCTTGGTTAGACCAGCTCGATGAAGGGCGAGTCGATGTCCCTCAGTACAACAGGGTCCCTAAGCGCGATGCCAAGGGCACTTGCTGCACGATCTGCTGA
>P.b-36-BOLE-(6/-/-/-)-CAN/BC
ATGAAGCCGGTCGTGCTGTCGTTACTGTCGTGCGCCTTGCTGGTCGCGGTTGTCGTCGCTGATGGCGGCGACCAGGTCGGTGTAGTACACGTGCCGGTGGTTGTGACGACGAAGCCGCAGGAGCCGTCGACGCCGGTTCCCGCGTTCGCGCAGCGATTCCTGAAGCAGAAGTTGCAGACAGTGCAGCGCGACGCGAAGACGTTAGGCAAACCGATCGGGATCGCGGCTGGTATGCACCTGGGGATGAACGCGCTGGACCGGTACATGGGCGCCGGCACGGGTGCCAATCGTGTCCGGCGCGCTGTGGCCCAAGGCGCCGCTGGGCTCACCCTGTTCTCGCTGCGCCCGACCGAGTTCAGCGCCATGCTCGCCTACAGGGCGTTCCGTTACCTGCGACGGCGCCTGCGCAAGGACGACACGACATCTCCACGCCCGTGANNNNNNATGAAGTTGTTGCCAGCGACAGCGTTGGTAGTCGGAGCCGGGGTCGGCTTGGCGTACGCCGCTGGCAGGCCATCCCGACGTCAGTTCGTGAAGAGCGTAACGGTTGCGGCGCCGATCAGCGTCGTCTGCCAGGCGCTTCGCGACCTGGACACGTACTTCAAGCTGTGCGAGCTGCCCGGTGAGCAGTACGCCGTCGAGGGGTGCACCACAGTCGACAAGACGACCACGTTCCAGGTCGTCCACCGCCTCCGATTCGGCAAAGTCATCCGCACCTGGGCGTCTCGAGCCGAATCCGATGCCGGCGACGGCGTCGTCGAGTTCTGCGACACGTTCCAGGCGTGGAGCTCCGATTTCAAGATTGTGTTCCGTTTGAAACGCGCCGGTGAGCAACGCACGCAGGTCGACGTCGTCTGGGCCGCCACTGGCCCTCAGTGGCAGACGCTGTTCTTCTCGCGCATGGGCCCGAAACAGTTCGATATCCGGTTGGCTGGCCTGAAGCGGCACTGCGAATCGGTGGCCACCAACCATGGCAACCTCCCATGANNNNNNATGTGCAGTCCTCGTCTGTGTTTCGCGCTGACCGGCCTGGTCCTCCTGGTCGTAATCGAAGCCGAGCGGCATGTCCGCGTCACCTTGCAAGCGGTCGATGGCGACGACGCCCCAACGATGGAATGCCTCGTGCTGAACTTGAACGACAATGGCGCGCTCCAAGAATACAAGGCGTACCTGAACGCCCACAACATCATGATCAACCCCGCGTTCGATACGAGGTCTCCGAATGACAAGCTTGGCGACTTCCTGAACTTGCTGTCGCTCCGACAGGAATGTATCTATCGTATGCAAGCCGGCGCGAAATTGTGCTTGTTTGGAATGCAGGGGGCTGGCATGCTAAAGGACTCTCATCCGTACCTAGCTACCTGTGCTGCCGCCGCGGCCGGCGTTGCTGCCTCAGATGCCCTTTGTACTGGGGTCATTGATTTTCCACGGGAACGCAAAGTTAAGGCGGCCCTGCACCGGTTCCTTGCACAGATCGTGAATCGCGACGTGGTCATCCCCATGATCGACCACATCATCACGGGCGAACTGATCCGTCATTGGATGTGANNNNNNATGGCGCGATCCTTTGTTGCTGCGGTGACGGTTGCAATGGCCCTGGCGTTGGCGGCGGCGCAGGTCCCAGTCACGTCCAAGTTTAAGTTCGGCGAGTTCTTTCGAGGGTACGGCCAATCATCACGTCTATACATGTCAGGTGCTGAGGTCCCGTCAGGGAGTTTAACGTTGTCGTCAGCAAAGGGGATGTTTCCCAGGGATATAACCCCGGTATGAGTACGCATTAAATACGACACTGCTCGTATGACTGACAAATCGTTACACAGAGCCATCCTCGATACTGAAGTTGAACCTGAGCGAGTCGGCTGCCAAGACGGCTGACTCTCCAAAGATTCTGTTCGGCGAATCCTTCATTAACAACACTGAAACCGGTGCGATTCACGACCGTGGAGTCATCGAAGTGTCAGCTCGTTGCGCGTTCGCTGAATGGTAGGATTTAACTGTTGTGTCTACAGCGAATTCAACAGCGACGATCTGAACTCGGGCGCCCTGAAAGCAGGGAAAGACGATGGGTAAGCCGTGGCGCATAGTCAAAATCCATAAGCTCTTCTGAATGGTCATTAAAGGCCGGTGTCCACGTTGTACGAGTTCCACTTCGATGTCGTTCCCAACGGTGTTGCCATTTCGACCGGCCATTTCAAGGCGACACCTGATTCCCCGGAAACGGCATACACGTTCCAGATCAACTCCTGGGACTCGTTCACGTTCACGAGCGTGGCATCTGATGGCAAGGTTACGTTCTGGTTCGGCCAGCGCGTCAAGACTGAACTCCCCAAGAGCTTTCTCTCGAAATACGGATCGACGCTCCTACTCGTTGCCGTGTTCGGCTTTAACATGCTCATCCAGCGCAAGCTGAGGAAGGATACGACTCCGAACGTTGCCCAGAAGGCCTCGGAAGCCAAGAAATCCGAGTAANNNNNNATGCCGCTGC-TGCTCTCAATGCTA-TCCTGGATGATT-TGGTCGCCGGCATGCATCCGTGCAA-GTGGTGGAGAAACGTCCTGTGACCGAACGGA-GAAGCTGGCTGTATTCGAGTCCTGGGCAGAG-GAGCTGGGTATCAGAAGCAACTTCCGTGCTGCGATGTATGCGTTGAACGGATTTGAGATCATCGTCCTCTGCGACGATTCGGGGTCCATGCTTAGTAAAGACGTAGTCGACGAGTGGGGCAACAAGATGACGCGCTGGGACGAGCTACGGGACACCGTTAAATCGATTGTCGAGTTTGGCGCCCTGTTTGACGATAACGGCATCGACGTTTATTTCCTGAATCGCCCGCCCTTGTCGGGAGTGACCTGCGCAAGTGACCTGGAGAAGGCGTTCAAGAAGGATCCAATCGGGGGAACACCTTTGGTTTCCGCTGTTGATAGGATCAGGCGCGAGAAGATTGACGCCCTTGAGAGCAAGAAGCAAAAGGTTCTGCTGGTTATTGCGACCGATGGCCAACCCTCCGAAGGCGAATCTGCATTCAAACAGCGTATTGCGAGCTTGCCGGAAAACGTGTATGTATCGATCTTGGCGTGCACCGACAATCGGGCTGC--TGGCGTACCTGGACGGGATGGATCGGTTGCCTCGAGTCGACGTGACCGACGATTATATGACAGAGTTAGAGCAAATCCGGTCAAAGCAAGGAAAGTCGTTCAAGTTTTCGAAAGGTGATTACATCGCGAAAGCGTTGGCTGGACCGATTCAGCCTTGGTTAGACCAGCTCGATGAAGGGCGAGTCGATGTCCCTCAGTACAACAGGGTCCCTAAGCGCGATGCCAAGGGCACTTGCTGCACGATCTGCTGA
>P.b-34-BNAP-(6/-/-/-)-CAN/ON
ATGAAGCCGGTCGTGCTGTCGTTACTGTCGTGCGCCTTGCTGGTCGCGGTTGTCGTCGCTGATGGCGGCGACCAGGTCGGTGTAGTACACGTGCCGGTGGTTGTGACGACGAAGCCGCAGGAGCCGTCGACGCCGGTTCCCGCGTTCGCGCAGCGATTCCTGAAGCAGAAGTTGCAGACAGTGCAGCGCGACGCGAAGACGTTAGGCAAACCGATCGGGATCGCGGCTGGTATGCACCTGGGGATGAACGCGCTGGACCGGTACATGGGCGCCGGCACGGGTGCCAATCGTGTCCGGCGCGCTGTGGCCCAAGGCGCCGCTGGGCTCACCCTGTTCTCGCTGCGCCCGACCGAGTTCAGCGCCATGCTCGCCTACAGGGCGTTCCGTTACCTGCGACGGCGCCTGCGCAAGGACGACACGACATCTCCACGCCCGTGANNNNNNATGAAGTTGTTGCCAGCGACAGCGTTGGTAGTCGGAGCCGGGGTCGGCTTGGCGTACGCCGCTGGCAGGCCATCCCGACGTCAGTTCGTGAAGAGCGTAACGGTTGCGGCGCCGATCAGCGTCGTCTGCCAGGCGCTTCGCGACCTGGACACGTACTTCAAGCTGTGCGAGCTGCCCGGTGAGCAGTACGCCGTCGAGGGGTGCACCACAGTCGACAAGACGACCACGTTCCAGGTCGTCCACCGCCTCCGATTCGGCAAAGTCATCCGCACCTGGGCGTCTCGAGCCGAATCCGATGCCGGCGACGGCGTCGTCGAGTTCTGCGACACGTTCCAGGCGTGGAGCTCCGATTTCAAGATTGTGTTCCGTTTGAAACGCGCCGGTGAGCAACGCACGCAGGTCGACGTCGTCTGGGCCGCCACTGGCCCTCAGTGGCAGACGCTGTTCTTCTCGCGCATGGGCCCGAAACAGTTCGATATCCGGTTGGCTGGCCTGAAGCGGCACTGCGAATCGGTGGCCACCAACCATGGCAACCTCCCATGANNNNNNATGTGCAGTCCTCGTCTGTGTTTCGCGCTGACCGGCCTGGTCCTCCTGGTCGTAATCGAAGCCGAGCGGCATGTCCGCGTCACCTTGCAAGCGGTCGATGGCGACGACGCCCCAACGATGGAATGCCTCGTGCTGAACTTGAACGACAATGGCGCGCTCCAAGAATACAAGGCGTACCTGAACGCCCACAACATCATGATCAACCCCGCGTTCGATACGAGGTCTCCGAATGACAAGCTTGGCGACTTCCTGAACTTGCTGTCGCTCCGACAGGAATGTATCTATCGTATGCAAGCCGGCGCGAAATTGTGCTTGTTTGGAATGCAGGGGGCTGGCATGCTAAAGGACTCTCATCCGTACCTAGCTACCTGTGCTGCCGCCGCGGCCGGCGTTGCTGCCTCAGATGCCCTTTGTACTGGGGTCATTGATTTTCCACGGGAACGCAAAGTTAAGGCGGCCCTGCACCGGTTCCTTGCACAGATCGTGAATCGCGACGTGGTCATCCCCATGATCGACCACATCATCACGGGCGAACTGATCCGTCATTGGATGTGANNNNNNATGGCGCGATCCTTTGTTGCTGCGGTGACGGTTGCAATGGCCCTGGCGTTGGCGGCGGCGCAGGTCCCAGTCACGTCCAAGTTTAAGTTCGGCGAGTTCTTTCGAGGGTACGGCCAATCATCACGTCTATACATGTCAGGTGCTGAGGTCCCGTCAGGGAGTTTAACGTTGTCGTCAGCAAAGGGGATGTTTCCCAGGGATATAACCCCGGTATGAGTACGCATTAAATACGACACTGCTCGTATGACTGACAAATCGTTACACAGAGCCATCCTCGATACTGAAGTTGAACCTGAGCGAGTCGGCTGCCAAGACGGCTGACTCTCCAAAGATTCTGTTCGGCGAATCCTTCATTAACAACACTGAAACCGGTGCGATTCACGACCGTGGAGTCATCGAAGTGTCAGCTCGTTGCGCGTTCGCTGAATGGTAGGATTTAACTGTTGTGTCTACAGCGAATTCAACAGCGACGATCTGAACTCGGGCGCCCTGAAAGCAGGGAAAGACGATGGGTAAGCCGTGGCGCATAGTCAAAATCCATAAGCTCTTCTGAATGGTCATTAAAGGCCGGTGTCCACGTTGTACGAGTTCCACTTCGATGTCGTTCCCAACGGTGTTGCCATTTCGACCGGCCATTTCAAGGCGACACCTGATTCCCCGGAAACGGCATACACGTTCCAGATCAACTCCTGGGACTCGTTCACGTTCACGAGCGTGGCATCTGATGGCAAGGTTACGTTCTGGTTCGGCCAGCGCGTCAAGACTGAACTCCCCAAGAGCTTTCTCTCGAAATACGGATCGACGCTCCTACTCGTTGCCGTGTTCGGCTTTAACATGCTCATCCAGCGCAAGCTGAGGAAGGATACGACTCCGAACGTTGCCCAGAAGGCCTCGGAAGCCAAGAAATCCGAGTAANNNNNNATGCCGCTGC-TGCTCTCAATGCTA-TCCTGGATGATT-TGGTCGCCGGCATGCATCCGTGCAA-GTGGTGGAGAAACGTCCTGTGACCGAACGGA-GAAGCTGGCTGTATTCGAGTCCTGGGCAGAG-GAGCTGGGTATCAGAAGCAACTTCCGTGCTGCGATGTATGCGTTGAACGGATTTGAGATCATCGTCCTCTGCGACGATTCGGGGTCCATGCTTAGTAAAGACGTAGTCGACGAGTGGGGCAACAAGATGACGCGCTGGGACGAGCTACGGGACACCGTTAAATCGATTGTCGAGTTTGGCGCCCTGTTTGACGATAACGGCATCGACGTTTATTTCCTGAATCGCCCGCCCTTGTCGGGAGTGACCTGCGCAAGTGACCTGGAGAAGGCGTTCAAGAAGGATCCAATCGGGGGAACACCTTTGGTTTCCGCTGTTGATAGGATCAGGCGCGAGAAGATTGACGCCCTTGA---CAACAAGCAAAAGTTCCTGCTGGTTATTGCGACCGATGGCCAACCCTCCGACGGCAAATCTGCATTCCACCAGCGTATTGCGAGCTTGCCGGAAAACGTGTATGTATCGATCTTGGCGTGCACCGACAATCGGGCTGC--TGGCGTACCTGGACGGGATGGATCGGTTGCCTCGAGTCGACGTGACCGACGATTATATGACAGAGTTAGAGCAAATCCGGTCAAAGCAAGGAAAGTCGTTCAAGTTTTCGAAAGGTGATTACATCGCGAAAGCGTTGGCTGGACCGATTCAGCCTTGGTTAGACCAGCTCGATGAAGGGCGAGTCGATGTCCCTCAGTACAACAGGGTCCCTAAGCGCGATGCCAAGGGCACTTGCTGCACGATCTGCTGA
>P.b-40-BNAP-(2/-/-/-)-CAN/QC
ATGAAGCCGGTCGTGCTGTCGTTACTGTCGTGCGCCTTGCTGGTCGCGGTTGTCGTCGCTGATGGCGGCGACCAGGTCGGTGTAGTACACGTGCCGGTGGTTGTGACGACGAAGCCGCAGGAGCCGTCGACGCCGGTTCCCGCGTTCGCGCAGCGATTCCTGAAGCAGAAGTTGCAGACAGTGCAGCGCGACGCGAAGACGTTAGGCAAACCGATCGGGATCGCGGCTGGTATGCACCTGGGGATGAACGCGCTGGACCGGTACATGGGCGCCGGCACGGGTGCCAATCGTGTCCGGCGCGCTGTGGCCCAAGGCGCCGCTGGGCTCACCCTGTTCTCGCTGCGCCCGACCGAGTTCAGCGCCATGCTCGCCTACAGGGCGTTCCGTTACCTGCGACGGCGCCTGCGCAAGGACGACACGACATCTCCACGCCCGTGANNNNNNATGAAGTTGTTGCCAGCGACAGCGTTGGTAGTCGGAGCCGGGGTCGGCTTGGCGTACGCCGCTGGCAGGCCATCCCGACGTCAGTTCGTGAAGAGCGTAACGGTTGCGGCGCCGATCAGCGTCGTCTGCCAGGCGCTTCGCGACCTGGACACGTACTTCAAGCTGTGCGAGCTGCCCGGTGAGCAGTACGCCGTCGAGGGGTGCACCACAGTCGACAAGACGACCACGTTCCAGGTCGTCCACCGCCTCCGATTCGGCAAAGTCATCCGCACCTGGGCGTCTCGAGCCGAATCCGATGCCGGCGACGGCGTCGTCGAGTTCTGCGACACGTTCCAGGCGTGGAGCTCCGATTTCAAGATTGTGTTCCGTTTGAAACGCGCCGGTGAGCAACGCACGCAGGTCGACGTCGTCTGGGCCGCCACTGGCCCTCAGTGGCAGACGCTGTTCTTCTCGCGCATGGGCCCGAAACAGTTCGATATCCGGTTGGCTGGCCTGAAGCGGCACTGCGAATCGGTGGCCACCAACCATGGCAACCTCCCATGANNNNNNATGTGCAGTCCTCGTCTGTGTTTCGCGCTGACCGGCCTGGTCCTCCTGGTCGTAATCGAAGCCGAGCGGCATGTCCGCGTCACCTTGCAAGCGGTCGATGGCGACGACGCCCCAACGATGGAATGCCTCGTGCTGAACTTGAACGACAATGGCGCGCTCCAAGAATACAAGGCGTACCTGAACGCCCACAACATCATGATCAACCCCGCGTTCGATACGAGGTCTCCGAATGACAAGCTTGGCGACTTCCTGAACTTGCTGTCGCTCCGACAGGAATGTATCTATCGTATGCAAGCCGGCGCGAAATTGTGCTTGTTTGGAATGCAGGGGGCTGGCATGCTAAAGGACTCTCATCCGTACCTAGCTACCTGTGCTGCCGCCGCGGCCGGCGTTGCTGCCTCAGATGCCCTTTGTACTGGGGTCATTGATTTTCCACGGGAACGCAAAGTTAAGGCGGCCCTGCACCGGTTCCTTGCACAGATCGTGAATCGCGACGTGGTCATCCCCATGATCGACCACATCATCACGGGCGAACTGATCCGTCATTGGATGTGANNNNNNATGGCGCGATCCTTTGTTGCTGCGGTGACGGTTGCAATGGCCCTGGCGTTGGCGGCGGCGCAGGTCCCAGTCACGTCCAAGTTTAAGTTCGGCGAGTTCTTTCGAGGGTACGGCCAATCATCACGTCTATACATGTCAGGTGCTGAGGTCCCGTCAGGGAGTTTAACGTTGTCGTCAGCAAAGGGGATGTTTCCCAGGGATATAACCCCGGTATGAGTACGCATTAAATACGACACTGCTCGTATGACTGACAAATCGTTACACAGAGCCATCCTCGATACTGAAGTTGAACCTGAGCGAGTCGGCTGCCAAGACGGCTGACTCTCCAAAGATTCTGTTCGGCGAATCCTTCATTAACAACACTGAAACCGGTGCGATTCACGACCGTGGAGTCATCGAAGTGTCAGCTCGTTGCGCGTTCGCTGAATGGTAGGATTTAACTGTTGTGTCTACAGCGAATTCAACAGCGACGATCTGAACTCGGGCGCCCTGAAAGCAGGGAAAGACGATGGGTAAGCCGTGGCGCATAGTCAAAATCCATAAGCTCTTCTGAATGGTCATTAAAGGCCGGTGTCCACGTTGTACGAGTTCCACTTCGATGTCGTTCCCAACGGTGTTGCCATTTCGACCGGCCATTTCAAGGCGACACCTGATTCCCCGGAAACGGCATACACGTTCCAGATCAACTCCTGGGACTCGTTCACGTTCACGAGCGTGGCATCTGATGGCAAGGTTACGTTCTGGTTCGGCCAGCGCGTCAAGACTGAACTCCCCAAGAGCTTTCTCTCGAAATACGGATCGACGCTCCTACTCGTTGCCGTGTTCGGCTTTAACATGCTCATCCAGCGCAAGCTGAGGAAGGATACGACTCCGAACGTTGCCCAGAAGGCCTCGGAAGCCAAGAAATCCGAGTAANNNNNNATGCCGCTGC-TGCTCTCAATGCTA-TCCTGGATGATT-TGGTCGCCGGCATGCATCCGTGCAA-GTGGTGGAGAAACGTCCTGTGACCGAACGGA-GAAGCTGGCTGTATTCGAGTCCTGGGCAGAG-GAGCTGGGTATCACAAGCAACTTCCGTGCTGCGATGTATGCGTTGAACGGATTTGAGATCATCGTCCTCTGCGACGATTCGGGGTCCATGCTTAGTAAAGACGTAGTCGACGAGTGGGGCAACAAGATGACGCGCTGGGACGAGCTACGGGACACCGTTAAATCGATTGTCGAGTTTGGCGCCCTGTTTGACGATAACGGCATCGACGTTTATTTCCTGAATCGCCCGCCATTGCCGGGAGTGACCTGCGCAAGTGACCTGGAGAAGGCGTTCAAGAAGGATCCAATCGGGGGAACACCTTTGGTTTCCGCTGTTGATAGGATCAGGCGCGAGAAGATTGACGCCCTTGA---CAACAAGCAAAAGTTCCTGCTGGTTATTGCGACCGATGGCCAACCCTCCGACGGCGAATCTGCATTCAAACAGCGTATTGCGAGCTTGCCGGAAAACGTGTATGTATCGATCTTGGCGTGCACCGACAATCGGGCTGC--TGGCGTACCTGGACGGGATGGATCGGTTGCCTCGAGTCGACGTGACCGACGATTATATGACAGAGTTAGAGCAAATCCGGTCAAAGCAAGGAAAGTCGTTCAAGTTTTCGAAAGGTGATTACATCGCGAAAGCGTTGGCTGGACCGATTCAGCCTTGGTTAGACCAGCTCGATGAAGGGCGAGTCGATGTCCCTCAGTACAACAGGGTCCCTAAGCGCGATGCCAAGGGCACTTGCTGCACGATCTGCTGA
