# Supplementary material for: Molecular Pathotyping of Plasmodiophora brassicae—Genomes, Marker Genes, and Obstacles
Source: Pathogens. 2021 Feb 24;10(3):259. doi: 10.3390/pathogens10030259 (PMC7996130; doi:10.3390/pathogens10030259)
Supplement: Supplementary file 1 [file pathogens-10-00259-s001.zip › supplementary files/Data S3.txt]

>TUDPb15-PBRA_001191
ATGAAGTTGTTGCCAGCGACAGCGTTGGTAGTCGGAGCCGGGGTCGGCTTGGCGTACGCC
GCTGGCAGGCCATCCCGACGTCAGTTCGTGAAGAGCGTAACGGTTGCGGCGCCGATCAGC
GTCGTCTGCCAGGCGCTTCGCGACCTGGACACGTACTTCAAGCTGTGCGAGCTGCCCGGT
GAGCAGTACGCCGTCGAGGGGTGCACCACAGTCGACAAGACGACCACGTTCCAGGTCGTC
CACCGCCTCCGATTCGGCAAAGTCATCCGCACCTGGGCGTCTCGAGCCGAATCCGATGCC
GGCGACGGCGTCGTCGAGTTCTGCGACACGTTCCAGGCGTGGAGCTCCGATTTCAAGATT
GTGTTCCGTTTGAAACGCGCCGGTGAGCAACGCACGCAGGTCGACGTCGTCTGGGCCGCC
ACTGGCCCTCAGTGGCAAACGCTGTTCTTCTCGCGCATGGGCCCGAAACAGTTCGATATC
CGGTTGGCTGGCCTGAAGCGGCACTGCGAATCGGTGGCCACCAACCACGGCAACCTCCCA
TGA
>TUDPb2-PBRA_001191
ATGAAGTTGTTGCCAGCGACAGCGTTGGTAGTCGGAGCCGGGGTCGGCTTGGCGTACGCC
GCTGGCAGGCCATCCCGACGTCAGTTCGTGAAGAGCGTAACGGTTGCGGCGCCGATCAGC
GTCGTCTGCCAGGCGCTTCGCGACCTGGACACGTACTTCAAGCTGTGCGAGCTGCCCGGT
GAGCAGTACGCCGTCGAGGGGTGCACCACAGTCGACAAGACGACCACGTTCCAGGTCGTC
CACCGCCTCCGATTCGGCAAAGTCATCCGCACCTGGGCGTCTCGAGCCGAATCCGATGCC
GGCGACGGCGTCGTCGAGTTCTGCGACACGTTCCAGGCGTGGAGCTCCGATTTCAAGATT
GTGTTCCGTTTGAAACGCGCCGGTGAGCAACGCACGCAGGTCGACGTCGTCTGGGCCGCC
ACTGGCCCTCAGTGGCAGACGCTGTTCTTCTCGCGCATGGGCCCGAAACAGTTCGATATC
CGGTTGGCTGGCCTGAAGCGGCACTGCGAATCGGTGGCCACCAACCATGGCAACCTCCCA
TGA
>TUDPb18-PBRA_001191
ATGAAGTTGTTGCCAGCGACAGCGTTGGTAGTCGGAGCCGGGGTCGGCTTGGCGTACGCC
GCTGGCAGGCCATCCCGACGTCAGTTCGTGAAGAGCGTAACGGTTGCGGCGCCGATCAGC
GTCGTCTGCCAGGCGCTTCGCGACCTGGACACGTACTTCAAGCTGTGCGAGCTGCCCGGT
GAGCAGTACGCCGTCGAGGGGTGCACCACAGTCGACAAGACGACCACGTTCCAGGTCGTC
CACCGCCTCCGATTCGGCAAAGTCATCCGCACCTGGGCGTCTCGAGCCGAATCCGATGCC
GGCGACGGCGTCGTCGAGTTCTGCGACACGTTCCAGGCGTGGAGCTCCGATTTCAAGATT
GTGTTCCGTTTGAAACGCGCCGGTGAGCAACGCACGCAGGTCGACGTCGTCTGGGCCGCC
ACTGGCCCTCAGTGGCAGACGCTGTTCTTCTCGCGCATGGGCCCGAAACAGTTCGATATC
CGGTTGGCTGGCCTGAAGCGGCACTGCGAATCGGTGGCCACCAACCATGGCAACCTCCCA
TGA
>TUDPb25-PBRA_001191
ATGAAGTTGTTGCCAGCGACAGCGTTGGTAGTCGGAGCCGGGGTCGGCTTGGCGTACGCC
GCTGGCAGGCCATCCCGACGTCAGTTCGTGAAGAGCGTAACGGTTGCGGCGCCGATCAGC
GTCGTCTGCCAGGCGCTTCGCGACCTGGACACGTACTTCAAGCTGTGCGAGCTGCCCGGT
GAGCAGTACGCCGTCGAGGGGTGCACCACAGTCGACAAGACGACCACGTTCCAGGTCGTC
CACCGCCTCCGATTCGGCAAAGTCATCCGCACCTGGGCGTCTCGAGCCGAATCCGATGCC
GGCGACGGCGTCGTCGAGTTCTGCGACACGTTCCAGGCGTGGAGCTCCGATTTCAAGATT
GTGTTCCGTTTGAAACGCGCCGGTGAGCAACGCACGCAGGTCGACGTCGTCTGGGCCGCC
ACTGGCCCTCAGTGGCAGACGCTGTTCTTCTCGCGCATGGGCCCGAAACAGTTCGATATC
CGGTTGGCTGGCCTGAAGCGGCACTGCGAATCGGTGGCCACCAACCATGGCAACCTCCCA
TGA
>TUDPb33-PBRA_001191
ATGAAGTTGTTGCCAGCGACAGCGTTGGTAGTCGGAGCCGGGGTCGGCTTGGCGTACGCC
GCTGGCAGGCCATCCCGACGTCAGTTCGTGAAGAGCGTAACGGTTGCGGCGCCGATCAGC
GTCGTCTGCCAGGCGCTTCGCGACCTGGACACGTACTTCAAGCTGTGCGAGCTGCCCGGT
GAGCAGTACGCCGTCGAGGGGTGCACCACAGTCGACAAGACGACCACGTTCCAGGTCGTC
CACCGCCTCCGATTCGGCAAAGTCATCCGCACCTGGGCGTCTCGAGCCGAATCCGATGCC
GGCGACGGCGTCGTCGAGTTCTGCGACACGTTCCAGGCGTGGAGCTCCGATTTCAAGATT
GTGTTCCGTTTGAAACGCGCCGGTGAGCAACGCACGCAGGTCGACGTCGTCTGGGCCGCC
ACTGGCCCTCAGTGGCAAACGCTGTTCTTCTCGCGCATGGGCCCGAAACAGTTCGATATC
CGGTTGGCTGGCCTGAAGCGGCACTGCGAATCGGTGGCCACCAACCACGGCAACCTCCCA
TGA
>TUDPb34-PBRA_001191
ATGAAGTTGTTGCCAGCGACAGCGTTGGTAGTCGGAGCCGGGGTCGGCTTGGCGTACGCC
GCTGGCAGGCCATCCCGACGTCAGTTCGTGAAGAGCGTAACGGTTGCGGCGCCGATCAGC
GTCGTCTGCCAGGCGCTTCGCGACCTGGACACGTACTTCAAGCTGTGCGAGCTGCCCGGT
GAGCAGTACGCCGTCGAGGGGTGCACCACAGTCGACAAGACGACCACGTTCCAGGTCGTC
CACCGCCTCCGATTCGGCAAAGTCATCCGCACCTGGGCGTCTCGAGCCGAATCCGATGCC
GGCGACGGCGTCGTCGAGTTCTGCGACACGTTCCAGGCGTGGAGCTCCGATTTCAAGATT
GTGTTCCGTTTGAAACGCGCCGGTGAGCAACGCACGCAGGTCGACGTCGTCTGGGCCGCC
ACTGGCCCTCAGTGGCAGACGCTGTTCTTCTCGCGCATGGGCCCGAAACAGTTCGATATC
CGGTTGGCTGGCCTGAAGCGGCACTGCGAATCGGTGGCCACCAACCATGGCAACCTCCCA
TGA
>TUDPb63-PBRA_001191
ATGAAGTTGTTGCCAGCGACAGCGTTGGTAGTCGGAGCCGGGGTCGGCTTGGCGTACGCC
GCTGGCAGGCCATCCCGACGTCAGTTCGTGAAGAGCGTAACGGTTGCGGCGCCGATCAGC
GTCGTCTGCCAGGCGCTTCGCGACCTGGACACGTACTTCAAGCTGTGCGAGCTGCCCGGT
GAGCAGTACGCCGTCGAGGGGTGCACCACAGTCGACAAGACGACCACGTTCCAGGTCGTC
CACCGCCTCCGATTCGGCAAAGTCATCCGCACCTGGGCGTCTCGAGCCGAATCCGATGCC
GGCGACGGCGTCGTCGAGTTCTGCGACACGTTCCAGGCGTGGAGCTCCGATTTCAAGATT
GTGTTCCGTTTGAAACGCGCCGGTGAGCAACGCACGCAGGTCGACGTCGTCTGGGCCGCC
ACTGGCCCTCAGTGGCAGACGCTGTTCTTCTCGCGCATGGGCCCGAAACAGTTCGATATC
CGGTTGGCTGGCCTGAAGCGGCACTGCGAATCGGTGGCCACCAACCATGGCAACCTCCCA
TGA
>TUDPbE-PBRA_001191
ATGAAGTTGTTGCCAGCGACAGCGTTGGTAGTCGGAGCCGGGGTCGGCTTGGCGTACGCC
GCTGGCAGGCCATCCCGACGTCAGTTCGTGAAGAGCGTAACGGTTGCGGCGCCGATCAGC
GTCGTCTGCCAGGCGCTTCGCGACCTGGACACGTACTTCAAGCTGTGCGAGCTGCCCGGT
GAGCAGTACGCCGTCGAGGGGTGCACCACAGTCGACAAGACGACCACGTTCCAGGTCGTC
CACCGCCTCCGATTCGGCAAAGTCATCCGCACCTGGGCGTCTCGAGCCGAATCCGATGCC
GGCGACGGCGTCGTCGAGTTCTGCGACACGTTCCAGGCGTGGAGCTCCGATTTCAAGATT
GTGTTCCGTTTGAAACGCGCCGGTGAGCAACGCACGCAGGTCGACGTCGTCTGGGCCGCC
ACTGGCCCTCAGTGGCAGACGCTGTTCTTCTCGCGCATGGGCCCGAAACAGTTCGATATC
CGGTTGGCTGGCCTGAAGCGGCACTGCGAATCGGTGGCCACCAACCATGGCAACCTCCCA
TGA
>TUDPbI-PBRA_001191
AtGAAGTTGTTGCCAGCGACAGCGTTGGTAGTCGGAGCCGGGGTCGGCTTGGCGTACGCC
GCTGGCAGGCCATCCCGACGTCAGTTCGTGAAGAGCGTAACGGTTGCGGCGCCGATCAGC
GTCGTCTGCCAGGCGCTTCGCGACCTGGACACGTACTTCAAGCTGTGCGAGCTGCCCGGT
GAGCAGTACGCCGTCGAGGGGTGCACCACAGTCGACAAGACGACCACGTTCCAGGTCGTC
CACCGCCTCCGATTCGGCAAAGTCATCCGCACCTGGGCGTCTCGAGCCGAATCCGATGCC
GGCGACGGCGTCGTCGAGTTCTGCGACACGTTCCAGGCGTGGAGCTCCGATTTCAAGATT
GTGTTCCGTTTGAAACGCGCCGGTGAGCAACGCACGCAGGTCGACGTCGTCTGGGCCGCC
ACTGGCCCTCAGTGGCAAACGCTGTTCTTCTCGCGCATGGGCCCGAAACAGTTCGATATC
CGGTTGGCTGGCCTGAAGCGGCACTGCGAATCGGTGGCCACCAACCACGGCAACCTCCCA
TGA

>TUDPb2-PBRA_002462
ATGTGCAGTCCTCGTCTGTGTTTCGCGCTGACCGGCCTGGTCCTCCTGGTCGTAATCGAA
GCCGAGCGGCATGTCCGCGTCACCTTGAAAGCGGTCGATGGCGACGACGCCCCAACGATG
GAATGCCTCGTGCTGAACTTGAACGACAATGGCGCGCTCCAAGAATACAAGGCGTACCTG
AACGCCCACAACATCATGATCAACCCCGCGTTCGATACGAGGTCTCCGAATGACAAGCTT
GGCGACTTCCTGAACTTGCTGTCGCTCCGACAGGAATGTATCTATCGTATGCAAGCCGGC
GCGAAATTGTGCTTGTTTGGAATGCAGGGGGCCGGCATGCTAAAGGACTCTCATCCGTAC
CTAGCTACCTGTGCTGCCGCCGCGGCCGGCGTTGCTGCCTCAGATGCCATTTGTACTGGG
GTCATTGATTTTCCACGGGAACGCAAAGTTAAGGCGGCCCTGCACCGGTTCCTTGCACAG
ATCGTGAATCGCGACGTGGTCATCCCCATGATCGACCACATCATCACGGGCGAACTGATC
CGTCATTGGATGTGA
>TUDPb15-PBRA_002462
ATGTGCAGTCCTCGTCTGTGTTTCGCGCTGACCGGCCTGGTCCTCCTGGTCGTAATCGAA
GCCGAGCGGCATGTCCGCGTCACCTTGCAAGCGGTCGATGGCGACGACGCCCCAACGATG
GAATGCCTCGTGCTGAACTTGAACGACAATGGCGCGCTCCAAGAATACAAGGCGTACCTG
AACGCCCACAACATCATGATCAACCCCGCGTTCGATACGAGGTCTCCGAATGACAAGCTT
GGCGACTTCCTGAACTTGCTGTCGCTCCGACAGGAATGTATCTATCGTATGCGAGCCGGC
GCGAAATTGTGCTTGTTTGGAATGCAGGGGGCTGGCATGCTAAAGGACTCTCATCCGTAC
CTAGCTACCTGTGCTGCCGCCGCGGCCGGCGTTGCTGCCTCAGATGCCCTTTGTACTGGG
GTCATTGATTTTCCACGGGAACGCAAAGTTAAGGCGGCCCTGCACCGGTTCCTTGCACAG
ATCGTGAATCGCGACGTGGTCATCCCCATGATCGACCACATCATCACGGGCGAACTGATC
CGTCATTGGATGTGA
>TUDPb25-PBRA_002462
ATGTGCAGTCCTCGTCTGTGTTTCGCGCTGACCGGCCTGGTC
CTCCTGGTCGTAATCGAAGCCGAGCGGCATGTCCGCGTCACCTTGCAAGCGGTCGATGGC
GACGACGCCCCAACGATGGAATGCCTCGTGCTGAACTTGAACGACAATGGCGCGCTCCAA
GAATACAAGGCGTACCTGAACGCCCACAACATCATGATCAACCCCGCGTTCGATACGAGG
TCTCCGAATGACAAGCTTGGCGACTTCCTGAACTTGCTGTCGCTCCGACAGGAATGTATC
TATCGTATGCAAGCCGGCGCGAAATTGTGCTTGTTTGGAATGCAGGGGGCTGGCATGCTA
AAGGACTCTCATCCGTACCTAGCTACCTGTGCTGCCGCCGCGGCCGGCGTTGCTGCCTCA
GATGCCCTTTGTACTGGGGTCATTGATTTTCCACGGGAACGCAAAGTTAAGGCGGCCCTG
CACCGGTTCCTTGCACAGATCGTGAATCGCGACGTGGTCATCCCCATGATCGACCACATC
ATCACGGGCGAACTGATCCGTCATTGGATGTGA
>TUDPb33_PBRA_002462
ATGTGCAGTCCTCGTCTGTGTTTCGCGCTGACCGGCCTGGTCCTCCTGGTCGTAATCGAA
GCCGAGCGGCATGTCCGCGTCACCTTGAAAGCGGTCGATGGCGACGACGCCCCAACGATG
GAATGCCTCGTGCTGAACTTGAACGACAATGGCGCGCTCCAAGAATACAAGGCGTACCTG
AACGCCCACAACATCATGATCAACCCCGCGTTCGATACGAGGTCTCCGAATGACAAGCTT
GGCGACTTCCTGAACTCGCTGTCGCTCCGACAGGAATGTATCTATCGTATGCAAGCCGGC
GCGAAATTGTGCTTGTTTGGAATGCAGGGGGCCGGCATGCTAAAGGACTCTCATCCGTAC
CTAGCTACCTGTGCTGCCGCCGCGGCCGGCGTTGCTGCCTCAGATGCCATTTGTACTGGG
GTCATTGATTTTCCACGGGAACGCAAAGTTAAGGCGGCCCTGCACCGGTTCCTTGCACAG
ATCGTGAATCGCGACGTGGTCATCCCCATGATCGACCACATCATCACGGGCGAACTGATC
CGTCATTGGATGTGA
>TUDPb34-PBRA_002462
ATGTGCAGTCCTCGTCTGTGTTTCGCGCTGACCGGCCTGGTCCTCCTGGTCGTAATCGAA
GCCGAGCGGCATGTCCGCGTCACCTTGAAGGCGGTCCATGGCGACGACGCCCCAACGATG
GAATGCCTCGTGCTGAACTTGAACGACAATGGCGCGCTCCAAGAATACCAGGCGTACCTG
AACGCCCACAACATCATGATCAACCCCGCGTTCGATACGAGGTCTCCGAATGACAAGCTT
GGCGACTTCCTGAACTTGCTGTCGCTCCGACAGGAATGTATCTATCGTATGCAAGCCGGC
GCGAAATTGTGCTTGTTTGGAATGCAGGGGGCCGGCATGCTAAAGGACTCTCATCCGTAC
CTAGCTACCTGTGCTGCCGCCGCGGCCGGCGTTGCTGCCTCAGATGCCATTTGTACTGGG
GTCATTGATTTTCCACGGGAACGCAAAGTTAAGGCGGCCCTGCACCGGTTCCTTGCACAG
ATCGTGAATCGCCACATGGTGATCCCGATGATCGACCACATCATCACGGGCGAACTGATC
CGTCATTGGATGTGA
>TUDPb63-PBRA_002462
ATGTGCAGTCCTCGTCTGTGTTTCGCGCTGACCGGCCTGGTC
CTCCTGGTCGTAATCGAAGCCGAGCGGCATGTCCGCGTCACCTTGCAAGCGGTCGATGGC
GACGACGCCCCAACGATGGAATGCCTCGTGCTGAACTTGAACGACAATGGCGCGCTCCAA
GAATACAAGGCGTACCTGAACGCCCACAACATCATGATCAACCCCGCGTTCGATACGAGG
TCTCCGAATGACAAGCTTGGCGACTTCCTGAACTTGCTGTCGCTCCGACAGGAATGTATC
TATCGTATGCAAGCCGGCGCGAAATTGTGCTTGTTTGGAATGCAGGGGGCTGGCATGCTA
AAGGACTCTCATCCGTACCTAGCTACCTGTGCTGCCGCCGCGGCCGGCGTTGCTGCCTCA
GATGCCCTTTGTACTGGGGTCATTGATTTTCCACGGGAACGCAAAGTTAAGGCGGCCCTG
CACCGGTTCCTTGCACAGATCGTGAATCGCGACGTGGTCATCCCCATGATCGACCACATC
ATCACGGGCGAACTGATCCGTCATTGGATGTGA
>TUDPbE-PBRA_002462
ATGTGCAGTCCTCGTCTGTGTTTCGCGCTGACCGGCCTGGTCCTCCTGGTCGTAATCGAA
GCCGAGCGGCATGTCCGCGTCACCTTGCAAGCGGTCGATGGCGACGACGCCCCAACGATG
GAATGCCTCGTGCTGAACTTGAACGACAATGGCGCGCTCCAAGAATACAAGGCGTACCTG
AACGCCCACAACATCATGATCAACCCCGCGTTCGATACGAGGTCTCCGAATGACAAGCTT
GGCGACTTCCTGAACTTGCTGTCGCTCCGACAGGAATGTATCTATCGTATGCAAGCCGGC
GCGAAATTGTGCTTGTTTGGAATGCAGGGGGCTGGCATGCTAAAGGACTCTCATCCGTAC
CTAGCTACCTGTGCTGCCGCCGCGGCCGGCGTTGCTGCCTCAGATGCCCTTTGTACTGGG
GTCATTGATTTTCCACGGGAACGCAAAGTTAAGGCGGCCCTGCACCGGTTCCTTGCACAG
ATCGTGAATCGCGACGTGGTCATCCCCATGATCGACCACATCATCACGGGCGAACTGATC
CGTCATTGGATGTGA
>TUDPbI-PBRA_002462
ATGTGCAGTCCTCGTCTGTGTTTCGCGCTGACCGGCCTGGTCCTCCTGGTCGTAATCGAA
GCCGAGCGGCATGTCCGCGTCACCTTGCAAGCGGTCGATGGCGACGACGCCCCAACGATG
GAATGCCTCGTGCTGAACTTGAACGACAATGGCGCGCTCCAAGAATACAAGGCGTACCTG
AACGCCCACAACATCATGATCAACCCCGCGTTCGATACGAGGTCTCCGAATGACAAGCTT
GGCGACTTCCTGAACTTGCTGTCGCTCCGACAGGAATGTATCTATCGTATGCAAGCCGGC
GCGAAATTGTGCTTGTTTGGAATGCAGGGGGCTGGCATGCTAAAGGACTCTCATCCGTAC
CTAGCTACCTGTGCTGCCGCCGCGGCCGGCGTTGCTGCCTCAGATGCCCTTTGTACTGGG
GTCATTGATTTTCCACGGGAACGCAAAGTTAAGGCGGCCCTGCACCGGTTCCTTGCACAG
ATCGTGAATCGCGACGTGGTCATCCCCATGATCGACCACATCATCACGGGCGAACTGATC
CGTCATTGGATGTGA
>TUDPb2-PBRA_000691
ATGAAGCCGGTCGTGCTGTCGTTACTGTCGTGCGCCTTGCTGGTCGCGGTTGTCGTCGCT
GATGGCGGCGACCAGGTCGGTGTAGTACACGTGCCGGTGGTTGTGACGACGAAGCCGCAG
GAGCCGTCGACGCCGGTTCCCGCGTTCGCGCAGCGATTCCTGAAGCAGAAGTTGCAGACA
GTGCAGCGCGACGCGAAGACGTTAGGCAAACCGATCGGGATCGCGGCTGGTATGCACCTG
GGGATGAACGCGCTGGACCGGTACATGGGCGCCGGCACGGGTGCCAATCGTGTCCGGCGC
GCTGTGGCCCAAGGCGCCGCTGGGCTCACCCTGTTCTCGCTGCGCCCGACCGAGTTCAGC
GCCATGCTCGCCTACAGGGCGTTCCGTTACCTGCGACGGCGCCTGCGCAAGGACGACACG
ACATCTCCACGCCCGTGA
>TUDPb15-PBRA_000691
ATGAAGCCGGTCGTGCTGTCGTTACTGTCGTGCGCCTTGCTGGTCGCGGTTGTCGTCGCT
GATGGCGGCGACCAGGTCGGTGTAGTACACGTGCCGGTGGTTGTGACGACGAAGCCGCAG
GAGCCGTCGACGCCGGTTCCCGCGTTCGCGCAGCGATTCCTGAAGCAGAAGTTGCAGACA
GTGCAGCGCGACGCGAAGACGTTAGGCAAACCGATCGGGATCGCGGCTGGTATGCACCTG
GGGATGAACGCGCTGGACCGGTACATGGGCGCCGGCACGGGTGCCAATCGTGTCCGGCGC
GCTGTGGCCCAAGGCGCCGCTGGGCTCACCCTGTTCTCGCTGCGCCCGACCGAGTTCAGC
GCCATGCTCGCCTACAGGGCGTTCCGTTACCTGCGACGGCGCCTGCGCAAGGACGACACG
ACATCTCCACGCCCGTGA
>TUDPb18-PBRA_000691
ATGAAGCCGGTCGTGCTGTCGTTACTGTCGTGCGCCTTGCTGGTCGCGGTTGTCGTCGCT
GATGGCGGCGACCAGGTCGGTGTAGTACACGTGCCGGTGGTTGTGACGACGAAGCCGCAG
GAGCCGTCGACGCCGGTTCCCGCGTTCGCGCAGCGATTCCTGAAGCAGAAGTTGCAGACA
GTGCAGCGCGACGCGAAGACGTTAGGCAAACCGATCGGGATCGCGGCTGGTATGCACCTG
GGGATGAACGCGCTGGACCGGTACATGGGCGCCGGCACGGGTGCCAATCGTGTCCGGCGC
GCTGTGGCCCAAGGCGCCGCTGGGCTCACCCTGTTCTCGCTGCGCCCGACCGAGTTCAGC
GCCATGCTCGCCTACAGGGCGTTCCGTTACCTGCGACGGCGCCTGCGCAAGGACGACACG
ACATCTCCACGCCCGTGA
>TUDPb25-PBRA_000691
ATGAAGCCGGTCGTGCTGTCGTTACTGTCGTGCGCCTTGCTGGTCGCGGTTGTCGTCGCT
GATGGCGGCGACCAGGTCGGTGTAGTACACGTGCCGGTGGTTGTGACGACGAAGCCGCAG
GAGCCGTCGACGCCGGTTCCCGCGTTCGCGCAGCGATTCCTGAAGCAGAAGTTGCAGACA
GTGCAGCGCGACGCGAAGACGTTAGGCAAACCGATCGGGATCGCGGCTGGTATGCACCTG
GGGATGAACGCGCTGGACCGGTACATGGGCGCCGGCACGGGTGCCAATCGTGTCCGGCGC
GCTGTGGCCCAAGGCGCCGCTGGGCTCACCCTGTTCTCGCTGCGCCCGACCGAGTTCAGC
GCCATGCTCGCCTACAGGGCGTTCCGTTACCTGCGACGGCGCCTGCGCAAGGACGACACG
ACATCTCCACGCCCGTGA
>TUDPb33-PBRA_000691
ATGAAGCCGGTCGTGCTGTCGTTACTGTCGTGCGCCTTGCTGGTCGCGGTTGTCGTCGCT
GATGGCGGCGACCAGGTCGGTGTAGTACACGTGCCGGTGGTTGTGACGACGAAGCCGCAG
GAGCCGTCGACGCCGGTTCCCGCGTTCGCGCAGCGATTCCTGAAGCAGAAGTTGCAGACA
GTGCAGCGCGACGCGAAGACGTTAGGCAAACCGATCGGGATCGCGGCTGGTATGCACCTG
GGGATGAACGCGCTGGACCGGTACATGGGCGCCGGCACGGGTGCCAATCGTGTCCGGCGC
GCTGTGGCCCAAGGCGCCGCTGGGCTCACCCTGTTCTCGCTGCGCCCGACCGAGTTCAGC
GCCATGCTCGCCTACAGGGCGTTCCGTTACCTGCGACGGCGCCTGCGCAAGGACGACACG
ACATCTCCACGCCCGTGA
>TUDPb34-PBRA_000691
ATGAAGCCGGTCGTGCTGTCGTTACTGTCGTGCGCCTTGCTGGTCGCGGTTGTCGTCGCT
GATGGCGGCGACCAGGTCGGTGTAGTACACGTGCCGGTGGTTGTGACGACGAAGCCGCAG
GAGCCGTCGACGCCGGTTCCCGCGTTCGCGCAGCGATTCCTGAAGCAGAAGTTGCAGACA
GTGCAGCGCGACGCGAAGACGTTAGGCAAACCGATCGGGATCGCGGCTGGTATGCACCTG
GGGATGAACGCGCTGGACCGGTACATGGGCGCCGGCACGGGTGCCAATCGTGTCCGGCGC
GCTGTGGCCCAAGGCGCCGCTGGGCTCACCCTGTTCTCGCTGCGCCCGACCGAGTTCAGC
GCCATGCTCGCCTACAGGGCGTTCCGTTACCTGCGACGGCGCCTGCGCAAGGACGACACG
ACATCTCCACGCCCGTGA
>TUDPb63-PBRA_000691
ATGAAGCCGGTCGTGCTGTCGTTACTGTCGTGCGCCTTGCTGGTCGCGGTTGTCGTCGCT
GATGGCGGCGACCAGGTCGGTGTAGTACACGTGCCGGTGGTTGTGACGACGAAGCCGCAG
GAGCCGTCGACGCCGGTTCCCGCGTTCGCGCAGCGATTCCTGAAGCAGAAGTTGCAGACA
GTGCAGCGCGACGCGAAGACGTTAGGCAAACCGATCGGGATCGCGGCTGGTATGCACCTG
GGGATGAACGCGCTGGACCGGTACATGGGCGCCGGCACGGGTGCCAATCGTGTCCGGCGC
GCTGTGGCCCAAGGCGCCGCTGGGCTCACCCTGTTCTCGCTGCGCCCGACCGAGTTCAGC
GCCATGCTCGCCTACAGGGCGTTCCGTTACCTGCGACGGCGCCTGCGCAAGGACGACACG
ACATCTCCACGCCCGTGA
>TUDPbE-PBRA_000691
ATGAAGCCGGTCGTGCTGTCGTTACTGTCGTGCGCCTTGCTGGTCGCGGTTGTCGTCGCT
GATGGCGGCGACCAGGTCGGTGTAGTACACGTGCCGGTGGTTGTGACGACGAAGCCGCAG
GAGCCGTCGACGCCGGTTCCCGCGTTCGCGCAGCGATTCCTGAAGCAGAAGTTGCAGACA
GTGCAGCGCGACGCGAAGACGTTAGGCAAACCGATCGGGATCGCGGCTGGTATGCACCTG
GGGATGAACGCGCTGGACCGGTACATGGGCGCCGGCACGGGTGCCAATCGTGTCCGGCGC
GCTGTGGCCCAAGGCGCCGCTGGGCTCACCCTGTTCTCGCTGCGCCCGACCGAGTTCAGC
GCCATGCTCGCCTACAGGGCGTTCCGTTACCTGCGACGGCGCCTGCGCAAGGACGACACG
ACATCTCCACGCCCGTGA
>TUDPbI-PBRA_000691
ATGAAGACGGTCGTGCTGTCGTTACTGTCGTGCGCCTTGCTGGTCGCGGTTGTCGTCGCT
GATGGCGGCGACCAGGTCGGTGTAGTACACGTGCCGGTGGTGGTGACGACGRAGCCGCAG
GAGCCGTCGACGCCGGTTCCCGCGTTCGCGCAGCGATTCCTGAAGCAGAAGTTGCAGACA
GTGCAGCGCGACGCGAAGACGTTAGGCAAACCGATCGGGATCGCGGCTGGTATGCACCTG
GGGATGAACGCGCTGGACCGGTACATGGGCGCCGGCACGGGTGCCAATCGTGTCCGGCGC
GCTGTGGCCCAAGGCGCCGCTGGSCTCACCCTGTTCTCGCTGCGCCCGACCGAGTTCAGC
GCCATGCTCGCCTACAGGGCGTTCCGTTACCTGCGACGGCGCCTGCGCAAGGACGACACG
ACATCTCCACGCCCGTGA
>TUDPb2-PBRA_003620
ATGGCGCGATCCTTTGTTGCTGCGGTGACGGTTGCAATGGCCCTGGCGTTGGCGGCGGCG
CAGGTCCCAGTCACGTCCAAGTTTAAGTTCGGCGAGTTCTTTCGAGGGTACGGCCAATCA
TCACGTCTATACATGTCAGGTGCTGAGGTCCCGTCAGGGAGTTTAACGTTGTCGTCAGCA
AAGGGGATGTTTCCCAGGGATATAACCCCGGTATGAGTACGCATTAAATACGACACTGCT
CGTATGACTGACAAATCGTTACACAGAGCCATCCTCGATACTGAAGTTGAACCTGAGCGA
GTCGGCTGCCAAGACGGCTGACTCTCCAAAGATTCTGTTCGGCGAATCCTTCATTAACAA
CACTGAAACCGGTGCGATTCACGACCGTGGAGTCATCGAAGTGTCAGCTCGTTGCGCGTT
CGCTGAATGGTAGGATTTAACTGTTGTGTCTACAGCGAATTCAACAGCGACGATCTGAAC
TCGGGCGCCCTGAAAGCAGGGAAAGACGATGGGTAAGCCGTGGCGCATAGTCAAAATCCA
TAAGCTCTTCTGAATGGTCATTAAAGGCCGGTGTCCACGTTGTACGAGTTCCACTTCGAT
GTCGTTCCCAACGGTGTTGCCATTTCGACCGGCCATTTCAAGGCGACACCTGATTCCCCG
GAAACGGCATACACGTTCCAGATCAACTCCTGGGACTCGTTCACGTTCACGAGCGTGGCA
TCTGATGGCAAGGTTACGTTCTGGTTCGGCCAGCGCGTCAAGACTGAACTCCCCAAGAGC
TTTCTCTCGAAATACGGATCGACGCTCCTACTCGTTGCCGTGTTCGGCTTTAACATGCTC
ATCCAGCGCAAGCTGAGGAAGGATACGACTCCGAACGTTGCCCAGAAGGCCTCGGAAGCC
AAGAAATCCGAGTAA
>TUDPb15-PBRA_003620
ATGGCGCGATCCTTTGTTGCTGCGGTGACGGTTGCAATGGCCCTGGCGTTGGCGGCGGCG
CAGGTCCCAGTCACGTCCAAGTTTAAGTTCGGCGAGTTCTTTCGAGGGTACGGCCAATCA
TCACGTCTATACATGTCAGGTGCTGAGGTCCCGTCAGGGAGTTTAACGTTGTCGTCAGCA
AAGGGGATGTTTCCCAGGGATATAACCCCGGTATGAGTACGCATTAAATACGACACTGCT
CGTATGACTGACAAATCGTTACACAGAGCCATCCTCGATACTGAAGTTGAACCTGAGCGA
GTCGGCTGCCAAGACGGCTGACTCTCCAAAGATTCTGTTCGGCGAATCCTTCATTAACAA
CACTGAAACCGGTGCGATTCACGACCGTGGAGTCATCGAAGTGTCAGCTCGTTGCGCGTT
CGCTGAATGGTAGGATTTAACTGTTGTGTCTACAGCGAATTCAACAGCGACGATCTGAAC
TCGGGCGCCCTGAAAGCAGGGAAAGACGATGGGTAAGCCGTGGCGCATAGTCAAAATCCA
TAAGCTCTTCTGAATGGTCATTAAAGGCCGGTGTCCACGTTGTACGAGTTCCACTTCGAT
GTCGTTCCCAACGGTGTTGCCATTTCGACCGGCCATTTCAAGGCGACACCTGATTCCCCG
GAAACGGCATACACGTTCCAGATCAACTCCTGGGACTCGTTCACGTTCACGAGCGTGGCA
TCTGATGGCAAGGTTACGTTCTGGTTCGGCCAGCGCGTCAAGACTGAACTCCCCAAGAGC
TTTCTCTCGAAATACGGATCGACGCTCCTACTCGTTGCCGTGTTCGGCTTTAACATGCTC
ATCCAGCGCAAGCTGAGGAAGGATACGACTCCGAACGTTGCCCAGAAGGCCTCGGAAGCC
AAGAAATCCGAGTAA
>TUDPb25-PBRA_003620
ATGGCGCGATCCTTTGTTGCTGCGGTGACGGTTGCAATGGCCCTGGCGTTGGCGGCGGCG
CAGGTCCCAGTCACGTCCAAGTTTAAGTTCGGCGAGTTCTTTCGAGGGTACGGCCAATCA
TCACGTCTATACATGTCAGGTGCTGAGGTCCCGTCAGGGAGTTTAACGTTGTCGTCAGCA
AAGGGGATGTTTCCCAGGGATATAACCCCGGTATGAGTACGCATTAAATACGACACTGCT
CGTATGACTGACAAATCGTTACACAGAGCCATCCTCGATACTGAAGTTGAACCTGAGCGA
GTCGGCTGCCAAGACGGCTGACTCTCCAAAGATTCTGTTCGGCGAATCCTTCATTAACAA
CACTGAAACCGGTGCGATTCACGACCGTGGAGTCATCGAAGTGTCAGCTCGTTGCGCGTT
CGCTGAATGGTAGGATTTAACTGTTGTGTCTACAGCGAATTCAACAGCGACGATCTGAAC
TCGGGCGCCCTGAAAGCAGGGAAAGACGATGGGTAAGCCGTGGCGCATAGTCAAAATCCA
TAAGCTCTTCTGAATGGTCATTAAAGGCCGGTGTCCACGTTGTACGAGTTCCACTTCGAT
GTCGTTCCCAACGGTGTTGCCATTTCGACCGGCCATTTCAAGGCGACACCTGATTCCCCG
GAAACGGCATACACGTTCCAGATCAACTCCTGGGACTCGTTCACGTTCACGAGCGTGGCA
TCTGATGGCAAGGTTACGTTCTGGTTCGGCCAGCGCGTCAAGACTGAACTCCCCAAGAGC
TTTCTCTCGAAATACGGATCGACGCTCCTACTCGTTGCCGTGTTCGGCTTTAACATGCTC
ATCCAGCGCAAGCTGAGGAAGGATACGACTCCGAACGTTGCCCAGAAGGCCTCGGAAGCC
AAGAAATCCGAGTAA
>TUDPb33-PBRA_003620
ATGGCGCGATCCTTTGTTGCTGCGGTGACGGTTGCAATGGCCCTGGCGTTGGCGGCGGCG
CAGGTCCCAGTCACGTCCAAGTTTAAGTTCGGCGAGTTCTTTCGAGGGTACGGCCAATCA
TCACGTCTATACATGTCAGGTGCTGAGGTCCCGTCAGGGAGTTTAACGTTGTCGTCAGCA
AAGGGGATGTTTCCCAGGGATATAACCCCGGTATGAGTACGCATTAAATACGACACTGCT
CGTATGACTGACAAATCGTTACACAGAGCCATCCTCGATACTGAAGTTGAACCTGAGCGA
GTCGGCTGCCAAGACGGCTGACTCTCCAAAGATTCTGTTCGGCGAATCCTTCATTAACAA
CACTGAAACCGGTGCGATTCACGACCGTGGAGTCATCGAAGTGTCAGCTCGTTGCGCGTT
CGCTGAATGGTAGGATTTAACTGTTGTGTCTACAGCGAATTCAACAGCGACGATCTGAAC
TCGGGCGCCCTGAAAGCAGGGAAAGACGATGGGTAAGCCGTGGCGCATAGTCAAAATCCA
TAAGCTCTTCTGAATGGTCATTAAAGGCCGGTGTCCACGTTGTACGAGTTCCACTTCGAT
GTCGTTCCCAACGGTGTTGCCATTTCGACCGGCCATTTCAAGGCGACACCTGATTCCCCG
GAAACGGCATACACGTTCCAGATCAACTCCTGGGACTCGTTCACGTTCACGAGCGTGGCA
TCTGATGGCAAGGTTACGTTCTGGTTCGGCCAGCGCGTCAAGACTGAACTCCCCAAGAGC
TTTCTCTCGAAATACGGATCGACGCTCCTACTCGTTGCCGTGTTCGGCTTTAACATGCTC
ATCCAGCGCAAGCTGAGGAAGGATACGACTCCGAACGTTGCCCAGAAGGCCTCGGAAGCC
AAGAAATCCGAGTAA
>TUDPb34-PBRA_003620
ATGGCGCGATCCTTTGTTGCTGCGGTGACGGTTGCAATGGCCCTGGCGTTGGCGGCGGCG
CAGGTCCCAGTCACGTCCAAGTTTAAGTTCGGCGAGTTCTTTCGAGGGTACGGCCAATCA
TCACGTCTATACATGTCAGGTGCTGAGGTCCCGTCAGGGAGTTTGACGTTGTCGTCAGCA
AAGGGGATGTTTCCCAGGGATATAACCCCGGTATGAGTACACATTAAATACGACACTGCT
CCTACGACTAACAAATCGTTACACAGAGCCATCCTCGATACTGAAGTTGAACCTGAGCGA
GTCGGCTGCCAAAACGGCTGACTCTCCAAAGATTCTGTTCGGCGAATCCTTCATTAACAA
CACTGAAACCGGTGCGATTCATGACCGTGGAGTCATCGAAGTGTCAGCTCGTTGCGCGTT
CGCTGAATGATAGGATTTAACTGTTGTGTCTACAGCGAATTCAACAGCGACGATCTGAAC
TCGGGCGCCGTGAAAGCAGGGAAAGACGATGGGTAAGCTGTGGCGCATCGTCAAAATCCA
TAAGCTCTTCTGAATGGTCATTAAAGGCCGGTGTCCACGTTGTACGAGTTCCACTTCGAT
GTCGTTCCCAACGGTGTTGCCATTTCGACCGGCCATTTCAAGGCGACACCTGATTCCCCG
GAAACGGCATACACGTTCCAGATCAACTCCTGGGACTCATTCACGTTCACGAGCGTGGCA
TCTGATGGCAAGGTTACGTTCTGGTTCGGCCAGCGCGTCAAGACTGAACTCCCCAAGAGC
TTTCTCTCGAAATACGGATCGACGCTCCTACTCGTTGCCGTGTTCGGCTTTAACATGCTC
ATCCAGCGCAAGCTGAGGAAGGATACGACTCCGAACGTTGCCCAGAAGGCCTCGGAAGCC
AAGAAATCCGAGTAA
>TUDPb63-PBRA_003620
ATGGCGCGATCCTTTGTTGCTGCGGTGACGGTTGCAATGGCCCTGGCGTTGGCGGCGGCG
CAGGTCCCAGTCACGTCCAAGTTTAAGTTCGGCGAGTTCTTTCGAGGGTACGGCCAATCA
TCACGTCTATACATGTCAGGTGCTGAGGTCCCGTCAGGGAGTTTAACGTTGTCGTCAGCA
AAGGGGATGTTTCCCAGGGATATAACCCCGGTATGAGTACGCATTAAATACGACACTGCT
CGTATGACTGACAAATCGTTACACAGAGCCATCCTCGATACTGAAGTTGAACCTGAGCGA
GTCGGCTGCCAAGACGGCTGACTCTCCAAAGATTCTGTTCGGCGAATCCTTCATTAACAA
CACTGAAACCGGTGCGATTCACGACCGTGGAGTCATCGAAGTGTCAGCTCGTTGCGCGTT
CGCTGAATGGTAGGATTTAACTGTTGTGTCTACAGCGAATTCAACAGCGACGATCTGAAC
TCGGGCGCCCTGAAAGCAGGGAAAGACGATGGGTAAGCCGTGGCGCATAGTCAAAATCCA
TAAGCTCTTCTGAATGGTCATTAAAGGCCGGTGTCCACGTTGTACGAGTTCCACTTCGAT
GTCGTTCCCAACGGTGTTGCCATTTCGACCGGCCATTTCAAGGCGACACCTGATTCCCCG
GAAACGGCATACACGTTCCAGATCAACTCCTGGGACTCGTTCACGTTCACGAGCGTGGCA
TCTGATGGCAAGGTTACGTTCTGGTTCGGCCAGCGCGTCAAGACTGAACTCCCCAAGAGC
TTTCTCTCGAAATACGGATCGACGCTCCTACTCGTTGCCGTGTTCGGCTTTAACATGCTC
ATCCAGCGCAAGCTGAGGAAGGATACGACTCCGAACGTTGCCCAGAAGGCCTCGGAAGCC
AAGAAATCCGAGTAA
>TUDPbE-PBRA_003620
ATGGCGCGATCCTTTGTTGCTGCGGTGACGGTTGCAATGGCCCTGGCGTTGGCGGCGGCG
CAGGTCCCAGTCACGTCCAAGTTTAAGTTCGGCGAGTTCTTTCGAGGGTACGGCCAATCA
TCACGTCTATACATGTCAGGTGCTGAGGTCCCGTCAGGGAGTTTAACGTTGTCGTCAGCA
AAGGGGATGTTTCCCAGGGATATAACCCCGGTATGAGTACGCATTAAATACGACACTGCT
CGTATGACTGACAAATCGTTACACAGAGCCATCCTCGATACTGAAGTTGAACCTGAGCGA
GTCGGCTGCCAAGACGGCTGACTCTCCAAAGATTCTGTTCGGCGAATCCTTCATTAACAA
CACTGAAACCGGTGCGATTCACGACCGTGGAGTCATCGAAGTGTCAGCTCGTTGCGCGTT
CGCTGAATGGTAGGATTTAACTGTTGTGTCTACAGCGAATTCAACAGCGACGATCTGAAC
TCGGGCGCCCTGAAAGCAGGGAAAGACGATGGGTAAGCCGTGGCGCATAGTCAAAATCCA
TAAGCTCTTCTGAATGGTCATTAAAGGCCGGTGTCCACGTTGTACGAGTTCCACTTCGAT
GTCGTTCCCAACGGTGTTGCCATTTCGACCGGCCATTTCAAGGCGACACCTGATTCCCCG
GAAACGGCATACACGTTCCAGATCAACTCCTGGGACTCGTTCACGTTCACGAGCGTGGCA
TCTGATGGCAAGGTTACGTTCTGGTTCGGCCAGCGCGTCAAGACTGAACTCCCCAAGAGC
TTTCTCTCGAAATACGGATCGACGCTCCTACTCGTTGCCGTGTTCGGCTTTAACATGCTC
ATCCAGCGCAAGCTGAGGAAGGATACGACTCCGAACGTTGCCCAGAAGGCCTCGGAAGCC
AAGAAATCCGAGTAA
>TUDPbI-PBRA_003620
ATGGCGCGATCCTTTGTTGCTGCGGTGACGGTTGCAATGGCCCTGGCGTTGGCGGCGGCG
CAGGTCCCAGTCACGTCCAAGTTTAAGTTCGGCGAGTTCTTTCGAGGGTACGGCCAATCA
TCACGTCTATACATGTCAGGTGCTGAGGTCCCGTCAGGGAGTTTAACGTTGTCGTCAGCA
AAGGGGATGTTTCCCAGGGATATAACCCCGGTATGAGTACGCATTAAATACGACACTGCT
CGTATGACTGACAAATCGTTACACAGAGCCATCCTCGATACTGAAGTTGAACCTGAGCGA
GTCGGCTGCCAAGACGGCTGACTCTCCAAAGATTCTGTTCGGCGAATCCTTCATTAACAA
CACTGAAACCGGTGCGATTCACGACCGTGGAGTCATCGAAGTGTCAGCTCGTTGCGCGTT
CGCTGAATGGTAGGATTTAACTGTTGTGTCTACAGCGAATTCAACAGCGACGATCTGAAC
TCGGGCGCCCTGAAAGCAGGGAAAGACGATGGGTAAGCCGTGGCGCATAGTCAAAATCCA
TAAGCTCTTCTGAATGGTCATTAAAGGCCGGTGTCCACGTTGTACGAGTTCCACTTCGAT
GTCGTTCCCAACGGTGTTGCCATTTCGACCGGCCATTTCAAGGCGACACCTGATTCCCCG
GAAACGGCATACACGTTCCAGATCAACTCCTGGGACTCGTTCACGTTCACGAGCGTGGCA
TCTGATGGCAAGGTTACGTTCTGGTTCGGCCAGCGCGTCAAGACTGAACTCCCCAAGAGC
TTTCTCTCGAAATACGGATCGACGCTCCTACTCGTTGCCGTGTTCGGCTTTAACATGCTC
ATCCAGCGCAAGCTGAGGAAGGATACGACTCCGAACGTTGCCCAGAAGGCCTCGGAAGCC
AAGAAATCCGAGTAA
>TUDPb15-PBRA_005126	
ATGCCGCTGCTGCTCTCAATGCTATCCTTGATGATTTGGTCGCCGGTATGCATACGTGCAAGTGGTGGAGAAACGTCCTGTGACCGAACGGAGAAGCTGGCTGTATTCGAGTCCTGGGCAGAGGAGCTGGGTATCAGAAGCAACTTCCGTTCTGCGATGTATGCGTTGGGCGGATTTGAGATCATCGTCCTCTGCGACGATTCGGAGTCCATGCTTAGTAAAGACGTAGTCGACGACATGGGCAACAAGATGACGCGCTGGGACGAGCTACGGGACACCGTTAAATTGATTGTCGACTTTGGCGCCCTGTTTGACGATAACGGCATCGACGTTTATTTCCTGAATCGCCCGACATTGCCGGGAGTGACCTGCGCAAGTGACCTGGAGAAGGCGTTCAAGAAGGATCCAATCGGGGGAACACCTTTGGTTAGCACTGTTGATAGGATCAGGCGCGAGAAGATTGACCCCCTTGAGAGCAAGAAGCAAAAGGTTCTGCTGGTTATTGCGACCGATGGCCAACCCTCCGACGGCAAATCTGCATTCCACCAGCGGATCGCGAGCTTGCCGGAAAACGTGTATGTGTCGATCTTGGCGTGCACCGACAATCGGGCTGCTGTGGCGTACCTGGACGGGATGGATCGGTTGACTCGAGTCGACGTGACCGACGATTATATGACAGAGTTAGAGCGAATCCGGTCAAAGCAAGGAAAGTCGTTCAAGTTTTCGAAAGGTGATTACATCGCGAAAGCGTTGGCTGGACCGATTCAGCCTTGGTTAGACCAGCTCGATGAAGGGCGAGTCGATGTCCCTCAGTACAACAGGGTCCCTAAGCGCGATGCCTAGGGCACTTGCTGCACGATCTGCTGA
>TUDPb2-PBRA_005126	
ATGCCGCTGCTGCTCTCAATGCTATCCTGGATGATTTGGTCGCCGGCATGCATCCGTGCAGGTGCTGGAGAAACGTCCTGTGGCCGAACGGGGAAGCGGACTGAATTCGAGTCCTGGGCGAACGAGCGGGATATCACAAGCAACTTCCGTGCTGCGATGTATGCGTTGAACGGATTTGAGATCATCGTCCTCTGCGACGATTCGGGGTCCATGGGTGCAAACGTAGTCGACGAGTGGGGCAACAAGATGACGCGCTGGGACGAGCTACGGGACACCGTTAAATCGATTGTCGAGTTTGGCGCCCTGTTTGACGATAACGGCATCGACGTTTATTTCCTGAATCGCCCGCCCTTGTCGGGAGTGACCGGCGCAATTGACCTGGAGAACGCGTTCAACAAGGGTCCAAGCGGGGGAACACCTTTGGTTTCCGCTGTTGATAGGATCAGGCGCGAGAAGATTGACGCCCTTGACAACAAGCAAAAGTTCCTGCTGGTTATTGCGACCGATGGCCAACCTGACGAAGGCGAATCTGCATTCAAACAGCGTATTGCGAGCTTGCCGGAAAACGTGTATGTATCGATCTTGGCGTGCACCGACAATCGGGCTGCTGGCGTACCTGGACGGGATGGATCGGTTGCCTCGAGTCGACGTGACCGACGATTATATGACAGAGTTAGAGCAAATCCGGTCAAAGCAAGGAAAGTCGTTCAAGTTTTCGAAAGGTGATTACATCGCGAAAGCGTTGGCTGGACCGATTCAGCCTTGGTTAGACCAGCTCGATGAAGGGCGAGTCGATGTCCCTCAGTACAACAGGGTCCCTAAGCGCGATGCCAAGGGCACTTGCTGCACGAT
>TUDPb25-PBRA_005126	
ATGCCGCTGCTGCTCTCAATGCTATCCTGGATGATTTGGTCGCCGGCATGCATCCGTGCAGGTGCTGGAGAAACGTCCTGTGGCCGAACGGGGAAGCGGACTGAATTCGAGTCCTGGGCGAACGAGCGGGATATCACAAGCAACTTCCGTGCTGCGAT-GTATGCGTTGAACGGATTTGAGATCATCGTCCTCTGCGACGATTCGGGGTCCATGGGTGCAAACGTAGTCGACGAGTGGGGCAACAAGATGACGCGCTGGGACGAGCTACGGGACACCGTTAAATCGATTGTCGAGTTTGGCGCCCTGTTTGACGATAACGGCATCGACGTTTATTTCCTGAATCGCCCGCCCTTGTCGGGAGTGACCGGCGCAATTGACCTGGAGAACGCGTTCAACAAGGGTCCAAGCGGGGGAACACCTTTGGTTTCCGCTGTTGATAGGATCAGGCGCGAGAAGATTGACGCCCTTGACAACAAGCAAAAGTTCCTGCTGGTTATTGCGACCGATGGCCAACCTGACGAAGGCGAATCTGCATTCAAACAGCGTATTGCGAGCTTGCCGGAAAACGTGTATGTATCGATCTTGGCGTGCACCGACAATCGGGCTGCTGGCGTACCTGGACGGGATGGATCGGTTGCCTCGAGTCGACGTGACCGACGATTATATGACAGAGTTAGAGCAAATCCGGTCAAAGCAAGGAAAGTCGTTCAAGTTTTCGAAAGGTGATTACATCGCGAAAGCGTTGGCTGGACCGATTCAGCCTTGGTTAGACCAGCTCGATGAAGGGCGAGTCGATGTCCCTCAGTACAACAGGGTCCCTAAGCGCGATGCCAAGGGCACTTGCTGCACGATCTGCTGA
>TUDPb33-PBRA_005126	
ATGCCGCTGCTGCTCTCAATGCTATCCTTGATGATTTGGTCGCCGGTATGCATACGTGCAAGTGGTGGAGAAACGTCCTGTGACCGAACGGAGAAGCTGGCTGTATTCGAGTCCTGGGCAGAGGAGCTGGGTATCAGAAGCAACTTCCGTTCTGCGATGTATGCGTTGGGCGGATTTGAGATCATCGTCCTCTGCGACGATTCGGAGTCCATGCTTAGTAAAGACGTAGTCGACGACATGGGCAACAAGATGACGCGCTGGGACGAGCTACGGGACACCGTTAAATTGATTGTCGACTTTGGCGCCCTGTTTGACGATAACGGCATCGACGTTTATTTCCTGAATCGCCCGACATTGCCGGGAGTGACCTGCGCAAGTGACCTGGAGAAGGCGTTCAAGAAGGATCCAATCGGGGGAACACCTTTGGTTAGCACTGTTGATAGGATCAGGCGCGAGAAGATTGACCCCCTTGAGAGCAAGAAGCAAAAGGTTCTGCTGGTTATTGCGACCGATGGCCAACCCTCCGACGGCAAATCTGCATTCCACCAGCGGATCGCGAGCTTGCCGGAAAACGTGTATGTGTCGATCTTGGCGTGCACCGACAATCGGGCTGCTGTGGCGTACCTGGACGGGATGGATCGGTTGACTCGAGTCGACGTGACCGACGATTATATGACAGAGTTAGAGCGAATCCGGTCAAAGCAAGGAAAGTCGTTCAAGTTTTCGAAAGGTGATTACATCGCGAAAGCGTTGGCTGGACCGATTCAGCCTTGGTTAGACCAGCTCGATGAAGGGCGAGTCGATGTCCCTCAGTACAACAGGGTCCCTAAGCGCGATGCCTAGGGCACTTGCTGCACGATCTGCTGA
>TUDPb34_PBRA_005126	
ATGCCGCTGCTGCTCTCAATGCTATCCTTGATGATTTGGTCGCCGGTATGCATACGTGCAAGTGGTGGAGAAACGTCCTGTGACCGAACGGAGAAGCTGGCTGTATTCGAGTCCTGGGCAGAGGAGCTGGGTATCAGAAGCAACTTCCGTTCTGCGAT-GTATGCGTTGGGCGGATTTGAGATCATCGTCCTCTGCGACGATTCGGAGTCCATGCTTAGTAAAGACGTAGTCGACGACATGGGCAACAAGATGACGCGCTGGGACGAGCTACGGGACACCGTTAAATTGATTGTCGACTTTGGCGCCCTGTTTGACGATAACGGCATCGACGTTTATTTCCTGAATCGCCCGACATTGCCGGGAGTGACCTGCGCAAGTGACCTGGAGAAGGCGTTCAAGAAGGATCCAATCGGGGGAACACCTTTGGTTAGCACTGTTGATAGGATCAGGCGCGAGAAGATTGACCCCCTTGAGAGCAAGAAGCAAAAGGTTCTGCTGGTTATTGCGACCGATGGCCAACCCTCCGACGGCAAATCTGCATTCCACCAGCGGATCGCGAGCTTGCCGGAAAACGTGTATGTGTCGATCTTGGCGTGCACCGACAATCGGGCTGCTGTGGCGTACCTGGACGGGATGGATCGGTTGACTCGAGTCGACGTGACCGACGATTATATGACAGAGTTAGAGCGAATCCGGTCAAAGCAAGGAAAGTCGTTCAAGTTTTCGAAAGGTGATTACATCGCGAAAGCGTTGGCTGGACCGATTCAGCCTTGGTTAGACCAGCTCGATGAAGGGCGAGTCGATGTCCCTCAGTACAACAGGGTCCCTAAGCGCGATGCCAAGGGCACTTGCTGCACGGCACGATCTGCTGA
>TUDPbE-PBRA_005126
ATGCCGCTGCTGCTCTCAATGCTATCCTGGATGATTTGGTCGCCGGCATGCATCCGTGCAGGTGCTGGAGAAACGTCCTGTGGCCGAACGGGGAAGCGGACTGAATTCGAGTCCTGGGCGAACGAGCGGGATATCACAAGCAACTTCCGTGCTGCGATGTATGCGTTGAACGGATTTGAGATCATCGTCCTCTGCGACGATTCGGGGTCCATGGGTGCAAACGTAGTCGACGAGTGGGGCAACAAGATGACGCGCTGGGACGAGCTACGGGACACCGTTAAATCGATTGTCGAGTTTGGCGCCCTGTTTGACGATAACGGCATCGACGTTTATTTCCTGAATCGCCCGCCCTTGTCGGGAGTGACCGGCGCAATTGACCTGGAGAACGCGTTCAACAAGGGTCCAAGCGGGGGAACACCTTTGGTTTCCGCTGTTGATAGGATCAGGCGCGAGAAGATTGACGCCCTTGACAACAAGCAAAAGTTCCTGCTGGTTATTGCGACCGATGGCCAACCTGACGAAGGCGAATCTGCATTCAAACAGCGTATTGCGAGCTTGCCGGAAAACGTGTATGTATCGATCTTGGCGTGCACCGACAATCGGGCTGCTGGCGTACCTGGACGGGATGGATCGGTTGCCTCGAGTCGACGTGACCGACGATTATATGACAGAGTTAGAGCAAATCCGGTCAAAGCAAGGAAAGTCGTTCAAGTTTTCGAAAGGTGATTACATCGCGAAAGCGTTGGCTGGACCGATTCAGCCTTGGTTAGACCAGCTCGATGAAGGGCGAGTCGATGTCCCTCAGTACAACAGGGTCCCTAAGCGCGATGCCAAGGGCACTTGCTGCACGATCTGCTGA
>TUDPbI-PBRA_005126	
ATGCCGCTGCTGCTCTCAATGCTATCCTTGATGATTTGGTCGCCGGTATGCATACGTGCAAGTGGTGGAGAAACGTCGTGTGACCGAACGGAGAAGCTGGCTGTATTCGAGTCCTGGGCAGAGGAGCTGGGTATCAGAAGCAACCTCCGTTCTGCGATGTATGCGTTGGGCGGATTTGAGATCATCGTCCTCTGCGACGATTCGGAGTCCATGCTTAGTAAAGACGTAGTCGACGACATGGGCAACAAGACGACGCGCTGGGACGAGCTACGGGACACCGCTAAATTGATTGTCGACTTTGGCGCCCTGTTTGACGATAACGGCATCGACGTTTATTTCCTGAATCGCCCGACATTGCCGGGAGTGACCTGCGCAAGTGACCTGGAGAAGGCGTTCAAGAAGGCTCCAATCGGGGGAACACCTCTGGTTAGCACTGCTGATAGGATCAGGCGCGAGAAGATTGACCCCCTTGAGAGCACGAAGCACAAGGTTCTGCTGGTTATTGCGACCGATGGCCACCCCTCCGACGGCAAATCTGCACTCCACCAGCGGATCGCGAGCTTGCCGGAAAACGTGTATGTGTCGATCTTGGCGTGCACCGACACTCGGGCTGCTGTGGCGTACCTGGACGGGATGGATCGGTTGACTCGAGTCGACGTGACCGACGATTATATGACAGAGTTAGAGCGAATCCGGTCAAAGCAAGGAAAGTCGTTCAAGTTTTCGAAAGGTGATTACATCGCGAAAGCGTTGGCTGGACCGATTCAGCCTTGGTTAGACCAGCTCGATGAAGGGCGAGTCGATGTCCCTCAGTACAACAGGGTCCCTAAGCGCGATGCCAAGGGCACTTGCTGCACGATCTGCTGA
>TUDPb63_PBRA_005126	
ATGCCGCTGCATGCTTTCAATGCTATTCCTGGATGATTCTGGTCGCCGGCATGCATCCGTGCAAGGTRCTGGAGAAACGTCCTGTGGCCGAACGGGRGAAGCKGRCTGWATTCGASTCCTGRGCGAAGCGAKCGGGATATCACAAGCAACTTCCRTGCTGCGATGTATGCGWTGAACGGAYWTGAGATYATCGTCCTCTGCGACGATTCGGRGTCCATGGKTGCAAACGWAGTCSACGAGYGGSRCAACAAGATGACGCGCTGGKRCGAGSTACKGGACACCGTTAAATCGATTGTCGAGTTTGKYGCCCTGTKRGACGATMACGGCATCRWCGTTTATKTCYTGAATCGCCCGCCCTTGTCGGGAGTGACCGGCGSAATTGACSWRSAGAACSCGTTCAACAASGGTCCAAGCGGCGGAACACCTTTGYTTTCCGCTGWTGATMGGATCAGGCRCGAGAAGATTGACGCCCTTSACAACAMGCAAAAGTTCCTGCTGSWKATTGCKACCGATGSCCAACYTGRCGAAKGCGWATSYGCATTCRMACASCGTATYGCGAGCTYGCCGGAAAACGWGTATGTATCGATCTTGRYGYGSACCSACAATCRGGCTGCTGSYGTACCTGGACGGGATGRATCGRTTGCCTCGAGTCGACGTGACCGACGATTATATGACARAGTTAGAGMAAATCCGGTCAWAGCAAGGAAAGTCGTTCAAGTTTTCGAAAGGTGATTACATCRCGAAAGCGTTGGCTGGACCGATTCASCCTTGSTTAGACSAGCTCGATGAAKGGMGAGTCGATGTCCCTCAGTACAACAGGRTCCCTAAGCGCGATGCCAAGGKCACTTGCTGCACGATCTGCTGA
