# Supplementary material for: Molecular Pathotyping of Plasmodiophora brassicae—Genomes, Marker Genes, and Obstacles
Source: Pathogens. 2021 Feb 24;10(3):259. doi: 10.3390/pathogens10030259 (PMC7996130; doi:10.3390/pathogens10030259)
Supplement: Supplementary file 1 [file pathogens-10-00259-s001.zip › supplementary files/Data S1.fasta]

>P.b-36-BOLE-(6/-/-/-)-CAN/BC
ATGAAGCCGGTCGTGCTGTCGTTACTGTCGTGCGCCTTGCTGGTCGCGGTTGTCGTCGCTGATGGCGGCGACCAGGTCGGTGTAGTACACGTGCCGGTGGTTGTGACGACGAAGCCGCAGGAGCCGTCGACGCCGGTTCCCGCGTTCGCGCAGCGATTCCTGAAGCAGAAGTTGCAGACAGTGCAGCGCGACGCGAAGACGTTAGGCAAACCGATCGGGATCGCGGCTGGTATGCACCTGGGGATGAACGCGCTGGACCGGTACATGGGCGCCGGCACGGGTGCCAATCGTGTCCGGCGCGCTGTGGCCCAAGGCGCCGCTGGGCTCACCCTGTTCTCGCTGCGCCCGACCGAGTTCAGCGCCATGCTCGCCTACAGGGCGTTCCGTTACCTGCGACGGCGCCTGCGCAAGGACGACACGACATCTCCACGCCCGTGANNNNNNNNATGAGGACGGGKACGCAGGCGATGGTGGTCGTGGTGGGCGCCGGGTGCGCGCTGGTGGCCCGGGCCGAACTCAGGGGCGTGATGAGCTCGCCGCTGGTCGACATGGGCCACATGCACCAGCACGACATGGGGCTGRCGCACAACCTCATGTTCGACCGGGACCACGTCATCCGCGACCAGGACGACCACGTCCACCACGAGATGGACCACCACCACCTGCTGGGCGACGACCGGCACGCGATCCACGACCACGACATGCTCGACCACGACACGTTGCTGGCGCACGGCACGTTCGGCCACGACGACCTCCTGCACCACGACGGGCACGACTTTGCGCACGAGGGCGCCTTCGGCGACGTCGACGAGGACGTCCACGACGACTTTGCCGGCGCCGACGAGTTCATCGGCGACGCCGACCATGGCATCGGCGGCTTCCACGACGACTTCCACCACTGANNNNNNNNATGGCGTGGACGGTTGTTGTTGCTCTTGCTGTTGTTGCCGGGTACATCGAGCCGGCCAGGGCGACTCCAGACTGGACGACAATGTCATGCACCGCGAACGCTGCGCTCATTGCGAGCTACAACAGCCTGACATGGGATATACAGTACCAGCGCATCGGCAATGGGACGATGACGATCTACACCAGCGACGACCGATTTGAGCACCCGGCAACGATCGAGTGCAACGATGCCATGCCAGACCCGTTGATGGTCTACGAGCCTAAAGACGAATGCCTGTATTACAGCTACTACAACCGGTTCGGCAAGGCGCAATGGTCAAAGTACTGCCTCGGGAAGATGTCCCAGGACGGGTACGCCATCGAACGGTTATGCCAAGGCGCGTCCGGCGAGGTCTACATGGCGTCGGTGAATCCCAAGACAACGCAGGGCGTTATCGTGATACTGTTCGCATCCGAAGAACTCCTAAGCCGCAGCGGCATCTGGACCAATGACTGGTCCAAACGCGTCCTGAAGATGGCCGACTTGGTGAAGGACAATTGCCCAGAGGCGGCGCCCGGCAAGACCGCCGCCCACCAGGGGTGGTGG-ACCCGCTTCGCCATTGCTTCGGATGCCGCTGANNNNNNNNATGAAGTTGTTGCCAGCGACAGCGTTGGTAGTCGGAGCCGGGGTCGGCTTGGCGTACGCCGCTGGCAGGCCATCCCGACGTCAGTTCGTGAAGAGCGTAACGGTTGCGGCGCCGATCAGCGTCGTCTGCCAGGCGCTTCGCGACCTGGACACGTACTTCAAGCTGTGCGAGCTGCCCGGTGAGCAGTACGCCGTCGAGGGGTGCACCACAGTCGACAAGACGACCACGTTCCAGGTCGTCCACCGCCTCCGATTCGGCAAAGTCATCCGCACCTGGGCGTCTCGAGCCGAATCCGATGCCGGCGACGGCGTCGTCGAGTTCTGCGACACGTTCCAGGCGTGGAGCTCCGATTTCAAGATTGTGTTCCGTTTGAAACGCGCCGGTGAGCAACGCACGCAGGTCGACGTCGTCTGGGCCGCCACTGGCCCTCAGTGGCAGACGCTGTTCTTCTCGCGCATGGGCCCGAAACAGTTCGATATCCGGTTGGCTGGCCTGAAGCGGCACTGCGAATCGGTGGCCACCAACCATGGCAACCTCCCATGANNNNNNNNATGACGACGAATTTGCCGGTGGCGGCGCTGCTGCTAGCAGTGCTGGTGTGGGGTGTATGCCACGGCCAGGAGGAAGCGGCGCCGACGGGGCAGGCGGTGACTGCTGCGGCGCACGTGGATGAGGCCGGGCAGACGCTGAACGAGCGAGGGTTCACGGACGGACCTGGCGGTCTGAATCGGTTCGTCAACGGGTTGAAGCCCGCGGTCGAAGAGATCGCCGGCGACCAGGCCGGTGGGATCGCGTCCATGGGCGTGCACTCCGTCGCCAAGTACGTGACGGAAGCGGTGGCGAACAAGTGGGTCGTCGGCCGCTTGTTCATGGCGTACCTGTGGGGTAACCGCCACACGGTCGACGAGCATCTCGGCCAGATCGCTGTCGACTACGCCGTGCCGAAGGTCCCGATTGCGGGGGGCATCTACAAGAAGTACAAGGAGGTGATGGCCGCCGATTATGCGGCCAAGGTCGTACCTGGGCCGAACATTGTCAAGCACCACGTTGGCGGGTACGTCGACCGCATCGCGAAAGATCAGGTTCACGCTTTCGTGGCAGCGCCCGTGTACCGACAGGTTGGCGGCCACGTCAACAAGGCGCTTGGCGTCGTTGCGAAGGAGGCCGGCGAGGCGCTGGAGCCGCACGCGCCGGAGACCGTCGCCGCCGGCCGTGCATTCGGTGCCGCCATGAAGCGCCTCCTCAAGGGCCCATCCGACGAGGAAATGGAGGAGTTCTACAAGGAGCACCCGTCGAAGAGGATAACGGATGGTGGCGGCAAACGGGAACGGTCGCGGAACACGTCGTCGGGCACCGTCGCTCCAACGTTCACTATCGCGACCACGATCATCGCCGGCCTGCTGTGTATCATGTGANNNNNNNNATGGCGCGATTCGCATGGTCGTTGATGATGGCGCTTGCTGCTTTTTGTATTGTGCAGAGGGCGGTCTCCGTGCACTGCTCGCTCTGCGGGGAGGCGATGGAAAGGACGCTGCGCTGCGGTGGGTGCAAGGCGACCCCGTACTGCTCCGTTAAATGTCAGAGGAAAGACTGGCCGCGCCACAAGCCGATGTGCAAGACTGATGGTGGACCAAAGCGGGTGTGCGTCGTCAGCAAGCAAGCCGCTACGCAGCGCCCGAACACGCTGGGGTCAGCTCGATTTGATAACGCGACGAAGGGAATCGTCTCGCTATTGGCCTCTCTGATCGATAATGATAACGTCCTTCCACATGTCGAGTCAAACCCCAGTTTCAAGGATTCGTTTCAAGCGAAGGTGCAAGCACTGTCGCACGATTTCGAGAGTGTGCTACAGAACTGCTTGGGGACGGAACAGCCGCTCCACCTCATCAAGTACGTCCGTGAGAACAAGCCTGCGCTGACCGAACGGTGGCTTAAAGTGGTCTTGATCCCTTCGTTTGAGGAAGCGCTACCCAGCCAGGTCGTATCATCTTTTCCCAATTGGTTCGACCGTGTGACGGAGGAATTGCGTATAATCGCTGAGGAGGTGATCGACGGTGCGTTGCAGTCCCTTGAGGATAGGAAGCATTCTGGCACGAGCTTCAACAGCTGANNNNNNNNATGTGCAGTCCTCGTCTGTGTTTCGCGCTGACCGGCCTGGTCCTCCTGGTCGTAATCGAAGCCGAGCGGCATGTCCGCGTCACCTTGCAAGCGGTCGATGGCGACGACGCCCCAACGATGGAATGCCTCGTGCTGAACTTGAACGACAATGGCGCGCTCCAAGAATACAAGGCGTACCTGAACGCCCACAACATCATGATCAACCCCGCGTTCGATACGAGGTCTCCGAATGACAAGCTTGGCGACTTCCTGAACTTGCTGTCGCTCCGACAGGAATGTATCTATCGTATGCAAGCCGGCGCGAAATTGTGCTTGTTTGGAATGCAGGGGGCTGGCATGCTAAAGGACTCTCATCCGTACCTAGCTACCTGTGCTGCCGCCGCGGCCGGCGTTGCTGCCTCAGATGCCCTTTGTACTGGGGTCATTGATTTTCCACGGGAACGCAAAGTTAAGGCGGCCCTGCACCGGTTCCTTGCACAGATCGTGAATCGCGACGTGGTCATCCCCATGATCGACCACATCATCACGGGCGAACTGATCCGTCATTGGATGTGANNNNNNNNATGGCAGTGGCACGCGTCGTTCTGTTCCTGTTCGCTGTCTGTGTTTCCAGTGCGGCTGCGTCTTCCACGACGAGCAACGCCACCAAGCTTGTCGTCCGCGACATTGCGCAAGCGGGATACAACGGCCTGGATCGGGCCGGCGCCCTGATCATTCGCACGTTCGGCAGGCACGCCAATGCCGTCGTGGGCGGGCTTGGCGTCTACGGGGCGTACAAGTTGGCGTCCGATATTGACAAAACATTACAACTCGGCTACATCCAGAAAGGTCGCAAAGCTGCTGTCGTGCTTGCTGGTCTGATCGGCACCGTTCTTCTCGGACACGGTCCCCGTCGCACTGCCAGCGATCACAACTCGTACACTGCGTCAAGGGGAAGGGCGCATGCGGCGCGAGCATTTGGTGTTAACCCGCAACGAAGTACCGGTAGGGTGTCGACGCGTCGCCTTCGGACACGGGTGTCGCGGCTTGACGAATCCCACGAGTCGGACGTCGGTTCAGGCAGCGGCTGGGACAGCGTCAGCGGAACCGACAGTGCATACACTGACTCCGATAGCGATGACTTCTGANNNNNNNNATGCGGCCCATCGTCCTGGTTGTCGCCGTTATTGTCGTCCTTGCTGCCAGCGTCCATGGACGAATGTCCAGCAGCCACCACCCGAAACATGACCTCAAGTTACTGGGGCGCACGTTGCGCACGCTGCTCAATCCGGTGCATGCCATGAAGGTGACCGGCTTCAATCAGCGTGATCCCCATTACAAAGGGGGGATCGTGACGGCCAGCGTATCGAACATGACAGTAGTCGACCTGTCACCGTTCATGCTGCCTCGTATGAACGGCAGGCTGAAATCGGGTATCCGGCGACTCGCTCAAGCCCCAGTCACGCTGTCGTTGGTCGCATTGAACACGGCGCTATTCGTGGCAAATCCTGTCCTGACACCAAAGAAGCTTAGTTGGGCGGGATGTACGAAGACCTTGCTGAGCAGCCCGTTGCAGGGCATAAAACGGGCACTGTCCAGCATGACGCATCACATCAACGCCGAGCATCTCATCGGTAACATGATCGTCTTGTCCCAAATCGGACCCATTGTCGAAAAGAAGCTCGGGGCAACCAAGTTCGCCCTGACGTACCTACTGAGCGGTGCGGGTGCTTACCTGGCCCATGCGGCGTTCGAGCAGAGGACCTGGAGGTGGCTTCCCCTCCTGGGCGCATCCGGTGCCATCTACGGCATCATGGGCGCGTCCGCTGCTCTCATCGCCCAGGTTGCTGCTGAGCGCCCCGGATCCTTCGCCAGCAACTTGATCGGCATGATGACTGTTGCTGACTACCGAATGACGATGGACGGGATCCTGGCCGGGTTCATCAGCGTGCTGGTCCTAACGGTGACGTGGCTGGTCGGTGGCACACAGATGCAGGGTGAGTCGTGGACGCTCGGGGTGAAAATGACTGTCTCGGGGCCATACTTCGGGTGGCCCACCACGTTGGAAGCGTTATCAAGCACCGCTAAGTTGATGGTGTCTGGCACGATCGGCCACGTCTGCCACATGGGCGGATGGGTGTTCGGGTTCCTCCTCGTGCTCATGTGGGACTCGACGTCGTCGATGCGCGCCCTACCCGTCATGGGCGCGTTCGCCAGCCTATCGCTCCTCATCAGGTCTGGGCCGACAGAGCCAGCAGGTTTACACGGCCCCGTGCGAATGTTCGCCACTCCGCCGCCCTCGCCTCGCAAGCACCTCCATCTGTTCTAANNNNNNNNATGTCGAAACTTGTGATCACGGTCGCGGTCGTGGCGGCGGTGTCATTCGCCCAGATGATTCCGATTAACCCGCCGAACGGTGTCTGGGCCCCTCCTCGTGCAGACAGCCGCTGTGGTCCCGACTTTGGATGGGCGGGATGTGGCGATGGCCTATGTTGCTCGGCTTCGGAATGGTGTGGCAGCGGCCCAATGCACTGCGGTGGCCCGATGGGCAACTGGGGCCAGGGAGGCGGCAACAACTGGCAGGGCGGCTGGGGCCAAGGTAACAACTGGCAGGGCGACTACAACGCCTGGCAGGGCGGCTACAACGACTGGCAGGGCGGTTACAACGACGGGCAGGGCGGTTGGAACGGCAACGGGCAAGGCATGGGCCCGCCTAACGGCGTCTGGGGACCGCCCCGTGGTGACTCGCGCTGCGGCCCTGATTTCGGATGGGCCGGATGCGACAGCGGCCAGTGCTGCTCCATGTCTGAGTACTGTGGCTACGGTCCTCAGTTCTGCAACAACAACTGGCTGTAANNNNNNNNATGATCACCAAGATCGTCGTTGTTGCCGTCGCGTGGGCATTGGCGACAGCGCCCGGGTCGGGCATGGAGGACTCGGATTGGACCAAGATGGTGGACATCAACGGTATTGACAAGGTCGAACTGCTACACGAACTGTGGAACAAAAGGGAACCCGCC---CGGTGGTATCGAGGATCGGG------------CGCATTCGATCATGCGGAGGCCGAGGGCGCCGTGCTGCGCCACATTGACTACTTCGAAGGTCGCTGCATCAAGACGGACTTGTCCGGGAATATGGCGAATGCGTTTTTCTACGATTACGATACGGGGCCCGGTACGTTCGAGCGCATCGTCCAAGGGCTCCGTCAGAGCAGCAGCAACCGCACGTCCGCGATCCGCTTGCCTTGANNNNNNNNATGGCCGTCCTGAACGTATGCATGTTGCTGGCAACTTTTCTAATCTTTTTCCTGGCTGCCGCCGTCGACAACAACGAGGGCAGCGTCTTCGCGAAAGGCAAGTACCGTACCAAAGGCCAGGCGTCGTCATCCCGGGTACGGAGCGAAGACCACAACTGCCAGCCCGGAGACTCGAATGACAACCCTCTTTGCTTG---AGTAAGTGGTACAACGCCGACTACGGAACGTCTGACCTCCAGACCCCATGCGAGCACTACGCCCGGCAATTGCCTBCGACGTCGGCGCCGAATCATCTCCAGGCCGGGTACAACGACGTCCAGACCGCACCGTACAATAGCCGGCGCACCTCTGACCACGGAGTCTTGCCCGCCTCTGAATCCGGTAGGGACAATAGCCCCTACCGTCAACGAGCTGGTGAACGTCCCGGAATGCCAATATCGTACATCCCGAGCGAAGGCGGCAGTTACTATCACGCCCGTTCAGGTCCCCGTTCACAGTATCTGTACTTCGACGTCGACTATGCGACGTATCATGGGAT------GATCCCCTCGCAGCCGATTCATATATCAGCCGCCCC----------ATCGTCGTCGCGACAGACTGTCCAGAAGCAAGCTTATAGCAAGAAGAAGACGGACTGCAAACAGCGACGCCGCGATTGANNNNNNNNATGGGGACGTGGCACGCCGTGAACGCGCTGGTGGTGGTGCTGTTGGGCGTTACGGCCGTATGCGACGCCGCCGCTGCGTATCGCCCGGTGGTCTTCATGCATGGCCTTGGGGACAGTTCCGCCCACCTGGAGGGGCTGGTGACGGGTCTGCAGCGACGGTACCCGGGCATGTACGCCTGGGCCGTCCCGGTCTGTAATGGGCGGTCCTCGATGACGACGACGATGAGCGACCAGGTCCAGGCGTTCACCAGGGCCGTCCAGGAAAACCATCGACTCACTAACGGGTTCAATCTTGTGGGATTGTCGCAAGGCGCGCTGGTCGCGCGTGCCTACGTGGAAATGTGGGTCACCAAATCAGGACGCCGCGCCTGACGAATGATTTAGGCCGCATCGTAGGTACAATGTCCCCAGAGTGCATCGTCTCATATCCGTGGTGGGTCCTCAGGAAGGTGTTGACGGGTGCCCGAAGACCGTTCCACGGTTCCTGTGCGACCTGTTCGAAGCCGATCCCTACGACGCGCCGGTCGCTATCAGCGGATACGTCCGTCTACAATCTACGTATGCGTGTTTCCTGTTCTAACGCCGTCTGTACGTAGTGGAAGGACGTCAACAACAAGGACGAGTACCTCGTGAAGTCGCCGTTCCTGGCTGACAGTATGATCGATCGCGTGCTTAGTGCCTCACCTGGGCGTTAACTGCATCGTGCTAGTCAACAATGAGCGCCCAACGAAGAACGCTCAGTACGCCGACAACATGCGATCGTTGGACATGTACGTGCTGGTGCAAGCGGCCAACGACACGGTCGTGACGCCAAAGGCCAGCGAGCACCACGGGTTCTGGGCCTGGAGCAATGCCAGGACGGTGGTGCCCTTGCGGCAATCGCCCGGTTACCGAGGCGACTGGATCGGCCTGAAATCACTCGACCGGCAAGGCAAGATAGCGTTCCTGCAGTTCCAGGGCGACCATGTAGACGTTGTACGAGTCGGGTTCTGGGACGATCGGATCGTTCCCCTGCTTGACGATCCCATTCCCATCGTCCAGGAAGATGGCCACTCTTCGGCAATGGAGTAANNNNNNNNATGCGGAGCGTTGCCGTTGT--TTGTTGTTGTCGTCGCCGCGATCGCCGCTGTCGTCGTTGTCGGGCGCGACGTTCACGTCGATGAGCCTGTCGCACCGACTGCGGATCCCTCCGTTACGAAGGCGATGCCGCATCACGACACGGACGACGTGCCGCGTTCGCACCATGAGGAAAGCGCCGAGGTGCCCCGAGCGAAGTCGTCGCGACGCGGTTCGGCCCTCCCGGATTTCAGTGAACTGCTGGAGAAGGCGAAAAACGATGGGCTGTTTGACATGTTCGCCGGCCTCAATKGCGAAGGCKYCGAAACGCACACGGACGAGCACGCCTCGACGATTACCGAGTTGGAATCGGCGTTGTCGGAAGGCATCGACCACCTGAGCAAGGCGCCCATGGAGGACATCTTGCATCATGTCGAGCAGGGTCGCGACTTCGGCGAGATCCTCGGCAACCCGAACTGGTTCGCCAAGATGCAGACGATAATGGAGCAGACGAAGGACGACCCGAAGGCGCAGAGCATCCTCATGAACGCCATGGTCCGGAAGATCCAGGACAAGCTTGGCGACATGGGCCGCGCTGAGTTGTGANNNNNNNNATGCCGCTGCTGCTCTCAATGCTATCCTGGATGATTTGGTCGCCGGCATGCATCCGTGCAAGTGGTGGAGAAACGTCCTGTGACCGAACGGAGAAGCTGGCTGTATTCGAGTCCTGGGCAGAGGAGCTGGGTATCAGAAGCAACTTCCGTGCTGCGATGTATGCGTTGAACGGATTTGAGATCATCGTCCTCTGCGACGATTCGGGGTCCATGCTTAGTAAAGACGTAGTCGACGAGTGGGGCAACAAGATGACGCGCTGGGACGAGCTACGGGACACCGTTAAATCGATTGTCGAGTTTGGCGCCCTGTTTGACGATAACGGCATCGACGTTTATTTCCTGAATCGCCCGCCCTTGTCGGGAGTGACCTGCGCAAGTGACCTGGAGAAGGCGTTCAAGAAGGATCCAATCGGGGGAACACCTTTGGTTTCCGCTGTTGATAGGATCAGGCGCGAGAAGATTGACGCCCTTGAGAGCAAGAAGCAAAAGGTTCTGCTGGTTATTGCGACCGATGGCCAACCCTCCGAAGGCGAATCTGCATTCAAACAGCGTATTGCGAGCTTGCCGGAAAACGTGTATGTATCGATCTTGGCGTGCACCGACAATCGGGCTGC--TGGCGTACCTGGACGGGATGGATCGGTTGCCTCGAGTCGACGTGACCGACGATTATATGACAGAGTTAGAGCAAATCCGGTCAAAGCAAGGAAAGTCGTTCAAGTTTTCGAAAGGTGATTACATCGCGAAAGCGTTGGCTGGACCGATTCAGCCTTGGTTAGACCAGCTCGATGAAGGGCGAGTCGATGTCCCTCAGTACAACAGGGTCCCTAAGCGCGATGCCAAGGGCACTTGCTGCACGATCTGCTGANNNNNNNNATGTCGATTGTCAAGTTCCTTATCGCTTCCGCCGTGGTCGTCGCGGCCGCCGCATTCACCACCGATGATGCTCGCGCGCTCGGGGACAAGGTCGTGGCTGTCGGCAAGGGCGCTGCCGCGAAGCTGGCGCCGATTGCCCGGGCCGGCGGGGACAAGGTCAGAGCCTTCAGCACGCACGCAGCAACGAAGATGGGTCTGGTCGAAGAATTCGGCGATGACAAGGCGCTTCGGCTCAYAAAGCGCGGCAGACTGGCCACTGTTGTCGGTACTGCAGCTGGGACAGCAGCCGTTGGCGTCAAGGTTCTGCCGCGGCTCCGCATGAAATATGTCGTGCCCGGGGCGGCTGTCGCGGCCGCCGTTGGCGCTGTTGCCGGTGCTGACCATCTGCAGACAGCGTTCGGCAAGAACAAGGTTACGAACAAGCTCAAAGACCTGAAGACGAACTACATGCAGCCTGCCGTCAAGCGCGCCAAGGAGTTCGTTACCGGGAAGCGTACGAACCAAGGTCCGAACAATGCGGACGAGAATGCCGAAGGGTCGGAAGGGCATGAGGATATTGACGAGGAGTCGGACGAGTCGGGCGAGAAGGCCCAAGAGTCGGGCGATAAGGCCCAAGAGTCGGTCGAGGAGGCAGAAGAGTCGGGCGAGGAGGCAGAAGAGTCGGGCGAGGAGGCAGAAGAGTCGGGCGAAAGGGCAGAAGAGTCGGGCGAGGAGGCCGAAGAGTCGAGCGAGGAGGCCGAAGAGTCGAGCACGAAGGCCGGAGAGTCAGAGTCGGAATGGGAGAACAATCTGAACTATTGANNNNNNNNATGTCCATCGTCAATATTTGGATTCGCCTCGGGCGCACAGCTATATCTCTGTCCCTGGCTCTGCTGTTCCTGTTCAATGGCCGCGACGTCGAGGCTGTCGTCACCGTTATGTACTCCTACGATGTCCCGGATTGGGCCGCTTCAGGTATGGAGCAACTTTTGGTGGCAGCTTCGGGAGATATTCGCAGGGAGACAGTTGCTAATGCGATCCACCACGGTCTGAGCGGTGGCGAAATTGACGATCGTAAATCCAGGTTCATCGATGGAGTCAAATGGCACGGAAGTCCCAATGTCTTGATCTGGGCCGCATCCAGTGGCAATACCGCAGTCTTGGAGCTGTTGGCGGCAATCGATGGTATTCCACTGACCACCCCAGATAAGGAACTTGATCAAACGCCACTGCACCACGCCGCTAAGAATGGACACGATCTCGCTGTCCGGATTCTGCTGGGCAGCCGTGTCAACATTGACCCAATCGACGAGAGACGGATGACACCCTTGCACCTTGCAGCAGAAGGTGGACACAGTGACGTTATCGATGAGCTGCTGAACATCAGATCTCACGGCCAGCGCGTTGCGGTCAGTTTGCGTGATGCCCGTGGTCAGACTCCGTTGTACAAAGCCATTCTACGTGGACACAGCACCGTCGTCAAGACCCTGCTGCTGTCCGGCTTGATTGATGACGAAGACAAACAGGCAGCGTGGCAATTGGCTCACGAAAAGTGCGATAGCCAGAGCGTGTCGTTGCTTCGCGATTACTGGCATCATTGANNNNNNNNATGACGAGCGCGTTCTCCGCGTCGCTGCTGTGGCTGGCGTCGCGCGCGCTGCGATCCGCGGCGCCCAAGGCGACGACGACCGCGGCGGCGGCTGCCTATACGCAGGTCCCGCCGTT-GGCGCGGCAAACGGCGTCGTTCTCGGCGGCTAGAATATTCGATAACGGGTCGCTGTATCTGCCGTTCGACCTGAACGGCGGCGAGCAGGGCGAGGTGGCGTACCCGGAGGAGGGCGACGCGGATCCGGACGTGGAGCGACGGCCAGACATGCAGGCCGATAGCACGCTGCGGAAGCGGAAGCTGAAGATGAACAAGCACAAGTTACGAAAGCGTCGGAAGAAGCTTCGAAGTCGCACAAAGGTCACGTGANNNNNNNNATGTCGCGCCTGGTCGTCGTCTGCTGCGTTGCCGCCATCGTCGCCCTGTCTCTTGCCAGCGCCGACGACACCAAGAACCTCAACACAAGCGCGCCAACTATCAA---CACGACAATGGCGCCCACCTGCCACCTGATCCAGACTAACAAGACCAACGCGGACGGCACGATCTCCCTCATCAACACCACAGAGTGCTCCGGCGACCGTACGGCAACGTCGGCAGCGTTCGGTCCGGTGAACCCGACTGCCTCCCTCATCGCTGTCCTGCTGGCCGTCCTGGCAATCGGCGCCTGANNNNNNNNATGGCACCAATGGCGACGACGCGCGCGGCCGTGCTGTTCATCGGCGCCATCCTGCTCGTGTCGATGATGTGCGTCGCTGACGCCGCCAAGAACCACGCCGCCGGCGACAAGGCGTCCGGCGGAGAGTCCAAGGTCAAGCAGCAGTCGGCGCCCAAGAAGTCGCTCATTGATGCGAGCCATTTCGACGTGGCGCGCCTGAAGGCGCAGCTGTTTGCATTGTCCACGGAAGTTAAAGTATGGCCACCCGGTGCGCACGTCCCGCAGCAGCACTAATCTGTCGATACAGGACCTGCACACCAAGTCGCCGCACGTCGTCTACACGCTCGTGTTCGCCGGCGTTGTCATCGGCCTGCTTGCCGCCAGCCTCCTCGGCGGCAAGCAACGCAGCCGTGGCCCGAAGCTCGCCAAGCGGAAGCTGAAGTAANNNNNNNNATGCGCATCGTCGACCCCGTTCGTATGGGTCGCCCGGCCGTGTACTGCGGCCTTGTCGCGATCCTGCTCGTCTCCGGGGCCGCTCACGCTCTGACGTTGCGCTCCAGCGATGGCGTCGACGTTGAAGTCGACTCGTCGGCAGCCGTCGCCCATTCAGGTCTGCTGCGGAAACACCTGGTCGGCCCCGACACGCAAGACGGTATTGCGGT---TCCCACCGCCCTAAACGTCGCCAGCCCCGAATTACAGCACCTCGTCCGGTTCATGCACGACACCGCACCGACCGACGTACCATATCGGCACCATCTCCCGTTGATCCATTACTCACTGTTACGCGTTTGCCTACAGATCGGGCACGCTGGCGAATGGGTCACTTCCCAGATGTCCTGGATGGACGCCGACACGGTCGGCAGGGTGCTGGCGGCCTCGTTGTACCTCGAGATGCGCGCGTTCCTGGTCGCGGTCGTGTCTCTCGACGTCGACTGGTATCGCGTAGCAGCGTACCGGCCGGACGTGAATTCTGCCCTCGTACTCGTTACGAACGCTGCCCGGCTGTGCCGCTTCGCGCGAACCGCAGGTCAGAAAGCGATTGTGGACCAGATCCGTGATGCCCTTGCTGTGGATGCGACCCGCGCCAGCTTTGTGRTCAACAACGCGATGTGGGCCGACGGATTGAGGTTGMTGCACTGGGTCGYATGCCATGGCGATCGCAATTTAATGGCGTTCCTGCTGCGCCTTCCCGGGGTCGACGTCAATGTGCGGGACATCCACCAGCAGACGCCCCTGCACTGGGGCGTCCGAGCTGATCGCCAGGACATGGTCGCTCTACTGCTGAGCACCCCCAACATTGATGTTAATGCCGAATCAGGTCGGGCGACAGCGTTGCATGTGGCGCTGTCCTCTATGCGGTACTGCACAGCCAACCTTGCATGGACGTACGACGCCGGAACCCGCGAGGACCGGCGGCGCCGCTCCAAGATCATGTCGATCCTCGCTAGGCATGGCCCAGCTGCTGTCAGCTGANNNNNNNNATGGTCGGAACGATGGGTGCCGGCGTTTCTGCTGTCGCGTTTTACCTATTATTGTCAGTGCGGACTCGGCTGCTCACGGAGTTGCCCCAGGCCATTGTGCGCGAACGCATCATGGCGGATGATTGGTCGACGCCGACCGGCCCGGTCGTTGTGGATGACGACGACCTGCATGGGGGGGCTGTTGTGGACGACTGGGACGCGTCCAGCGACGAGGAGGAGGTGGCGGCGTCGGCGTCCGTGCAACGGCCAGCGCCCGTGAAGAAGCCAGCGGCAGCGCCGGTGAAGCAGCCGGCGCCGGCGAGGCCGAAGTACGTCGAGCCGAGTCCCGAGGAGGTCGCCAAGCAGATCCGTGCGAACAGGCTCGCCGACGCCGAGGACCTGTTCGGTGCCAGCGACAGGAACGAAGCGAGGGCCACGCAGCGCCTCGACGAGAAGCTCGATGAGCTGGCGCTGGCGTCCGAGGACGATTACAGGGAATTCGCGGCGAACGTCGCCAAGCGCATCGAGGTGGAGCGCCGCGGCAACACGAAGCGGATGACCTTCCTGAAGGAATTGCTGAAAGCGGCGTCGGACCCGCTGTCGATCGAGGAGATCAACGAGCTCAAGTCGGCGCTGACGGTGGTCTACAACCAGAAGAACAAGGTGAAGCAGGCGGCGAC---GAAGAAGAAGTCGAAGAAGGCGGGCAGGTCGCTGAACGTTGGCGGAGGCGGCATCTTCAACGAGGACGAAGTCGACGGCGCCGAGTTCTACGAGGAGGAAGCCTTCTGANNNNNNNNATGGTCCCAGGGTCGTCGTCGTCGTCGTCGTCGTCGTCGTCGTCGCCAGCGCCAGCGCCGAAGCAGCCGTCTGTGCCAGCTCCGGCTGTCGTTAGTCGTCGTCGCCAACCCCGGTTCATTCGCGGTCCGTCTCCTGTCCGGCCGCCGGCGACGGCCGCGGTCCTTCTGCCCGCGACATCGGTGCTGCGCCTGTGCTGCCGTGCGTGCCGGTTCGCGTCTCCTGACCACCATCAAATCGCTCAGTTTCAGGTCCATCCACTGCCATCGTCAGCCCCAGATCGCTCGCCGGCGTCATCATCAAGTCCTGCGCCAGAGGGTCCGTCCACGTCAACTTCGCCTGCACCAGCAAGGCCGTCCACGCCGTCGCCCTCATCAGCATCGTTGCTAGCGGCGCCTTCGTCGCCGACGTCGTCAGTAATATTGCCGCCGCCGCCTGGCGCGCTGCCCGCAATCGTCGTCTCGGTACGCCCAGGCTGGCTGT--ATTGTGGCGCCCGATCTCACTACGTGTCTCTGCAGACCTGCAGCCTGACGTCGTCGACAATCGCCCAAATCGAGTCGTCGGTGTCACTGGCGACTCTGCCTGCGGCGGCATCGTCGAGCACGTCTGCGCCGGTGCCTCCCTTGTCTGCGTCGCAGGATGGTGGGACATCGGTGCCGTTGCCTCTCGTGTTGCCTGCCATCGTCGTAACTGCACGCGCCCGTGGTTGGCCAACCTGCTCGATTCGCCTGCTGACCACCGCCACGCCGT-TTTCGTTACATCAGGAGCAGGCGGCCGGTACATCGTCGCCGACGTCGTCAGTGGGTGCGCCTGT--TGTCACCGCCGCCGTCCTTCCCGCATGCTCTGCCGACAGCGTCTCCGCATCCGCTGATCGCTTCGTCGCCGTCAGGTCCCGTGATCACCGTACGCCTGCGTTCGCCAGCACCGCCGGTGCGCCTTCGTGCTGACCGATTCCTTGACGCGCCAGGGTAACGCGTTGACACTACACCGGTCGTCGGTGAGTGCGAGCAAGCATAACGGGAGGGGTGCCTCGGTGCTGTTCGACTACGTGGCCACGTACGCCACGGAGCACGCCATCCCGTTCGCGACGCCTGCTCGCCTGCGGGAGCTGATCCTGCAGGGCAAGACGCAGGGCGAGCTGATAACGCCGACCTTCGCGGCCAACCTCGCCGAGTACATGCTAGTCCATGTGCCGTCGATTAAGGCCGACACGACGGCAATCGCGTACCTGCATGGGGCTCGTGCGGTGCTGTCCCGCGACTTCTTCAACGGAGAGAAGGTCGTATCGCTCGAGCGCGGCGATGCCATGACCAAGATCACAAGCAGGATTCGGGCGGTCCTGACGGCGCGTGCGCACGCTCAGAATCGTAGGCGACCGCGTGCCGCCGCCGATGCCACATGTGATCAACTAACGCACCGGGACCCGCCACGTCCCTGGCAGGCCCCTACCACAAGCCGGCACAGGCCCTGGATGGGTCTCTTTACGCGCGCTTCGTCCGCCATCTGCTGTTGTA--CGTGGCTGTACCGCGGTCGACCCCTGCTGCTGCGACGACGTGGCTGACGCAGAGCATTATGCAGAGAGAACACGTCGTCGTCCGTCGCTTTGTATGCCGTCGTCGTGTGGGCTCGGCATTTCTGTACCCGCATCAGCGACCTCGCATCCGTCCACTTGAGCGGAATTCGGTTCGATGCGTTCGCCCGTGGCATCGCCGTTGATATCTACCGGCCCAAGGTAAACCGACGCCGCAGGACGTCCCGACGCGCTCTGAGCGAGCCTGTACACTCTCACTTGTAGACGAACGTCACGCGGGAGCACAGGTCGGTATTCGACCTGACCGCAGAGCTTGACGTGGTGCTGGCGACGGCGCTCCAGTGCGCCGTCAACGGGTCGGCTAGCGACGCGCTCGTGGACTCCCAGATAGGATCGGGACCGGTGGGGACGCTGCTCAAGCGGTACGCCCAGCAGGCCGGCTCCGATGGGCTCGGCCCGTTGCTGACGCCGGACACGGCCAAGACTCACATGTTCCGGCACTCGGCGGCTGTCGACATGGAGCAGTACGGCGCGTCGTCCACTGCTCGGGCGTACCGGGGCG---GCTGGGCCCGCGCGCGCACCGCCGACGAACATTACCTGTTGTCCAACGACGTGTTCGCCGACTACATTGGCGCATGCACGACGGCGGGACACGACTGCCCCAAGGCGGGCGACCCGAAAATCGTGGCCCCATCGCTCCGCATCAGCAGCGGCGCCGCCCATCACGATACGTCCCAGCTGGTCCGGTTCTGCGACCTGCTCTTTGCAAGGGCGCCGACGCTTTCCAAGCCTGTCGTCCGCGTCCTGACAGCGGCGCTTCTGAGTCGGTGGGCGTTCGTGAAGGGCCTCCGAAGCGAGACAACAGGGGCGGAGCATTTGATGGTCGCGCGCGTCCGCGACGTCTGCGTCCAGCTCGGTATAGCGGTCGACGCGGTCGACCGCTGGTCAGCCGAGGTCGTTGCCAGTCACCGCTCGGACAACCCGCACGTCTTCCGACAATCAACCGGGGCCGCTCCGGCACCATCATCATCATCATCATCATCGGGCGCGGCAGAACCTGTTCAGGCGTTGTCGCCGGCGGTCACTGCGTTCATGGAATCACTGGAGGCCAAGGTCGCTGCGCTGGACGAGAAGATGGACAGCATCGCGACCGCCCTCCAGATGGCGACCGCTAAGGGCAACCTACCTGGCCAGCTCGCCGCCACCCATGCGCCCGATCTCGCCACCGCCGATCCCGTCACGAGATGCT---CGACGACGTCGTCGTCGCCGTCTGAGACGGTCGACGCCGCAGCAGCCGTGTCGACGTCAGGCACCCGTGACGACCGCGACAATGGCATCGATGCTGTATTGCACCCGTCGTGGCCGGCGTGGAAGGCAGCCACGTACGCGTTCGTGAACGACCTGGACGGGGTCGACCTGACCGCCTGCGAGGAGAGCCGTCGCCGGCGTGTCGCGGATGCCTGTTTCTGGCGGGATCTGCTGTCGACGCAGCGGTTTACGCCGGACGGCATGGTGCCGCCGCCGACACTAACGCCGGCGCTCGCCGGCGCTGCGACGCTGCCCGAATGGACCCGGCAGGTCAATATGTATTTCCAGAAGGCGGAAGGTGCCCTGGTGCAATGGGTTCGGCGTCAAAGCGCCAAGCCGGGCCATGCGGGGGCCAAGCGCCGGAAGTGCACGACAAACTACCAGAGCTTGCGCCGGACGATACGCCATCTCCTGTAANNNNNNNNATGTCGCGCGCCGCTGCATCCGTCGTCGTCGTCGTCGTCGTCGTCATGGCCGCGCTGGCAATGGCAGCAGACAGCCCAACCCGGGGCCAAGGAGACGCAGCCAGCGAGGAAGCCCGGGAGATGAAGCACAAGCTCGCGCAGAAAGTCGAGGCGAAGGAACGCAGGTTGGAGGAGATCCACAAGGCGATCGATGAAATCGATCTGGACGGGTTCACCCGGGACCACAAGCGCCAACTCAAGGCCACCACCAGTCTGGAGGAATTCATCAAGGTGATCGACTCATTCCCGAAACAGACGGAGATGGAGACGCCGGGAGACGAAACCGACGAGGGTGACGAAGAGCGGGAACCTGTTCGGCTTATCACAGGAGAAACCAGGGACCGCCTGGTTGACATGTATGAAGAAGTTGAGAAGCTGAAGAGGGAAATCGTGGATACGGCTCTCCGGGGACAGGTGAAGGAGTCTCGTGGCACCGGGGAGAAGAGCGACAACGAGGAGGGCACTAGCATCCCAGTCACTGTGCCTGGCGCTGGTTCATCGAACGGCAAGACCACGACGCCCGGGAAGAAGGCGGAGGCCTCGCATGTCCAAGAGAAGGAAACGCCAGGCGGCCCTGATCCTAAGACCATGTCAGGTAGTGCGATGACGATGGGTGCCGCACCGGTCGTCGCTACGGCTGCGGTCGCCGGTACCGTCGGGCTCTATGCTTACAAGAAGAAGTCGAGCCTGAAGAAGGGCTGGAACAAGGCGATCGCCTACCTGGGCAAGTCTCTGTCCAAGGTGCCGGCGGGGCCAGTTCCTTCTCCTGAGCCGCGTTCGACCCCGATGACGGTCGGTAAGGTTGCCGGTGCGGTCGCCGCTACGACTGCGGCCGCCGGCGCCGGTACCGTCGGGTACTTTGCCTACACGGAGAACGGCATGGCGAACGGCTGGAACAAGGCCGTCGAGAAGGCCAAGAACGTCGCCAACGCGGGCCTCCAGACGCTGGGCCTGCAGGAGAAGCCGGCGCAGACGCCGCCTGAGGTCGACCAGGCGACGTCGTCCGCCACCGGCGCCATCGTCTCGGTCGGTGCCGTCGTTGCCTGCGCCTTCGCCGCCCTGGCCTGANNNNNNNNATGCTCGCCCGCCTGTCCATCGTCGTCATGCTCCTGGCCGTCGCCACCGCCGAAACCGACATCTACATCTGCGTGAACGGCGTCACCCTCCTGATCGACGTTAACAACATTGAAGCGTTCCCCGGGTACACCATAGGGCAGTGCCCCACCACCGCTCCGGTGACGACGGCTCCCATGGAGACTGCAGCTCCCACTCCCGCACCGTCCACGCCGGCCGCTGCTCCCATGATGACGGCTCCGGCGGTTGCGAACGCCACCTCGTCCGCGTCGGCGGCTCCCTCGACAATGGCTTCTACCGGTACGAACGCCACAACGACGGCGGCTCCCATGACGACAGCTCCGATGGGCGTGAATGCCACGACAGCACCGACGGCGAACGTCACGACAGCACCGACGGCGAACGCCACGACTTCGCCAGCGGCGTCGATTGCGACCATGGCGCCGTCCGCTCCTGCTGCGATAACCGTTGCGCCGATGAGTGCGAGCACCAACAGTGGTGCGCCGACGAGTGCACCGAGAAAGCGCTGGGAGCACCAGCAGCACGCGTGGAAGGGGACGGGAACGTTCAACAGGGGAGCGATGAAGGCTGTTGAGCGGAACGGCACAATGACGCCGCCGCCAGACGCGGCGATGAACCCGGCGTCGCGCGTCCTCATGTTCCTCCAATGGTTCTCGCCGGTCTCCGTCTATGAAAACCCGCAGACCGTCATCATGTTCTTCCCGATGAAGCGCCACAATGGTGGCAGGCACGCGAACCACCACGATGTGAAGATGGGCAGGACCGCGCGTCGTATTGCCGACATGATGATGTCGGACGGCAACATGACGGTCGGCAATGGCCTCCTCGGCAACAGCAGCGCCAACCTGCCGGACGAGACACCCACCATGCGTATCAACTAANNNNNNNNATGTTGTCGCTGCTGCGATGGGCGGTCCGTGGGCTGGCGACCGCAGCGCCGTCGTCGTCGTCGTCAACGTCGCTGGCGCTGCCGAGCGCGTCGGCGCTGGCGCACGCTAGGCACCGGAACATTAAGGTCAGCCCGAAGAAGCTGAACGAGATCGTCCGGCTCGTGCGGGGGTTGTCGGCCAGCGAGGCGATCATCCAGATGCAGCTGTGCGAGAGGCGCAAGTCGACCGTCGTCCAGAAGTGCATCCAGAACGCGGTCAACAACGCCATCAACAATCACGGCATGGCGCTGGACCGGCTGTTCGTCAAGGAGGCCGTCGTCGGGCGCGGCCAGTGCGTGCGCATGCTCATGTTCCACGGCCGCGGCCGCGTCGGCAAGCGCGTCAAGCGCCGCTCGCACCTCACGGTCAAGCTCGCCGAGCAGCCGTTCGACCCGAAGGAGCGACGTATCGGATCGTTCGGCCCGACAAAGTCCAAGATGGCCCTGACCTTCCGACGACTGGGCGTCAAGCGGACGCTGTGANNNNNNNNATGGCGCGATCCTTTGTTGCTGCGGTGACGGTTGCAATGGCCCTGGCGTTGGCGGCGGCGCAGGTCCCAGTCACGTCCAAGTTTAAGTTCGGCGAGTTCTTTCGAGGGTACGGCCAATCATCACGTCTATACATGTCAGGTGCTGAGGTCCCGTCAGGGAGTTTAACGTTGTCGTCAGCAAAGGGGATGTTTCCCAGGGATATAACCCCGGTATGAGTACGCATTAAATACGACACTGCTCGTATGACTGACAAATCGTTACACAGAGCCATCCTCGATACTGAAGTTGAACCTGAGCGAGTCGGCTGCCAAGACGGCTGACTCTCCAAAGATTCTGTTCGGCGAATCCTTCATTAACAACACTGAAACCGGTGCGATTCACGACCGTGGAGTCATCGAAGTGTCAGCTCGTTGCGCGTTCGCTGAATGGTAGGATTTAACTGTTGTGTCTACAGCGAATTCAACAGCGACGATCTGAACTCGGGCGCCCTGAAAGCAGGGAAAGACGATGGGTAAGCCGTGGCGCATAGTCAAAATCCATAAGCTCTTCTGAATGGTCATTAAAGGCCGGTGTCCACGTTGTACGAGTTCCACTTCGATGTCGTTCCCAACGGTGTTGCCATTTCGACCGGCCATTTCAAGGCGACACCTGATTCCCCGGAAACGGCATACACGTTCCAGATCAACTCCTGGGACTCGTTCACGTTCACGAGCGTGGCATCTGATGGCAAGGTTACGTTCTGGTTCGGCCAGCGCGTCAAGACTGAACTCCCCAAGAGCTTTCTCTCGAAATACGGATCGACGCTCCTACTCGTTGCCGTGTTCGGCTTTAACATGCTCATCCAGCGCAAGCTGAGGAAGGATACGACTCCGAACGTTGCCCAGAAGGCCTCGGAAGCCAAGAAATCCGAGTAA
>P.b-40-BNAP-(2/-/-/-)-CAN/QC
ATGAAGCCGGTCGTGCTGTCGTTACTGTCGTGCGCCTTGCTGGTCGCGGTTGTCGTCGCTGATGGCGGCGACCAGGTCGGTGTAGTACACGTGCCGGTGGTTGTGACGACGAAGCCGCAGGAGCCGTCGACGCCGGTTCCCGCGTTCGCGCAGCGATTCCTGAAGCAGAAGTTGCAGACAGTGCAGCGCGACGCGAAGACGTTAGGCAAACCGATCGGGATCGCGGCTGGTATGCACCTGGGGATGAACGCGCTGGACCGGTACATGGGCGCCGGCACGGGTGCCAATCGTGTCCGGCGCGCTGTGGCCCAAGGCGCCGCTGGGCTCACCCTGTTCTCGCTGCGCCCGACCGAGTTCAGCGCCATGCTCGCCTACAGGGCGTTCCGTTACCTGCGACGGCGCCTGCGCAAGGACGACACGACATCTCCACGCCCGTGANNNNNNNNATGAGGACGGGGACGCAGGCGATGGTGGTCGTGGTGGGCGCCGTGTGCGCGCTGGTGGCCCGGGCCGAACTCAGGGGCGTGATGAGCTCGCCGCTGGTCGACATGGGCCACATGCACCAGCACGACATGGGGCTGGCGCACAACCTCATGTTCGACCGGGACCACGTCATCCGCGACCAGGACGACCACGTCCACCACGAGATGGACCACCACCACCTGCTGGGCGACGACCGGCACGCGATCCACGACCACGACATGCTCGACCACGACACGTTGCTGGCGCACGGCACGTTCGGCCACGACGACCTCCTGCACCACGACGGGCACGACTTTGCGCACGAGGGCGCCTTCGGCGACGTCGACGAGGACGTCCACGACGACTTTGCCGGCGCCGACGAGTTCATCGGCGACGCCGACCATGGCATCGGCGGCTTCCACGACGACTTCCACCACTGANNNNNNNNATGGCGTGGACGGTTGTTGTTGCTCTTGCTGTTGTTGCCGGGTACATCGAGCCGGCCAGGGCGACTCCAGACTGGACGACAATGTCATGCACCGCGAACGCTGCGCTCATTGCGAGCTACAACAGCCTGACATGGGATATACAGTACCAGCGCATCGGCAATGGGACGATGACGATCTACACCAGCGACGACCGATTTGAGCACCCGGCAACGATCGAGTGCAACGATGCCATGCCAGACCCGTTGATGGTCTACGAGCCTAAAGACGAATGCCTGTATTACAGCTACTACAACCGGTTCGGCAAGGCGCAATGGTCAAAGTACTGCCTCGGGAAGATGTCCCAGGACGGGTACGCCATCGAACGGTTATGCCAAGGCGCGTCCGGCGAGGTCTACATGGCGTCGGTGAATCCCAAGACAACGCAGGGCGTTATCGTGATACTGTTCGCATCCGAAGAACTCCTAAGCCGCAGCGGCATCTGGACCAATGACTGGTCCAAACGCGTCCTGAAGATGGCCGACTTGGTGAAGGACAATTGCCCAGAGGCGGCGCCCGGCAAGACCGCCGCCCACCAGGGGTGGTGG-ACCCGCTTCGCCATTGCTTCGGATGCCGCTGANNNNNNNNATGAAGTTGTTGCCAGCGACAGCGTTGGTAGTCGGAGCCGGGGTCGGCTTGGCGTACGCCGCTGGCAGGCCATCCCGACGTCAGTTCGTGAAGAGCGTAACGGTTGCGGCGCCGATCAGCGTCGTCTGCCAGGCGCTTCGCGACCTGGACACGTACTTCAAGCTGTGCGAGCTGCCCGGTGAGCAGTACGCCGTCGAGGGGTGCACCACAGTCGACAAGACGACCACGTTCCAGGTCGTCCACCGCCTCCGATTCGGCAAAGTCATCCGCACCTGGGCGTCTCGAGCCGAATCCGATGCCGGCGACGGCGTCGTCGAGTTCTGCGACACGTTCCAGGCGTGGAGCTCCGATTTCAAGATTGTGTTCCGTTTGAAACGCGCCGGTGAGCAACGCACGCAGGTCGACGTCGTCTGGGCCGCCACTGGCCCTCAGTGGCAGACGCTGTTCTTCTCGCGCATGGGCCCGAAACAGTTCGATATCCGGTTGGCTGGCCTGAAGCGGCACTGCGAATCGGTGGCCACCAACCATGGCAACCTCCCATGANNNNNNNNATGACGACGAATTTGCCGGTGGCGGCGCTGCTGCTAGCAGTGCTGGTGTGGGGTGTATGCCACGGCCAGGAGGAAGCGGCGCCGACGGGGCAGGCGGTGACTGCTGCGGCGCACGTGGATGAGGCCGGGCAGACGCTGAACGAGCGAGGGTTCACGGACGGACCTGGCGGTCTGAATCGGTTCGTCAACGGGTTGAAGCCCGCGGTCGAAGAGATCGCCGGCGACCAGGCCGGTGGGATCGCGTCCATGGGCGTGCACTCCGTCGCCAAGTACGTGACGGAAGCGGTGGCGAACAAGTGGGTCGTCGGCCGCTTGTTCATGGCGTACCTGTGGGGTAACCGCCACACGGTCGACGAGCATCTCGGCCAGATCGCTGTCGACTACGCCGTGCCGAAGGTCCCGATTGCGGGGGGCATCTACAAGAAGTACAAGGAGGTGATGGCCGCCGATTATGCGGCCAAGGTCGTACCTGGGCCGAACATTGTCAAGCACCACGTTGGCGGGTACGTCGACCGCATCGCGAAAGATCAGGTTCACGCTTTCGTGGCAGCGCCCGTGTACCGACAGGTTGGCGGCCACGTCAACAAGGCGCTTGGCGTCGTTGCGAAGGAGGCCGGCGAGGCGCTGGAGCCGCACGCGCCGGAGACCGTCGCCGCCGGCCGTGCATTCGGTGCCGCCATGAAGCGCCTCCTCAAGGGCCCATCCGACGAGGAAATGGAGGAGTTCTACAAGGAGCACYCGTCGAAGAGGATAACGGATGGTGGCGGCAAACGGGAACGGTCGCGGAACACGTCGTCGGGCACCGTCGCTCCAACGTTCACTATCGCGACCACGATCATCGCCGGCCTGCTGTGTATCATGTGANNNNNNNNATGGCGCGATTCGCATGGTCGTTGATGATGGCGCTTGCTGCTTTTTGTATTGTGCAGAGGGCGGTCTCCGTGCACTGCTCGCTCTGCGGGGAGGCGATGGAAAGGACGCTGCGCTGCGGTGGGTGCAAGGCGACCCCGTACTGCTCCGTTAAATGTCAGAGGAAAGACTGGCCGCGCCACAAGCCGATGTGCAAGACTGATGGTGGACCAAAGCGGGTGTGCGTCGTCAGCAAGCAAGCCGCTACGCAGCGCCCGAACACGCTGGGGTCAGCTCGATTTGATAACGCGACGAAGGGAATCGTCTCGCTATTGGCCTCTCTGATCGATAATGATAACGTCCTTCCACATGTCGAGTCAAACCCCAGTTTCAAGGATTCGTTTCAAGCGAAGGTGCAAGCACTGTCGCACGATTTCGAGAGTGTGCTACAGAACTGCTTGGGGACGGAACAGCCGCTCCACCTCATCAAGTACGTCCGTGAGAACAAGCCTGCGCTGACCGAACGGTGGCTTAAAGTGGTCTTGATCCCTTCGTTTGAGGAAGCGCTACCCAGCCAGGTCGTATCATCTTTTCCCAATTGGTTCGACCGTGTGACGGAGGAATTGCGTATAATCGCTGAGGAGGTGATCGACGGTGCGTTGCAGTCCCTTGAGGATAGGAAGCATTCTGGCACGAGCTTCAACAGCTGANNNNNNNNATGTGCAGTCCTCGTCTGTGTTTCGCGCTGACCGGCCTGGTCCTCCTGGTCGTAATCGAAGCCGAGCGGCATGTCCGCGTCACCTTGCAAGCGGTCGATGGCGACGACGCCCCAACGATGGAATGCCTCGTGCTGAACTTGAACGACAATGGCGCGCTCCAAGAATACAAGGCGTACCTGAACGCCCACAACATCATGATCAACCCCGCGTTCGATACGAGGTCTCCGAATGACAAGCTTGGCGACTTCCTGAACTTGCTGTCGCTCCGACAGGAATGTATCTATCGTATGCAAGCCGGCGCGAAATTGTGCTTGTTTGGAATGCAGGGGGCTGGCATGCTAAAGGACTCTCATCCGTACCTAGCTACCTGTGCTGCCGCCGCGGCCGGCGTTGCTGCCTCAGATGCCCTTTGTACTGGGGTCATTGATTTTCCACGGGAACGCAAAGTTAAGGCGGCCCTGCACCGGTTCCTTGCACAGATCGTGAATCGCGACGTGGTCATCCCCATGATCGACCACATCATCACGGGCGAACTGATCCGTCATTGGATGTGANNNNNNNNATGGCAGTGGCACGCGTCGTTCTGTTCCTGTTCGCTGTCTGTGTTTCCAGTGCGGCTGCGTCTTCCACGACGAGCAACGCCACCAAGCTTGTCGTCCGCGACATTGCGCAAGCGGGATACAACGGCCTGGATCGGGCCGGCGCCCTGATCATTCGCACGTTCGGCAGGCACGCCAATGCCGTCGTGGGCGGGCTTGGCGTCTACGGGGCGTACAAGTTGGCGTCCGATATTGACAAAACATTACAACTCGGCTACATCCAGAAAGGTCGCAAAGCTGCTGTCGTGCTTGCTGGTCTGATCGGCACCGTTCTTCTCGGACACGGTCCCCGTCGCACTGCCAGCGATCACAACTCGTACACTGCGTCAAGGGGAAGGGCGCATGCGGCGCGAGCATTTGGTGTTAACCCGCAACGAAGTACCGGTAGGGTGTCGACGCGTCGCCTTCGGACACGGGTGTCGCGGCTTGACGAATCCCACGAGTCGGACGTCGGTTCAGGCAGCGGCTGGGACAGCGTCAGCGGAACCGACAGTGCATACACTGACTCCGATAGCGATGACTTCTGANNNNNNNNATGCGGCCCATCGTCCTGGTTGTCGCCGTTATTGTCGTCCTTGCTGCCAGCGTCCATGGACGAATGTCCAGCAGCCACCACCCGAAACATGACCTCAAGTTACTGGGGCGCACGTTGCGCACGCTGCTCAATCCGGTGCATGCCATGAAGGTGACCGGCTTCAATCAGCGTGATCCCCATTACAAAGGGGGGATCGTGACGGCCAGCGTATCGAACATGACAGTAGTCGACCTGTCACCGTTCATGCTGCCTCGTATGAACGGCAGGCTGAAATCGGGTATCCGGCGACTCGCTCAAGCCCCAGTCACGCTGTCGTTGGTCGCATTGAACACGGCGCTATTCGTGGCAAATCCTGTCCTGACACCAAAGAAGCTTAGTTGGGCGGGATGTACGAAGACCTTGCTGAGCAGCCCGTTGCAGGGCATAAAACGGGCACTGTCCAGCATGACGCATCACATCAACGCCGAGCATCTCATCGGTAACATGATCGTCTTGTCCCAAATCGGACCCATTGTCGAAAAGAAGCTCGGGGCAACCAAGTTCGCCCTGACGTACCTACTGAGCGGTGCGGGTGCTTACCTGGCCCATGCGGCGTTCGAGCAGAGGACCTGGAGGTGGCTTCCCCTCCTGGGCGCATCCGGTGCCATCTACGGCATCATGGGCGCGTCCGCTGCTCTCATCGCCCAGGTTGCTGCTGAGCGCCCCGGATCCTTCGCCAGCAACTTGATCGGCATGATGACTGTTGCTGACTACCGAATGACGATGGACGGGATCCTGGCCGGGTTCATCAGCGTGCTGGTCCTAACGGTGACGTGGCTGGTCGGTGGCACACAGATGCAGGGTGAGTCGTGGACGCTCGGGGTGAAAATGACTGTCTCGGGGCCATACTTCGGGTGGCCCACCACGTTGGAAGCGTTATCAAGCACCGCTAAGTTGATGGTGTCTGGCACGATCGGCCACGTCTGCCACATGGGCGGATGGGTGTTCGGGTTCCTCCTCGTGCTCATGTGGGACTCGACGTCGTCGATGCGCGCCCTACCCGTCATGGGCGCGTTCGCCAGCCTATCGCTCCTCATCAGGTCTGGGCCGACAGAGCCAGCAGGTTTACACGGCCCCGTGCGAATGTTCGCCACTCCGCCGCCCTCGCCTCGCAAGCACCTCCATCTGTTCTAANNNNNNNNATGTCGAAACTTGTGATCACGGTCGCGGTCGTGGCGGCGGTGTCATTCGCCCAGATGATTCCGATTAACCCGCCGAACGGTGTCTGGGCCCCTCCTCGTGCAGACAGCCGCTGTGGTCCCGACTTTGGATGGGCGGGATGTGGCGATGGCCTATGTTGCTCGGCTTCGGAATGGTGTGGCAGCGGCCCAATGCACTGCGGTGGCCCGATGGGCAACTGGGGCCAGGGAGGCGGCAACAACTGGCAGGGCGGCTGGGGCCAAGGTAACAACTGGCAGGGCGACTACAACGCCTGGCAGGGCGGCTACAACGACTGGCAGGGCGGTTACAACGACGGGCAGGGCGGTTGGAACGGCAACGGGCAAGGCATGGGCCCGCCTAACGGCGTCTGGGGACCGCCCCGTGGTGACTCGCGCTGCGGCCCTGATTTCGGATGGGCCGGATGCGACAGCGGCCAGTGCTGCTCCATGTCTGAGTACTGTGGCTACGGTCCTCAGTTCTGCAACAACAACTGGCTGTAANNNNNNNNATGATCACCAAGATCGTCGTTGTTGTCGTCGCGTGGGCATTGGCGACAGCACCCGGGTCGGGCATGGAGGACTCGGATTGGACCAAGATGGTGGACATCAGCGGTATTGACAAGGTCGAACTGCTACACGAACTGTGGCAGAATAGGGAACCCGCC---CGGTGGTATCGAGGATCGGG------------CGCATTCGATCATGCGGAGGCCGAGGGCGCCGTGCTGCGCCACATTGACTACTTCGAAGGTCGCTGCATCAAGACGGACTTGTCCGGGAATATGGCGAATGCGTTTTTCTACGATTACGATACGGGGCGCGGAACGTTCCAGCGCATCGTCCAAGGGCTCCGTCAGAGCAGCAGCAACCGCACGTCCGCGATCCGCTTGCCTTGANNNNNNNNATGGCCGTCCTGAACGTATGCATGTTGCTGGCAACTTTTCTAATCTTTTTCCTGGCTGCCGCCGTCGACAACAACGAGGGCAGCGTCTTCGCGAAAGGCAAGTACCGTACCAAAGGCCAGGCGTCGTCATCCCGGGTACGGAGCGAAGACCACAACTGCCAGCCCGGAGACTCGAATGACAACCCTCTTTGCTTG---AGTAAGTGGTACAACGCCGACTACGGAACGTCTGACCTCCAGACCCCATGCGAGCACTACGCCCGGCAATTGCCTTCGACGTCGGCGCCGAATCATCTCCAGGCCGGGTACAACGACGTCCAGACCGCACCGTACAATAGCCGGCGCACCTCTGACCACGGAGTCTTGCCCGCCTCTGAATCCGGTAGGGACAATAGCCCCTACCGTCAACGAGCTGGTGAACGTCCCGGAATGCCAATATCGTACATCCCGAGCGAAGGCGGCAGTTACTATCACGCCCGTTCAGGTCCCCGTTCACAGTATCTGTACTTCGACGTCGACTATGCGACGTATCATGGGAT------GATCCCCTCGCAGCCGATTCATATATCAGCCGCCCC----------ATCGTCGTCGCGACAGACTGTCCAGAAGCAAGCTTATAGCAAGAAGAAGACGGACTGCAAACAGCGACGCCGCGATTGANNNNNNNNATGGGGACGTGGCACGCCGTGAACGCGCTGGTGGTGGTGCTGTTGGGCGTTACGGCCGTATGCGACGCCGCCGCTGCGTATCGCCCGGTGGTCTTCATGCATGGCCTTGGGGACAGTTCCGCCCACCTGGAGGGGCTGGTGACGGGTCTGCAGCGACGGTACCCGGGCATGTACGCCTGGGCCGTCCCGGTCTGTAATGGGCGGTCCTCGATGACGACGACGATGAGCGACCAGGTCCAGGCGTTCACCAGGGCCGTCCAGGAAAACCATCGACTCACTAACGGGTTCAATCTTGTGGGATTGTCGCAAGGCGCGCTGGTCGCGCGTGCCTACGTGGAAATGTGGGTCACCAAATCAGGACGCCGCGCCTGACGAATGATTTAGGCCGCATCGTAGGTACAATGTCCCCAGAGTGCATCGTCTCATATCCGTGGTGGGTCCTCAGGAAGGTGTTGACGGGTGCCCGAAGACCGTTCCACGGTTCCTGTGCGACCTGTTCGAAGCCGATCCCTACGACGCGCCGGTCGCTATCAGCGGATACGTCCGTCTACAATCTACGTATGCGTGTTTCCTGTTCTAACGCCGTCTGTACGTAGTGGAAGGACGTCAACAACAAGGACGAGTACCTCGTGAAGTCGCCGTTCCTGGCTGACAGTATGATCGATCGCGTGCTTAGTGCCTCACCTGGGCGTTAACTGCATCGTGCTAGTCAACAATGAGCGCCCAACGAAGAACGCTCAGTACGCCGACAACATGCGATCGTTGGACATGTACGTGCTGGTGCAAGCGGCCAACGACACGGTCGTGACGCCAAAGGCCAGCGAGCACCACGGGTTCTGGGCCTGGAGCAATGCCAGGACGGTGGTGCCCTTGCGGCAATCGCCCGGTTACCGAGGCGACTGGATCGGCCTGAAATCACTCGACCGGCAAGGCAAGATAGCGTTCCTGCAGTTCCAGGGCGACCATGTAGACGTTGTACGAGTCGGGTTCTGGGACGATCGGATCGTTCCCCTGCTTGACGATCCCATTCCCATCGTCCAGGAAGATGGCCACTCTTCGGCAATGGAGTAANNNNNNNNATGCGGAGCGTTGCCGTTG---TTGTTGTTGTCGTCGCCGCGATCGCCGCTGTCGTCGTTGTCGGGCGCGACGTTCACGTCGATGAGCCTGTCGCACCGACTGCGGATCCCTCCGTTACGAAGGCGATGCCGCATCACGACACGGACGACGTGCCGCGTTCGCACCATGAGGAAAGCGCCGAGGTGCCCCGAGCGAAGTCGTCGCGACGCGGTTCGGCCCTCCCGGATTTCAGTGAACTGCTGGAGAAGGCGAAAAACGATGGGCTGTTTGACATGTTCGCCGGCCTCAATGGCGAAGGCGCCGAAACGCACACGGACGAGCACGCCTCGACGATTACCGAGTTGGAATCGGCGTTGTCGGAAGGCATCGACCACCTGAGCAAGGCGCCCATGGAGGACATCTTGCATCATGTCGAGCAGGGTCGCGACTTCGGCGAGATCCTCGGCAACCCGAACTGGTTCGCCAAGATGCAGACGATAATGGAGCAGACGAAGGACGACCCGAAGGCGCAGAGCATCCTCATGAACGCCATGGTCCGGAAGATCCAGGACAAGCTTGGCGACATGGGCCGCGCTGAGTTGTGANNNNNNNNATGCCGCTGCTGCTCTCAATGCTATCCTGGATGATTTGGTCGCCGGCATGCATCCGTGCAAGTGGTGGAGAAACGTCCTGTGACCGAACGGAGAAGCTGGCTGTATTCGAGTCCTGGGCAGAGGAGCTGGGTATCACAAGCAACTTCCGTGCTGCGATGTATGCGTTGAACGGATTTGAGATCATCGTCCTCTGCGACGATTCGGGGTCCATGCTTAGTAAAGACGTAGTCGACGAGTGGGGCAACAAGATGACGCGCTGGGACGAGCTACGGGACACCGTTAAATCGATTGTCGAGTTTGGCGCCCTGTTTGACGATAACGGCATCGACGTTTATTTCCTGAATCGCCCGCCATTGCCGGGAGTGACCTGCGCAAGTGACCTGGAGAAGGCGTTCAAGAAGGATCCAATCGGGGGAACACCTTTGGTTTCCGCTGTTGATAGGATCAGGCGCGAGAAGATTGACGCCCTTGA---CAACAAGCAAAAGTTCCTGCTGGTTATTGCGACCGATGGCCAACCCTCCGACGGCGAATCTGCATTCAAACAGCGTATTGCGAGCTTGCCGGAAAACGTGTATGTATCGATCTTGGCGTGCACCGACAATCGGGCTGC--TGGCGTACCTGGACGGGATGGATCGGTTGCCTCGAGTCGACGTGACCGACGATTATATGACAGAGTTAGAGCAAATCCGGTCAAAGCAAGGAAAGTCGTTCAAGTTTTCGAAAGGTGATTACATCGCGAAAGCGTTGGCTGGACCGATTCAGCCTTGGTTAGACCAGCTCGATGAAGGGCGAGTCGATGTCCCTCAGTACAACAGGGTCCCTAAGCGCGATGCCAAGGGCACTTGCTGCACGATCTGCTGANNNNNNNNATGTCGATTGTCAAGTTCCTTATCGCTTCCGCCGTGGTCGTCGCGGCCGCCGCATTCACCACCGATGATGCTCGCGCGCTCGGGGACAAGGTCGTGGCTGTCGGCAAGGGCGCTGCCGCGAAGCTGGCGCCGATTGCCCGGGCCGGCGGGGACAAGGTCAGAGCCTTCAGCACGCACGCAGCAACGAAGATGGGTCTGGTCGAAGAATTCGGCGATGACAAGGCGCTTCGGCTCACAAAGCGCGGCAGACTGGCCACTGTTGTCGGTACTGCAGCTGGGACAGCAGCCGTTGGCGTCAAGGTTCTGCCGCGGCTCCGCATGAAATATGTCGTGCCCGGGGCGGCTGTCGCGGCCGCCGTTGGCGCTGTTGCCGGTGCTGACCATCTGCAGACAGCGTTCGGCAAGAACAAGGTTACGAACAAGCTCAAAGACCTGAAGACGAACTACATGCAGCCTGCCGTCAAGCGCGCCAAGGAGTTCGTTACCGGGAAGCGTACGAACCAAGGTCCGAACAATGCGGACGAGAATGCCGAAGGGTCGGAAGGGCATGAGGATATTGACGAGGAGTCGGACGAGTCGGGCGAGAAGGCCCAAGAGTCGGGCGATAAGGCCCAAGAGTCGGTCGAGGAGGCAGAAGAGTCGGGCGAGGAGGCAGAAGAGTCGGGCGAGGAGGCAGAAGAGTCGGGCGAAAGGGCAGAAGAGTCGGGCGAGGAGGCCGAAGAGTCGAGCGAGGAGGCCGAAGAGTCGAGCACGAAGGCCGGAGAGTCAGAGTCGGAATGGGAGAACAATCTGAACTATTGANNNNNNNNATGTCCATCGTCAATATTTGGATTCGCCTCGGGCGCACAGCTATATCTCTGTCCCTGGCTCTGCTGTTCCTGTTCAATGGCCGCGACGTCGAGGCTGTCGTCACCGTTATGTACTCCTACGATGTCCCGGATTGGGCCGCTTCAGGTATGGAGCAACTTTTGGTGGCAGCTTCGGGAGATATTCGCAGGGAGACAGTTGCTAATGCGATCCACCACGGTCTGAGCGGTGGCGAAATTGACGATCGTAAATCCAGGTTCATCGATGGAGTCAAATGGCACGGAAGTCCCAATGTCTTGATCTGGGCCGCATCCAGTGGCAATACCGCAGTCTTGGAGCTGTTGGCGGCAATCGATGGTATTCCACTGACCACCCCAGATAAGGAACTTGATCAAACGCCACTGCACCACGCCGCTAAGAATGGACACGATCTCGCTGTCCGGATTCTGCTGGGCAGCCGTGTCAACATTGACCCAATCGACGAGAGACGGATGACACCCTTGCACCTTGCAGCAGAAGGTGGACACAGTGACGTTATCGATGAGCTGCTGAACATCAGATCTCACGGCCAGCGCGTTGCGGTCAGTTTGCGTGATGCCCGTGGTCAGACTCCGTTGTACAAAGCCATTCTACGTGGACACAGCACCGTCGTCAAGACCCTGCTGCTGTCCGGCTTGATTGATGACGAAGACAAACAGGCAGCGTGGCAATTGGCTCACGAAAAGTGCGATAGCCAGAGCGTGTCGTTGCTTCGCGATTACTGGCATCATTGANNNNNNNNATGACGAGCGCGTTCTCCGCGTCGCTGCTGTGGCTGGCGTCGCGCGCGCTGCGATCCGCGGCGCCCAAGGCGACGACGACCGCGGCGGCGGCTGCCTATACGCAGGTCCCGCCGTT-GGCGCGGCAAACGGCGTCGTTCTCGGCGGCTAGAATATTCGATAACGGGTCGCTGTATCTGCCGTTCGACCTGAACGGCGGCGAGCAGGGCGAGGTGGCGTACCCGGAGGAGGGCGACGCGGATCCGGACGTGGAGCGACGGCCAGACATGCAGGCCGATAGCACGCTGCGGAAGCGGAAGCTGAAGATGAACAAGCACAAGTTACGAAAGCGTCGGAAGAAGCTTCGAAGTCGCACAAAGGTCACGTGANNNNNNNNATGTCGCGCCTGGTCGTCGTCTGCTGCGTTGCCGCCATCGTCGCCCTGTCTCTTGCCAGCGCCGACGACACCAAGAACCTCAACACAAGCGCGCCAACTATCAA---CACGACAATGGCGCCCACCTGCCACCTGATCCAGACTAACAAGACCAACGCGGACGGCACGATCTCCCTCATCAACACCACAGAGTGCTCCGGCGACCGTACGGCAACGTCGGCAGCGTTCGGTCCGGTGAACCCGACTGCCTCCCTCATCGCTGTCCTGCTGGCCGTCCTGGCAATCGGCGCCTGANNNNNNNNATGGCACCAATGGCGACGACGCGCGCGGCCGTGCTGTTCATCGGCGCCATCCTGCTCGTGTCGATGATGTGCGTCGCTGACGCCGCCAAGAACCACGCCGCCGGCGACAAGGCGTCCGGCGGAGAGTCCAAGGTCAAGCAGCAGTCGGCGCCCAAGAAGTCGCTCATTGATGCGAGCCATTTCGACGTGGCGCGCCTGAAGGCGCAGCTGTTTGCATTGTCCACGGAAGTTAAAGTATGGCCACCCGGTGCGCACGTCCCGCAGCAGCACTAATCTGTCGATACAGGACCTGCACACCAAGTCGCCGCACGTCGTCTACACGCTCGTGTTCGCCGGCGTTGTCATCGGCCTGCTTGCCGCCAGCCTCCTCGGCGGCAAGCAACGCAGCCGTGGCCCGAAGCTCGCCAAGCGGAAGCTGAAGTAANNNNNNNNATGCGCATCGTCGACCCCGTTCGTATGGGTCGCCCGGCCGTGTACTGCGGCCTTGTCGCGATCCTGCTCGTCTCCGGGGCCGCTCACGCTCTGACGTTGCGCTCCAGCGATGGCGTCGACGTTGAAGTCGACTCGTCGGCAGCCGTCGCCCATTCAGGTCTGCTGCGGAAACACCTGGTCGGCCCCGACACGCAAGACGGTATTGCGGT---TCCCACCGCCCTAAACGTCGCCAGCCCCGAATTACAGCACCTCGTCCGGTTCATGCACGACACCGCACCGACCGACGTACCATATCGGCACCATCTCCCGTTGATCCATTACTCACTGTTACGCGTTTGCCTACAGATCGGGCACGCTGGCGAATGGGTCACTTCCCAGATGTCCTGGATGGACGCCGACACGGTCGGCAGGGTGCTGGCGGCCTCGTTGTACCTCGAGATGCGCGCGTTCCTGGTCGCGGTCGTGTCTCTCGACGTCGACTGGTATCGCGTAGCAGCGTACCGGCCGGACGTGAATTCTGCCCTCGTACTCGTTACGAACGCTGCCCGGCTGTGCCGCTTCGCGCGAACCGCAGGTCAGAAAGCGATTGTGGACCAGATCCGTGATGCCCTTGCTGTGGATGCGACCCGCGCCAGCTTTGTGATCAACAACGCGATGTGGGCCGACGGATTGAGGTTGCTGCACTGGGTCGTATGCCATGGCGATCGCAATTTAATGGCGTTCCTGCTGCGCCTTCCCGGGGTCGACGTCAATGTGCGGGACATCCACCAGCAGACGCCCCTGCACTGGGGCGTCCGAGCTGATCGCCAGGACATGGTCGCTCTACTGCTGAGCACCCCCAACATTGATGTTAATGCCGAATCAGGTCGGGCGACAGCGTTGCATGTGGCGCTGTCCTCTATGCGGTACTGCACAGCCAACCTTGCATGGACGTACGACGCCGGAACCCGCGAGGACCGGCGGCGCCGCTCCAAGATCATGTCGATCCTCGCTAGGCATGGCCCAGCTGCTGTCAGCTGANNNNNNNNATGGTCGGAACGATGGGTGCCGGCGTTTCTGCTGTCGCGTTTTACCTATTATTGTCAGTGCGGACTCGGCTGCTCACGGAGTTGCCCCAGGCCATTGTGCGCGAACGCATCATGGCGGATGATTGGTCGACGCCGACCGGCCCGGTCGTTGTGGATGACGACGACCTGCATGGGGGGGCTGTTGTGGACGACTGGGACGCGTCCAGCGACGAGGAGGAGGTGGCGGCGTCGGCGTCCGTGCAACGGCCAGCGCCCGTGAAGAAGCCAGCGGCAGCGCCGGTGAAGCAGCCGGCGCCGGCGAGGCCGAAGTACGTCGAGCCGAGTCCCGAGGAGGTCGCCAAGCAGATCCGTGCGAACAGGCTCGCCGACGCCGAGGACCTGTTCGGTGCCAGCGACAGGAACGAAGCGAGGGCCACGCAGCGCCTCGACGAGAAGCTCGATGAGCTGGCGCTGGCGTCCGAGGACGATTACAGGGAATTCGCGGCGAACGTCGCCAAGCGCATCGAGGTGGAGCGCCGCGGCAACACGAAGCGGATGACCTTCCTGAAGGAATTGCTGAAAGCGGCGTCGGACCCGCTGTCGATCGAGGAGATCAACGAGCTCAAGTCGGCGCTGACGGTGGTCTACAACCAGAAGAACAAGGTGAAGCAGGCGGCGAC---GAAGAAGAAGTCGAAGAAGGCGGGCAGGTCGCTGAACGTTGGCGGAGGCGGCATCTTCAACGAGGACGAAGTCGACGGCGCCGAGTTCTACGAGGAGGAAGCCTTCTGANNNNNNNNATGGTCCCAGGGTCGTCGTCGTCGTCGTCGTCGCCGTCGTCGTCGCCAGCGCCAGCGCCGAAGCAGCCGTCTGTGCCAGCTCCGGCTGTCGTTAGTCGTCGTCGCCAACCCCGGTTCATTCGCGGTCCGTCTCCTGTCCGGCCGCCGGCGACGGCCGCGGTCCTGTTGCCCGCGACATCGGTGCTGCGCCTGTGCTGCCGTGCGTGCCGGTTCGCGTCTCCTGACCACCATCAAATCGCTCCGTTTCAGGTCCATCCACTGCCATCGTCAGCCCCAGATCGCTCGCCGGCGTCATCATCAAGTCCTGCGCCAGAGGGTCCGTCCACGTCAACTTCGCCTGCACCAGCAAGGCCGTCCACGCCGTCGCCCTCATCAGCATCGTTGCTAGCGGCGCCTTCGTCGCCGACGTCGTCAGTAATATTGCCGCCGCCGCCTGGCGCGCTGCCCGCAATCGTCGTCTCGGTACGCCCAGGCTGGCTGT--ATTGTGGCACCCGATCTCACTACGTGTCTCTGCAGACCTGCAGCCTGACGTCGTCGACAATCGCCCAAATCGAGTCGTCGGTGTCACTGGCGACTCTGCCTGCGGCGGCATCGTCGAGCACGTCTGCGCCGGTGCCTCCCTTGTCTGCGTCGCAGGATGGTGGGACATCGGCGCCGTTGCCTCTCAAGATGCCTGCCATCGWCGTAACTGCACGCGCCCGTGGTTGGCCAACCTGCTCGATTCGCCTGCTGACCACCGCCACGCCGT-TTTCGTTACATCAGGAGCAGGCGGCCGGTACATCGTCGCCGACGTCGTCAGTGGGTGCGCCTGT--TGYCACCGCCGCCGTCCTTCCCGCATGCTCTGCCGACAGCGTCTCCGCATCCGCTGATCGCTTCGTCGCCGTCAGGTCCCGTGATCACCGTACGCCTGCGTTCGCCAGCACCGCCGGTGCGCCTTCGTGCTGACCGATTCCTTGACGCGCCAGGGTAACGCGTTGACACTACACCGGTCGTCGGTGAGTGCGAGCAAGCATAACGGGAGGGGTGCCTCGGTGCTGTTCGACTACGTGGCCACGTACGCCACGGAGCACGCCATCCCGTTCGCGACGCCTGCTCGCCTGCGGGAGCTGATCCTGCAGGGCAAGACGCAGGGCGAGCTGATAACGCCGACCTTCGCGGCCAACCTCGCCGAGTACATGCTAGTCCATGTGCCGTCGATTAAGGCCGACACGACGGCAATCGCGTACCTGCATGGGGCTCGTGCGGTGCTGTCCCGCGACTTCTTCAACGGAGAGAAGGTCGTATCGCTCGAGCGCGGCGATGCCATGACCAAGATCACAAGCAGGATTCGGGCGGTCCTGACGGCGCGTGCGCACGCTCAGAATCGTAGGCGACCGCGTGCCGCCGCCGATGCCACATGTGATCAACTAACGCACCGGGACCCGCCACGTCCCTGGCAGGCCCCTACCACAAGCCGGCACAGGCCCTGGATCGGTCTCTTTACGCGCGCTTCGTCCGCCATCTGCTGTTGTA--CGTGGCTGTACCGCGGTCGACCCCTGCTGCTGCGACGACGTGGCTGACGCAGAGCATTATGCAGAGAGAACACGTCGTCGTCCGTCGCTTTGTATGCCGTCGTCGTGTGGGCTCGGCATTTCTGTACCCGCATCAGCGACCTCGCATCCGTCCACTTGAGCGGAATTCGGTTCGATGCGTTCGCCCGTGGCATCGCCGTTGATATCTACCGGCCCAAGGTAAACCGACGCCGCAGGACGTCCCGACGCGCTCTGAGCGAGCCTGTACACTCTCACTTGTAGACGAACGTCACGCGGGAGCACAGGTCGGTATTCGACCTGACCGCAGAGCTTGACGTGGTGCTGGCGACGGCGCTCCAGTGCGCCGTCAACGGGTCGGCTAGCGACGCGCTCGTGGACTCCCAGATAGGATCGGGACCGGTGGGGACGCTGCTCAAGCGGTACGCCCAGCAGGCCGGCTCCGATGGGCTCGGCCCGTTGCTGACGCCGGACACGGCCAAGACTCACATGTTCCGGCACTCGGCGGCTGTCGACATGGAGCAGTACGGCGCGTCGTCCACTGCTCGGGCGTACCGGGGCG---GCTGGGCCCGCGCGCGCACCGCCGACGAACATTACCTGTTGTCCAACGACGTGTTCGCCGACTACATTGGCGCATGCACGACGGCGGGACACGACTGCCCCAAGGCGGGCGACCCGAAAATCGTGGCCCCATCGCTCCGCATCAGCAGCGGCGCCGCCCATCACGATACGTCCCAGCTGGTCCGGTTCTGCGACCTGCTCTTTGCAAGGGCGCCGACGCTTTCCAAGCCCATCGTCCGCGTCCTGACAGCGGCGCTTCTGAGTCGGTGGGCGTTCGTGAAGGGCCTCCGAAGCGAGACAACAGGGGCGGAGCATTTGATGGTCGCGCGCGTCCGCGACGTCTGCGTCCAGCTCGGTATAGCGGTCGACGCGGTCGACCGCTGGTCAGCCGAGGTCGTTGCCAGTCACCGCTCGGACAACCCGCACGTCTTCCGACAATCAACCGGGGCCGCTCCGGCACCATCATCATCATCATCATCATCGGGCGCGGCAGAACCTGTTCAGGCGTTGTCGCCGGCGGTCACTGCGTTCATGGAATCACTGGAGGCCAAGGTCGCTGCGCTGGACGAGAAGATGGACAGCATCGCGACCGCCCTCCAGATGGCGACCGCTAAGGGCAACCTACCTGGCCAGCTCGCCGCCACCCATGCGCCCGATCTCGCCACCGCCGATCCCGTCACGAGATGCT---CGACGACGTCGTCGTCGCCGTCTGAGACGGTCGACGCCGCAGCAGCCGTGTCGACGTCAGGCACCCGTGACGACCGCGACAATGGCATCGATGCTGTATTGCACCCGTCGTGGCCGGCGTGGAAGGCAGCCACGTACGCGTTCGTGAACGACCTGGACGGGGTCGACCTGACCGCCTGCGAGGAGAGCCGTCGCCGGCGTGTCGCGGATGCCTGTTTCTGGCGGGATCTGCTGTCGACGCAGCGGTTTACGCCGGACGGCATGGTGCCGCCGCCGACACTAACGCCGGCGCTCGCCGGCGCTGCGACGCTGCCCGAATGGACCCGGCAGGTCAATATGTATTTCCAGAAGGCGGAAGGTGCCCTGGTGCAATGGGTTCGGCGTCAAAGCGCCAAGCCGGGCCATGCGGGGGCCAAGCGCCGGAAGTGCACGACAAACTACCAGAGCTTGCGCCGGACGATACGCCATCTCCTGTAANNNNNNNNATGTCGCGCGCCGCTGCATCCGTCGTCGTCGTCGTCGTCGTCGTCATGGCCGCGCTGGCAATGGCAGCAGACAGCCCAACCCGGGGCCAAGGAGACGCAGCCAGCGAGGAAGCCCGGGAGATGAAGCACAAGCTCGCGCAGAAAGTCGAGGCGAAGGAACGCAGGTTGGAGGAGATCCACAAGGCGATCGATGAAATCGATCTGGACGGGTTCACCCGGGACCACAAGCGCCAACTCAAGGCCACCACCAGTCTGGAGGAATTCATCAAGGTGATCGACTCATTCCCGAAACAGACGGAGATGGAGACGCCGGGAGACGAAACCGACGAGGGTGACGAAGAGCGGGAACCTGTTCGGCTTATCACAGGAGAAACCAGGGACCGCCTGGTTGACATGTATGAAGAAGTTGAGAAGCTGAAGAGGGAAATCGTGGATACGGCTCTCCGGGGACAGGTGAAGGAGTCTCGTGGCACCGGGGAGAAGAGCGACAACGAGGAGGGCACTAGCATCCCAGTCACTGTGCCTGGCGCTGGTTCATCGAACGGCAAGACCACGACGCCCGGGAAGAAGGCGGAGGCCTCGCATGTCCAAGAGAAGGAAACGCCAGGCGGCCCTGATCCTAAGACCATGTCAGGTAGTGCGATGACGATGGGTGCCGCACCGGTCGTCGCTACGGCTGCGGTCGCCGGTACCGTCGGGCTCTATGCTTACAAGAAGAAGTCGAGCCTGAAGAAGGGCTGGAACAAGGCGATCGCCTACCTGGGCAAGTCTCTGTCCAAGGTGCCGGCGGGGCCAGTTCCTTCTCCTGAGCCGCGTTCGACCCCGATGACGGTCGGTAAGGTTGCCGGTGCGGTCGCCGCTACGACTGCGGCCGCCGGCGCCGGTACCGTCGGGTACTTTGCCTACACGGAGAACGGCATGGCGAACGGCTGGAACAAGGCCGTCGAGAAGGCCAAGAACGTCGCCAACGCGGGCCTCCAGACGCTGGGCCTGCAGGAGAAGCCGGCGCAGACGCCGCCTGAGGTCGACCAGGCGACGTCGTCCGCCACCGGCGCCATCGTCTCGGTCGGTGCCGTCGTTGCCTGCGCCTTCGCCGCCCTGGCCTGANNNNNNNNATGCTCGCCCGCCTGTCCATCGTCGTCATGCTCCTGGCCGTCGCCACCGCCGAAACCGACATCTACATCTGCGTGAACGGCGTCACCCTCCTGATCGACGTTAACAACATTGAAGCGTTCCCCGGGTACACCATAGGGCAGTGCCCCACCACCGCTCCGGTGACGACGGCTCCCATGGAGACTGCAGCTCCCACTCCCGCACCGTCCACGCCGGCCGCTGCTCCCATGATGACGGCTCCGGCGGTTGCGAACGCCACCTCGTCCGCGTCGGCGGCTCCCTCGACAATGGCTTCTACCGGTACGAACGCCACAACGACGGCGGCTCCCATGACGACAGCTCCGATGGGCGTGAATGCCACGACAGCACCGACGGCGAACGTCACGACAGCACCGACGGCGAACGCCACGACTTCGCCAGCGGCGTCGATTGCGACCATGGCGCCGTCCGCTCCTGCTGCGATAACCGTTGCGCCGATGAGTGCGAGCACCAACAGTGGTGCGCCGACGAGTGCACCGAGAAAGCGCTGGGAGCACCAGCAGCACGCGTGGAAGGGGACGGGAACGTTCAACAGGGGAGCGATGAAGGCTGTTGAGCGGAACGGCACAATGACGCCGCCGCCAGACGCGGCGATGAACCCGGCGTCGCGCGTCCTCATGTTCCTCCAATGGTTCTCGCCGGTCTCCGTCTATGAAAACCCGCAGACCGTCATCATGTTCTTCCCGATGAAGCGCCACAATGGTGGCAGGCACGCGAACCACCACGATGTGAAGATGGGCAGGACCGCGCGTCGTATTGCCGACATGATGATGTCGGACGGCAACATGACGGTCGGCAATGGCCTCCTCGGCAACAGCAGCGCCAACCTGCCGGACGAGACACCCACCATGCGTATCAACTAANNNNNNNNATGTTGTCGCTGCTGCGATGGGCGGTCCGTGGGCTGGCGACCGCAGCGCCGTCGTCGTCGTCGTCAACGTCGCTGGCGCTGCCGAGCGCGTCGGCGCTGGCGCACGCTAGGCACCGGAACATTAAGGTCAGCCCGAAGAAGCTGAACGAGATCGTCCGGCTCGTGCGGGGGTTGTCGGCCAGCGAGGCGATCATCCAGATGCAGCTGTGCGAGAGGCGCAAGTCGACCGTCGTCCAGAAGTGCATCCAGAACGCGGTCAACAACGCCATCAACAATCACGGCATGGCGCTGGACCGGCTGTTCGTCAAGGAGGCCGTCGTCGGGCGCGGCCAGTGCGTGCGCATGCTCATGTTCCACGGCCGCGGCCGCGTCGGCAAGCGCGTCAAGCGCCGCTCGCACCTCACGGTCAAGCTCGCCGAGCAGCCGTTCGACCCGAAGGAGCGACGTATCGGATCGTTCGGCCCGACAAAGTCCAAGATGGCCCTGACCTTCCGACGACTGGGCGTCAAGCGGACGCTGTGANNNNNNNNATGGCGCGATCCTTTGTTGCTGCGGTGACGGTTGCAATGGCCCTGGCGTTGGCGGCGGCGCAGGTCCCAGTCACGTCCAAGTTTAAGTTCGGCGAGTTCTTTCGAGGGTACGGCCAATCATCACGTCTATACATGTCAGGTGCTGAGGTCCCGTCAGGGAGTTTAACGTTGTCGTCAGCAAAGGGGATGTTTCCCAGGGATATAACCCCGGTATGAGTACGCATTAAATACGACACTGCTCGTATGACTGACAAATCGTTACACAGAGCCATCCTCGATACTGAAGTTGAACCTGAGCGAGTCGGCTGCCAAGACGGCTGACTCTCCAAAGATTCTGTTCGGCGAATCCTTCATTAACAACACTGAAACCGGTGCGATTCACGACCGTGGAGTCATCGAAGTGTCAGCTCGTTGCGCGTTCGCTGAATGGTAGGATTTAACTGTTGTGTCTACAGCGAATTCAACAGCGACGATCTGAACTCGGGCGCCCTGAAAGCAGGGAAAGACGATGGGTAAGCCGTGGCGCATAGTCAAAATCCATAAGCTCTTCTGAATGGTCATTAAAGGCCGGTGTCCACGTTGTACGAGTTCCACTTCGATGTCGTTCCCAACGGTGTTGCCATTTCGACCGGCCATTTCAAGGCGACACCTGATTCCCCGGAAACGGCATACACGTTCCAGATCAACTCCTGGGACTCGTTCACGTTCACGAGCGTGGCATCTGATGGCAAGGTTACGTTCTGGTTCGGCCAGCGCGTCAAGACTGAACTCCCCAAGAGCTTTCTCTCGAAATACGGATCGACGCTCCTACTCGTTGCCGTGTTCGGCTTTAACATGCTCATCCAGCGCAAGCTGAGGAAGGATACGACTCCGAACGTTGCCCAGAAGGCCTCGGAAGCCAAGAAATCCGAGTAA
>P.b-34-BNAP-(6/-/-/-)-CAN/ON
ATGAAGCCGGTCGTGCTGTCGTTACTGTCGTGCGCCTTGCTGGTCGCGGTTGTCGTCGCTGATGGCGGCGACCAGGTCGGTGTAGTACACGTGCCGGTGGTTGTGACGACGAAGCCGCAGGAGCCGTCGACGCCGGTTCCCGCGTTCGCGCAGCGATTCCTGAAGCAGAAGTTGCAGACAGTGCAGCGCGACGCGAAGACGTTAGGCAAACCGATCGGGATCGCGGCTGGTATGCACCTGGGGATGAACGCGCTGGACCGGTACATGGGCGCCGGCACGGGTGCCAATCGTGTCCGGCGCGCTGTGGCCCAAGGCGCCGCTGGGCTCACCCTGTTCTCGCTGCGCCCGACCGAGTTCAGCGCCATGCTCGCCTACAGGGCGTTCCGTTACCTGCGACGGCGCCTGCGCAAGGACGACACGACATCTCCACGCCCGTGANNNNNNNNATGAGGACGGCAACGCAGGCGATGCTGGTCGTGGTGGGCGCCGTGTGCGCGCTGGTGGCCCGGGCGGAACTCAGGGGCGTGATGAGCTCGCCGCTGGTCGACATGGGCCACATGCACCAGCACGACATGGGGCTGGCGCACAACCTCATGTTCGACCGGGACCATGTCATCCGCGACCAGGACGACCACGTCCACCACGAGATGGACCACCACCACCTGCTGGGCGACGACCRGCACGCGATCCACGACCACGACAYGCTCGACCACGACACRTTGCTGGCGCACGGCACGTTCGGCCACGACGACCTCCTGCACCACGACGGGCACGACATTGCGCACGAGGGCGCCTTCGGCGACGTCGACGAGGACGTCCACGACGACTTTGCCGGCGCCGACGAATTCATCGGCGACGCCGACCATGGCATCGGCGGCTTCCACGACGACTTCCACCACTGANNNNNNNNATGGCGTGGACGGTTGTTGTTGCTCTTGCTGTTGTTGCCGGGTACATCGAGCCGGCCAGGGCGACTCCAGACTGGACGACAATGTCATGCACCGCGAACGCTGCGCTCATTGCGAGCTACAACAGCCTGACATGGGATATACAGTACCAGCGCATCGGCAATGGGACGATGACGATCTACACCAGCGACGACCGATTTGAGCACCCGGCAACGATCGAGTGCAACGATGCCATGCCAGACCCGTTGATGGTCTACGAGCCTAAAGACGAATGCCTGTATTACAGCTACTACAACCGGTTCGGCAAGGCGCAATGGTCAAAGTACTGCCTCGGGAAGATGTCCCAGGACGGGTACGCCATCGAACGGTTATGCCAAGGCGCGTCCGGCGAGGTCTACATGGCGTCGGTGAATCCCAAGACAACGCAGGGCGTTATCGTGATACTGTTCGCATCCGAAGAACTCCTAAGCCGCAGCGGCATCTGGACCAATGACTGGTCCAAACGCGTCCTGAAGATGGCCGACTTGGTGAAGGACAATTGCCCAGAGGCGGCGCCCGGCAAGACCGCCGCCCACCAGGGGTGGTGGAACCCGCTTCGCCATTGCTTCGGATGCCGCTGANNNNNNNNATGAAGTTGTTGCCAGCGACAGCGTTGGTAGTCGGAGCCGGGGTCGGCTTGGCGTACGCCGCTGGCAGGCCATCCCGACGTCAGTTCGTGAAGAGCGTAACGGTTGCGGCGCCGATCAGCGTCGTCTGCCAGGCGCTTCGCGACCTGGACACGTACTTCAAGCTGTGCGAGCTGCCCGGTGAGCAGTACGCCGTCGAGGGGTGCACCACAGTCGACAAGACGACCACGTTCCAGGTCGTCCACCGCCTCCGATTCGGCAAAGTCATCCGCACCTGGGCGTCTCGAGCCGAATCCGATGCCGGCGACGGCGTCGTCGAGTTCTGCGACACGTTCCAGGCGTGGAGCTCCGATTTCAAGATTGTGTTCCGTTTGAAACGCGCCGGTGAGCAACGCACGCAGGTCGACGTCGTCTGGGCCGCCACTGGCCCTCAGTGGCAGACGCTGTTCTTCTCGCGCATGGGCCCGAAACAGTTCGATATCCGGTTGGCTGGCCTGAAGCGGCACTGCGAATCGGTGGCCACCAACCATGGCAACCTCCCATGANNNNNNNNATGACGACGAATTTGCCGGTGGCGGCGCTGCTGCTAGCAGTGCTGGTGTGGGGTGTATGCCACGGCCAGGAGGAAGCGGCGCCGACGGGGCAGGCGGTGACTGCTGCGGCGCACGTGGATGAGGCCGGGCAGACGCTGAACGAGCGAGGGTTCACGGACGGACCTGGCGGTCTGAATCGGTTCGTCAACGGGTTGAAGCCCGCGGTCGAAGAGATCGCCGGCGACCAGGCCGGTGGGATCGCGTCCATGGGCGTGCACTCCGTCGCCAAGTACGTGACGGAAGCGGTGGCGAACAAGTGGGTCGTCGGCCGCTTGTTCATGGCGTACCTGTGGGGTAACCGCCACACGGTCGACGAGCATCTCGGCCAGATCGCTGTCGACTACGCCGTGCCGAAGGTCCCGATTGCGGGGGGCATCTACAAGAAGTACAAGGAGGTGATGGCCGCCGATTATGCGGCCAAGGTCGTACCTGGGCCGAACATTGTCAAGCACCACGTTGGCGGGTACGTCGACCGCATCGCGAAAGATCAGGTTCACGCTTTCGTGGCAGCGCCCGTGTACCGACAGGTTGGCGGCCACGTCAACAAGGCGCTTGGCGTCGTTGCGAAGGAGGCCGGCGAGGCGCTGGAGCCGCACGCGCCGGAGACCGTCGCCGCCGGCCGTGCATTCGGTGCCGCCATGAAGCGCCTCCTCAAGGGCCCATCCGACGAGGAAATGGAGGAGTTCTACAAGGAGCACCCGTCGAAGAGGATAACGGATGGTGGCGGCAAACGGGAACGGTCGCGGAACACGTCGTCGGGCACCGTCGCTCCAACGTTCACTATCGCGACCACGATCATCGCCGGCCTGCTGTGTATCATGTGANNNNNNNNATGGCGCGATTCGCATGGTCGTTGATGATGGCGCTTGCTGCTTTTTGTATTGTGCAGAGGGCGGTCTCCGTGCACTGCTCGCTCTGCGGGGAGGCGATGGAAAGGACGCTGCGCTGCGGTGGGTGCAAGGCGACCCCGTACTGCTCCGTTAAATGTCAGAGGAAAGACTGGCCGCGCCACAAGCCGATGTGCAAGACTGATGGTGGACCAAAGCGGGTGTGCGTCGTCAGCAAGCAAGCCGCTACGCAGCGCCCGAACACGCTGGGGTCAGCTCGATTTGATAACGCGACGAAGGGAATCGTCTCGCTATTGGCCTCCCTGATCGATAATGATAACGTCCTTCCACATGTCGAGTCAAACCCCAGTTTCAAGGATTCGTTTCAAGCGAAGGTGCAAGCACTGTCGCACGATTTCGAGAGTGTGCTACAGAACTGCTTGGGGACGGAACAGCCGCTCCACCTCATCAAGTACGTCCGTGAGAACAAGCCTGCGCTGACCGAACGGTGGCTTAAAGTGGTCTTGATCCCTTCGTTTGAGGAAGCGCTACCCAGCCAGGTCGTATCATCTTTTCCCAATTGGTTCGACCGTGTGACGGAGGAATTGCGTATAATCGCTGAGGAGGTGATCGACGGTGCGTTGCAGTCCCTTGAGGATAGGAAGCATTCTGGCACGAGCTTCAACAGCTGANNNNNNNNATGTGCAGTCCTCGTCTGTGTTTCGCGCTGACCGGCCTGGTCCTCCTGGTCGTAATCGAAGCCGAGCGGCATGTCCGCGTCACCTTGCAAGCGGTCGATGGCGACGACGCCCCAACGATGGAATGCCTCGTGCTGAACTTGAACGACAATGGCGCGCTCCAAGAATACAAGGCGTACCTGAACGCCCACAACATCATGATCAACCCCGCGTTCGATACGAGGTCTCCGAATGACAAGCTTGGCGACTTCCTGAACTTGCTGTCGCTCCGACAGGAATGTATCTATCGTATGCAAGCCGGCGCGAAATTGTGCTTGTTTGGAATGCAGGGGGCTGGCATGCTAAAGGACTCTCATCCGTACCTAGCTACCTGTGCTGCCGCCGCGGCCGGCGTTGCTGCCTCAGATGCCCTTTGTACTGGGGTCATTGATTTTCCACGGGAACGCAAAGTTAAGGCGGCCCTGCACCGGTTCCTTGCACAGATCGTGAATCGCGACGTGGTCATCCCCATGATCGACCACATCATCACGGGCGAACTGATCCGTCATTGGATGTGANNNNNNNNATGGCAGTGGCACGCGTCGTTCTGTTCCTGTTCGCTGTCTGTGTTTCCAGTGCGGCTGCGTCTTCCACGACGAGCAACGCCACCAAGCTTGTCGTCCGCGACATTGCGCAAGCGGGATACAACGGCCTGGATCGGGCCGGCGCCCTGATCATTCGCACGTTCGGCAGGCACGCCAATGCCGTCGTGGGCGGGCTTGGCGTCTACGGGGCGTACAAGTTGGCGTCCGATATTGACAAAACATTACAACTCGGCTACATCCAGAAAGGTCGCAAAGCTGCTGTCGTGCTTGCTGGTCTGATCGGCACCGTTCTTCTCGGACACGGTCCCCGTCGCACTGCCAGCGATCACAACTCGTACACTGCGTCAAGGGGAAGGGCGCATGCGGCGCGAGCATTTGGTGTTAACCCGCAACGAAGTACCGGTAGGGTGTCGACGCGTCGCCTTCGGACACGGGTGTCGCGGCTTGACGAATCCCACGAGTCGGACGTCGGTTCAGGCAGCGGCTGGGACAGCGTCAGCGGAACCGACAGTGCATACACTGACTCCGATAGCGATGACTTCTGANNNNNNNNATGCGGCCCATCGTCCTGGTTGTCGTCGTTATTGTCGTCCTTGCTGCCAGCGTCCATGGACGAATGCCCCGCAGCCACCACCCGAAACATGATCTCAAGTTACTGGGGCGCACGTTGCGCACGCTGCTCAATCCGGTGCATGCCATGAAGGTGACCGGCTTCAACCAGCGTGATCCCCATTACAAAGGAGCGATCGTGACGGCCAGCGTATCGAACATGACAATAGTCGACCTGTCACCGTTCATGCTGCCTCGTATGAACGGCAGGCTGAAATCGGGTATCCGGCGACTCGCCCAAGCCCCAGTCACGCTGTCGTTGGTCGCACTGAACACGGCGCTGTTCGTGGCAAATCCTGTCCTGACACCAAAGAAGCTTAGTTGGGCGGGATGTACGAAGACCTTGCTGAACAGCCCGTTGCAGGGCATAAAACGGGCACTGTCCAGCATGACGCATCACATCAACGCCGAGCATCTCATCGGTAACATGATCGTCTTGTCCCAAATCGGGCCCATTGTCGAGAAGAAGCTCGGGGCAACCAAGTTCGCCCTGACGTACCTACTGAGCGGTGCGGGTGCTTACCTGGCCCATGCGGCGTTCGAGCAGAGGACCTGGAGGTGGCTTCCCGTCCTGGGCGCATCCGGTGCCATCTACGGCATCATGGGCGCGTCCGCTGCTCTCATCGCCCAGGTTGCTGCTGAGCGCCCCGGATCCTTCGCCAGCAACTTGATCGGCATGATGACTGTTGCTGACTACCGAATGACGATGGACGGGATCCTGGCCGGGTTCATCAGCGTGCTGGTCCTATCGGTGACGTGGCTGGTCGGTGGCACACAGATGCAGAGTGAGTCGTGGACGCTCGGGGTGAAAATGACTGTCTCGGGGCCATACTTCGGGTGGCCCACCACGTTGGAAGCGTTATCAAGCACCGCTAAGTTGATGGTGTCTGGCACGATCGGCCACGTCTGCCACATGGGCGGATGGGTGTTCGGGTTCCTCCTCGTGCTCATGTGGGATTCGACGTCGTCGATGCGCGCCCTACCCGTCATGGGCGCGCTCACCGGCCTATCGCTCCTCATCAGGTCTGGGCCGACAGAGCCAGCAGGTTTACACGGCCCCGTGCGAATGTTCGCCACTCCGCCGCCCTCGCCTCGCAAGCACCTCCATCTGTTCTAANNNNNNNNATGTCGAAACTTGTGATCACGGTCGCGGTCGTGGCGACGGTGTCGTTCGCCCAGATGATTCCGATTAACCCGCCGAACGGCGTCTGGGCCCCTCCTCGTGCAGACAGCCGCTGTGGTCCCGACTTTGGATGGGCGGGATGTGGCGATGGCCTATGCTGCTCGGCTTCGGAATGGTGTGGCAGCGGCCCAATGCACTGCGGTGGCCCGATGGGCAACTGGGGCCAGGGAGGCGGCAACAACTGGCAGGGCGGCTGGGGCCAAGGTAACAACTGGCAGGGCGACTACAACGCCTGGCAGGGCGGCTACAACGACTGGCAGGGCGGTTACAACGACGGGCAGGGCGGTTGGAACGGCAACGGGCAAGGCATGGGCCCGCCTAACGGCGCCTGGGGACCGCCCCGTGGTGACTCGCGCTGCGGCCCTGATTTCGGATGGGCCGGATGCGACAGCGGCCAGTGCTGCTCCATGTCTGAGTACTGTGGCTACGGTCCTCAGTTCTGCAACAACAACTGGCTGTAANNNNNNNNATGATCACCAAGATCGTCGTTGTTGCCGTCGCGTGGGCATTGGCGACAGCGCCCGGGTCGGGCATGGAGGACTCGGATTGGACCAAGATGGTGGACATCAACGGTATTGACAAGGTCGAACTGCTACACGAACTGTGGAACAAAAGGGAACCCGCC---CGGTTGTATCGAGGATCGGG------------CGCATTCGATCATGCGGAGGCCGAGGGCGCCGTGCTGCGCCACATTGACTACTTCGAAGGTCGCTGCATCAAGACGGACTTGTCCGGGAATATGGCGAATGCGTTTTTCTACGATTACGATACGGGGCCCGGTACGTTCGAGCGCATCGTCCAAGAGCTCCGTCAGAGCAGCAGCAACCGCACGTCCGCAGTCCGCTTGCCTTGANNNNNNNNATGGCCGTCCTGAACGTATGCATGTTGCTGGCAACTTTTCTAACCTTTTTCCTGGCTGCCGCCGTCGACAAGAACGAGGGCAGCGTCTTCGCGAAAGGCAAGTACCGTACCAAAGGCCAGGCGTCGTCATCCCGGGTACGGAGCGAAGACCACAACTGCCAGCCCGGAGACTCGAATGACAACCCTCTTTGCGTGCTTAGTAAGTGGTACAACGCCGACTACGGAACGTTTGACCTCCAGACCACATGCGAGCACTGCGCCCGGCAATTGCCTTCGACGTCGG---CGAATCATCTCCAGGCCGGGTACAACGGCGTCCAGACCGCACCGTACAATAGCCGGCGCATCTCTGACCACGGGGTCTTGCCCGCCTCTGAATCCGGTAGGGACAATAGCCCCTACCGTCAACGAGCTGGTGAACGTCCCGGAATGCCAATATCGTACATCCCGAGCGAAGGCGGCAGTTACCATCACGCCCGTTCAGGTCCCCGTTCACAGTACCCGTACTTCGACGTCGACTATGCGACGTATCATGAGATGCCTCAGCTCCCCTCGCAGCCGATTCATG----AGCCGCCCCATGCATCGATATCGTCGTCGCGACAGACTGTCCAGAAGCAAGCTTATAGCAAGAAGAAGACGGACTGCAAACAGCGACGCCGCGATTGANNNNNNNNATGGGGACGTGGCACGCCGTGAACGCGCTGGTGGTGGTGCTGTTGGGCGTTACGGCCGTATGCGACGGCGCCGCTGCGTATCGCCCGGTGGTCTTCATGCATGGCCTTGGGGACAGTTCCGCCCACCTGGAGGGGCTGGTGACGGGTCTGCAGCGACGGTACCCGGGCATGTACGCCTGGGCCGTCCCGGTCTGTAATGGGCGGTCCTCGATGACGACGACGATGAGCGACCAGGTCCAGGCGTTCACCAGGGCCGTCCAGGAAAACCATCGACTCACTAACGGGTTCAATCTTGTGGGATTGTCGCAAGGCGCGCTGGTCGCGCGTGCCTACGTGGAAATGTGGGTCACCAAATCAGGACGCCGCGCCTGACGAATGATTTAGGCCGCATCGTAGGTACAATGTCCCCAGAGTGCATCGTCTCATATCCGTGGTGGGTCCTCAGGAAGGTGTTGACGGGTGCCCGAAGACCGTTCCACGGTTCCTGTGCGACCTGTTCGAAGCCGATCCCTACGACGCGCCGGTCGCTATCAGCGGATACGTCCGTCTACAATCTACGTATGCGTGTTTCCTGTTCTAACGCCGTCTGTACGTAGTGGAAGGACGTCAACAACAAGGACGAGTACCTCGCGAAGTCGCCGTTCCTGGCTGACAGTATGATCGTTTGCGTGCTTAGTGACTCACCTGGGCGTTAACTGCATCGTGCTAGTCAACAATGAGCGCCCAACGAAGAACGCTCAGTACGCCGACAACATGCGATCGTTGGACATGTACGTGCTGGTGCAAGCGGCCAACGACACGGTCGTGACGCCAAGGGCCAGCGAGCACCACGGGTTCTGGGCCTGGAACAATGCCAGGACGGTGGTGCCCATGCGGCAATCGCCCGGTTACCGAGGCGACTGGATCGGTCTGAAATCGCTCGACCGGCAAGGCAAGATAACGTTCCTGCAGTTCCAGGGCGACCATGTAGACGTTGTACGAGTCGGGTTCTGGGACGATCGGATCGTTCCCCTGCTTGACGATCCCATTCCCATCGTCCAGGAAGATGGCCACTCTTCGGCAATGGAGTAANNNNNNNNATGCGGAGCGTTGCCGTTG---TTGTTGTTGTCGTCGCCGCGATCGCCGCTGTCGTCGTTGTCGGGCGCGACGTTCACGTCGATGAGCCTGTCGCACCGACTGCGGATCCCTCCGTTACGAAGGCGATGCCGCATCACGACACGGACGACGTGCCGCGTTCGCACCATGAGGAAAGCGCCGAGGTGCCCCGAGCGAAGTCGTCGCGACGCGGTTCGGCCCTCCCGGATTTCAGTGAACTGCTGGAGAAGGCGAAAAACGATGGGCTGTTTGACATGTTCGCCGGCCTCAATGGCGAAGGCGCCGAAACGCACACGGACGAGCACGCCTCGACGATTACCGAGTTGGAATCGGCGTTGTCGGAAGGCATCGACCACCTGAGCAAGGCGCCCATGGAGGACATCTTGCATCATGTCGAGCAGGGTCGCGACTTCGGCGAGATCCTCGGCAACCCGAACTGGTTCGCCAAGATGCAGACGATAATGGAGCAGACGAAGGACGACCCGAAGGCGCAGAGCATCCTCATGAACGCCATGGTCCGGAAGATCCAGGACAAGCTTGGCGACATGGGCCGCGCTGAGTTGTGANNNNNNNNATGCCGCTGCTGCTCTCAATGCTATCCTGGATGATTTGGTCGCCGGCATGCATCCGTGCAAGTGGTGGAGAAACGTCCTGTGACCGAACGGAGAAGCTGGCTGTATTCGAGTCCTGGGCAGAGGAGCTGGGTATCAGAAGCAACTTCCGTGCTGCGATGTATGCGTTGAACGGATTTGAGATCATCGTCCTCTGCGACGATTCGGGGTCCATGCTTAGTAAAGACGTAGTCGACGAGTGGGGCAACAAGATGACGCGCTGGGACGAGCTACGGGACACCGTTAAATCGATTGTCGAGTTTGGCGCCCTGTTTGACGATAACGGCATCGACGTTTATTTCCTGAATCGCCCGCCCTTGTCGGGAGTGACCTGCGCAAGTGACCTGGAGAAGGCGTTCAAGAAGGATCCAATCGGGGGAACACCTTTGGTTTCCGCTGTTGATAGGATCAGGCGCGAGAAGATTGACGCCCTTGA---CAACAAGCAAAAGTTCCTGCTGGTTATTGCGACCGATGGCCAACCCTCCGACGGCAAATCTGCATTCCACCAGCGTATTGCGAGCTTGCCGGAAAACGTGTATGTATCGATCTTGGCGTGCACCGACAATCGGGCTGC--TGGCGTACCTGGACGGGATGGATCGGTTGCCTCGAGTCGACGTGACCGACGATTATATGACAGAGTTAGAGCAAATCCGGTCAAAGCAAGGAAAGTCGTTCAAGTTTTCGAAAGGTGATTACATCGCGAAAGCGTTGGCTGGACCGATTCAGCCTTGGTTAGACCAGCTCGATGAAGGGCGAGTCGATGTCCCTCAGTACAACAGGGTCCCTAAGCGCGATGCCAAGGGCACTTGCTGCACGATCTGCTGANNNNNNNNATGTCGATTGTCAAGTTCCTTATCGCTTCCGCCGTGGTCGTCGCGGCCGCCGCATTCACCACCGATGATGCTCGCGCGCTCGGGGACAAGGTCGTGGCTGTCGGCAAGGGCGCTGCCGCGAAGCTGGCGCCGATTGCCCGGGCCGGCGGGGACAAGGTCAGAGCCTTCAGCACGCACGCAGCAACGAAGATGGGTCTGGTCGAAGAATTCGGCGATGACAAGGCGCTTCGGCTCACAAAGCGCGGCAGACTGGCCACTGTTGTCGGTACTGCAGCTGGGACAGCAGCCGTTGGCGTCAAGGTTCTGCCGCGGCTCCGCATGAAATATGTCGTGCCCGGGGCGGCTGTCGCGGCCGCCGTTGGCGCTGTTGCCGGTGCTGACCATCTGCAGACAGCGTTCGGCAAGAACAAGGTTACGAACAAGCTCAAAGACCTGAAGACGAACTACATGCAGCCTGCCGTCAAGCGCGCCAAGGAGTTCGTTACCGGGAAGCGTACGAACCAAGGTCCGAACAATGCGGACGAGAATGCCGAAGGGTCGGAAGGGCATGAGGATATTGACGAGGAGTCGGACGAGTCGGGCGAGAAGGCCCAAGAGTCGGGCGATAAGGCCCAAGAGTCGGTCGAGGAGGCAGAAGAGTCGGGCGAGGAGGCAGAAGAGTCGGGCGAGGAGGCAGAAGAGTCGGGCGAAAGGGCAGAAGAGTCGGGCGAGGAGGCCGAAGAGTCGAGCGAGGAGGCCGAAGAGTCGAGCACGAAGGCCGGAGAGTCAGAGTCGGAATGGGAGAACAATCTGAACTATTGANNNNNNNNATGTCCATCGTCAATATTTGGATTCGCCTCGGGCGCACAGCTATATCTCTGTCCCTGGCTCTGCTGTTCCTGTTCAATGGCCGCGACGTCGAGGCTGTCGTCACCGTTATGTACTCCTACGATGTCCCGGATTGGGCCGCTTCAGGTATGGAGCAACTTTTGGTGGCAGCTTCGGGAGATATTCGCAGGGAGACAGTTGCTAATGCGATCCACCACGGTCTGAGCGGTGGCGAAATTGACGATCGTAAATCCAGGTTCATCGATGGAGTCAAATGGCACGGAAGTCCCAATGTCTTGATCTGGGCCGCATCCAGTGGCAATACCGCAGTCTTGGAGCTGTTGGCGGCAATCGATGGTATTCCACTGACCACCCCAGATAAGGAACTTGATCAAACGCCACTGCACCACGCCGCTAAGAATGGACACGATCTCGCTGTCCGGATTCTGCTGGGCAGCCGTGTCAACATTGACCCAATCGACGAGAGACGGATGACACCCTTGCACCTTGCAGCAGAAGGTGGACACAGTGACGTTATCGATGAGCTGCTGAACATCAGATCTCACGGCCAGCGCGTTGCGGTCAGTTTGCGTGATGCCCGTGGTCAGACTCCGTTGTACAAAGCCATTCTACGTGGACACAGCACCGTCGTCAAGACCCTGCTGCTGTCCGGCTTGATTGATGACGAAGACAAACAGGCAGCGTGGCAATTGGCTCACGAAAAGTGCGATAGCCAGAGCGTGTCGTTGCTTCGCGATTACTGGCATCATTGANNNNNNNNATGACGAGCGCGTTCTCCGCGTCGCTGCTGTGGCTGGCGTCGCGCGCGCTGCGATCCGCGGCGCCCAAGG---CGACGACCGCGGCGGCGGCTGGCTGTATGCAGGTCCCGCCGTTGGGCGCGGCAAACGGCGTCGTTCTCGGCGGCTAGAATATTCGATAACGGGTCGCTGTATCTGCCGTTCGACCTGAACGGCGACGAGCAGGGCGAGGTGGCGTACCCGGAGGAGGGCGACGCGGATCCGGACGTGGAGCGACGCCCAGACATGCAGGCCGATAGCACGCTGCGGAAGCGGAAGCTGAAGATGAACAAGCACAAGTTACGGAAGCGTCGGAAGAAGCTTCGAAGTCGCACAAAGGTCACGTGANNNNNNNNATGTCGCGCCTGGTCGTCGTCTGCTGCGTTGCCGCCATCGTCGCCCTGTCTCTTGCCAGCGCCGACGACACCAAGAACCTCAACACAAGCGCGCCAACTATCAA---CACGACAATGGCGCCCACCTGCCACCTGATCCAGACTAACAAGACCAACGCGGACGGCACGATCTCCCTCATCAACACCACAGAGTGCTCCGGCGACCGTACGGCAACGTCGGCAGCGTTCGGTCCGGTGAACCCGACTGCCTCCCTCATCGCTGTCCTGCTGGCCGTCCTGGCAATCGGCGCCTGANNNNNNNNATGGCACCAATGGCGACGACGCGCGCGGCCGTGCTGTTCATCGGCGCCATCCTGCTCGTGTCGATGATGTGCGTCGCTGACGCCGCCAAGAACCACGCCGCCGGCGACAAGGCGTCCGGCGGAGAGTCCAAGGTCAAGCAGCAGTCGGCGCCCAAGAAGTCGCTCATTGATGCGAGCCATTTCGACGTGGCGCGCCTGAAGGCGCAGCTGTTTGCATTGTCCACGGAAGTTAAAGTATGGCCACCCGGTGCGCACGTCCCGCAGCAGCACTAATCTGTCGATACAGGACCTGCACACCAAGTCGCCGCACGTCGTCTACACGCTCGTGTTCGCCGGCGTTGTCATCGGCCTGCTTGCCGCCAGCCTCCTCGGCGGCAAGCAACGCAGCCGTGGCCCGAAGCTCGCCAAGCGGAAGCTGAAGTAANNNNNNNNATGCGCATCGTCGACCCCGTTCGTATGGGTCGCCCGGCAGTGTACTGCGGCCTTGTCGCGATCCTGCTCGTCTCCGGGGCCGCTCACGCTCTGACGTTGCGCTCCAGCGATGGCGTCGACGTTGAAGTCGACTCGTCGGCAGCCGTCGCCCATTCAGGTCTGCTGCGGAAACACCTGGTCGGCCCCGACACGCAAGACGGTATTGCGGTTGATCCCATCGCCCTAAACGTCGCCAGCCCCGAATTACAGCACCTCGTCCGGTTCATGCACGACACCGCACCGACCGACGTACCATATCGGCACCATCTCCCGTTGATCCACTGCTCACTGTTGCGCGTTTGCCTACAGATCGGGCACGCTGGCGAATGGGTCACTTCCCAGATGTCCTGGATGGACGCCGACACGGTCGGCAGGGTGCTGGCGGCCTCGTTGTACCTCGAGATGCGCGCGTTCCTGGTCGCGGTCGCGTCTCTCGACGTCGACTGGTATCGCGTAGCAGCGTACCGGCCGGACGTGAATTCTGCCCTCGTACTCGTTACGAACGCTGCCCGGCTGTGCCGCTTCGCGCGAACCGCAGGTCAGAAAGCGATTGTGGACCAGATCCGTGATGCCCTTGCTGTGGATGCGACCCGCGCCAGCTTTGTGGTCAACAACGCGATGTGGGCCGACGGATTGAGGTTGCTGCACTGGGTCGTATGCCATGGCGATCGCAATTTAATGGCGTTCCTGCTGCGCCTTCCCGGGGTCGACCCCAATGTGCGGGACATCCACCAGCAGACGCCCCTGCACTGGGGCGTCCGAGCTGATCGCCAGGACATGGTCGCTCTACTGCTGAGCACCCCCAACATTGATGTTAATGCCGAATCAGGTCGGGCGACAGCGTTGCATGTGGCGCTGTCCTCTATGCGGTACTGCACAGCCAACCTTGCATGGACGTACGACGCCGGAACCCGCGAGGACCGGCGGCGCCGCTCCAAGATCATGTCGATCCTCGCTAGGCATGGCCCAGCTGCTGTCAGCTGANNNNNNNNATGGTCGGAACGATGGGTGCCGGCGTTTCTGCTGTCGCGTTTTACCTATTATTGTCAGTGCGGACTCGGCTGCTCACGGAGTTGCCCCAGGCCATTGTGCGCGAACGCATCATGGCGGATGATTGGTCGACGCCGACCGGCCCGGTCGTTGTGGATGACGACGACCTGCATGGGGGGGCTGTTGTGGACGACTGGGACGCGTCCAGCGACGAGGAGGAGGTGGCGGCGTCGGCGTCCGTGCAACGGCCAGCGCCCGTGAAGAAGCCAGCGGCAGCGCCGGTGAAGCAGCCGGCGCCGGCGAGGCCGAAGTACGTCGAGCCGAGTCCCGAGGAGGTCGCCAAGCAGATCCGTGCGAACAGGCTCGCCGACGCCGAGGACCTGTTCGGTGCCAGCGACAGGAACGAAGCGAGGGCCACGCAGCGCCTCGACGAGAAGCTCGATGAGCTGGCGCTGGCGTCCGAGGACGATTACAGGGAATTCGCGGCGAACGTCGCCAAGCGCATCGAGGTGGAGCGCCGCGGCAACACGAAGCGGATGACCTTCCTGAAGGAATTGCTGAAAGCGGCGTCGGACCCGCTGTCGATCGAGGAGATCAACGAGCTCAAGTCGGCGCTGACGGTGGTCTACAACCAGAAGAACAAGGTGAAGCAGGCGGCGAC---GAAGAAGAAGTCGAAGAAGGCGGGCAGGTCGCTGAACGTTGGCGGAGGCGGCATCTTCAACGAGGACGAAGTCGACGGCGCCGAGTTCTACGAGGAGGAAGCCTTCTGANNNNNNNNATGGTCCCAGGGTCGTCGTCGTCGTCGTCGTCGTCGTCGTCGTCGCCAGCGCCAGCGCCGAAGCAGCCGTCTGTGCCAGCTCCGGCTGTCGTTAGTCGTCGTCGCCAACCCCGGTTCATTCGCGGTCCGTCTCCTGTCCGGCCGCCGGCGACGGCCGCGGTCCTGTTGCCCGCGACATCGGTGCTGCGCCTGTGCTGCCGTGCGTGCCGGTTCGCGTCTCCTGACCACCATCAAATCGCTCCGTTTCAGGTCCATCCACTGCCATCGTCAGCCCCAGATCGCTCGCCGGCGTCATCATCAAGTCCTGCGCCAGAGGGTCCGTCCACGTCAACTTCGCCTGCACCAGCAAGGCCGTCCACGCCGTCGCCCTCATCAGCATCGTTGCTAGCGGCGCCTTCGTCGCCGACGTCGTCAGTAATATTGCCGCCGCCGCCTGGCGCGCTGCCCGCAATCGTCGTCTCGGTACGCCCAGGCTGGCTGT--ATTGTGGCGCCCGATCTCACTACGTGTCTCTGCAGACCTGCAGCCTGACGTCGTCGACAATCGCCCAAATCGAGTCGTCGGTGTCACTGGCGACTCTGCCTGCGGCGGCATCGTCGAGCACGTCTGCGCCGGTGCCTCCCTTGTCTGCGTCGCAGGATGGTGGGACATCGGTGCCGTTGCCTCTCGTGTTGCCTGCCATCGTCGTAACTGCACGCGCCCGTGGTTGGCCAACCTGCTCGATTCGCCTGCTGACCACCGCCACGCCGT-TTTCGTTACATCAGGAGCAGGCGGCCGGTACATCGTCGCCGACGTCGTCAGTGGGTGCGCCTGT--TGTCACCGCCGCCATCCTTCCCGCACGCTCTGCCGACAGCGTCTCCGCATCCGCTGATCGTTTCGTCGCCGTCAGGTCCCGCGATCACCGTACGCCAGCGTTCGCCAGCGCCGCCGGTGCGCCTTCGTGCTGACCGATTCCTTGACGCGCCAGGGGAACGCGTTGACACTACACCGGTCGTCGGTGAGTGCGAGCAAGCATAACGGGAGGGGTGCCTCGGTGCTGTTCGACTACGTGGCCACGTACGCCACGGAGCACGCCATCCCGTTCGCGACGCCTGCTCGCCTGCGGGAGCTGATCCTGCAGGGCAAGACGCAGGGCGAGCTGATAACGCCGACCTTCGCGGCCAACCTCGCCGAGTACATGCTAGTCCATGTGCCGTCGATTAAGGCCGACACGACGGCAATCGCGTACCTGCATGGGGCTCGTGCGGTGCTGTCCCGCGACTTCTTCAACGGAGAGAAGGTCGTATCGCTCGAGCGCGGCGATGCCATGACCAAGATCACAAGCAGGATTCGGGCGGTCCTGACGGCGCGTGCGCACGCTCAGAATCGTAGGCGACCGCGTGCCGCCGCCGATGCCACATGTGATCAACTAACGCACCGGGACCCGCCACGTCCCTGGCAGGCCCCTACCACAAGCCGGCACAGGCCCTGGATGGGTCTCTTTACGCGCGCTTCGTCCGCCATCTGCTGTTGTA--CGTGGCTGTACCGCGGTCGACCCCTGCTGCTGCGACGACGTGGCTGACGCAGAGCATTATGCAGAGAGAACACGTCGTCGTCCGTCGCTTTGTATGCCGTCGTCGTGTGGGCTCGGCATTTCTGTACCCGCATCAGCGACCTCGCATCCGTCCACTTGAGCGGAATTCGGTTCGATGCGTTCGCCCGTGGCATCGCCGTTGATATCTACCGGCCCAAGGTAAACCGACGCCGCAGGACGTCCCGACGCGCTCTGAGCGAGCCTGTACACTCTCACTTGTAGACGAACGTCACGCGGGAGCACAGGTCGGTATTCGACCTGACCGCAGAGCTTGACGTGGTGCTGGCGACGGCGCTCCAGTGCGCCGTCAACGGGTCGGCTAGCGACGCGCTCGTGGACTCCCAGATAGGATCGGGACCGGTGGGGACGCTGCTCAAGCGGTACGCCCAGCAGGCCGGCTCCGATGGGCTCGGCCCGTTGCTGACGCCGGACACGGCCAAGACTCACATGTTCCGGCACTCGGCGGCTGTCGGCATGGAGCAGTACGGCGCGTCG-CCACTGCTCGTGCGTACCGGGGCGGCTGCTGGGCCCGCGCGCGCACCGCCGACGAACATTACCTGTTGTCCAACGACGTGTTCGCCGACTACATTGGCGCATGCACGACGGCGGGACACGACTGCCCCAAGGCGGGCGACCCGAAAATCGTGGCTCCATCGCTCGGCATCAGCAGCGGCGCCGCCCATCACGATACGGCCCAGCGGGTCCGGTTCGGCGATCAGCTCTTTGCAAGGGCGCCGACGCTTTCCAAGCCTGTCGTCCGCGTCCTGACAGCGGCGCTTCTGAGTCGGTGGGCGTTCGTGAAGGGCCTCCGAAGCGAGACAACAGGGGCGGAGCATTTGATGGTCGCGCGCGTCCGCGACGTCTGCGTCCAGCTCGGTATAGCGGTCGACGCGGTCGACCGCTGGTCAGCCGAGGTCGTTGCCAGTCACCGCTCGGACAACCCGCACGTCTTCCGACAATCAACCGGGGCCGCTCCGGCACCATCATCATCATCATCATCATCGGGCGCGGCAGAACCTGTTCAGGCGTTGTCGCCGGCGGTCACTGCGTTCATGGAATCACTGGAGGCCAAGGTCGCTGCGCTGGACGAGAAGATGGACAGCATCGCGACCGCCCTCCAGATGGCGACCGCTAAGGGCAACCTACCTGGCCAGCTCGCCGCCACCCATGCGCCCGATCTCGCCACCGCCGATCCCGTCACGAGATGCT---CGACGACGTCGTCGTCGCCGTCTGAGACGGTCGACGCCGCAGCAGCCGTGTCGACGTCAGGCACCCGTGACGACCGCGACAATGGCATCGATGCTGTATTGCACCCGTCGTGGCCGGCGTGGAAGGCAGCCACGTACGCGTTCGTGAACGACCTGGACGGGGTCGACCTGACCGCCTGCGAGGAGAGCCGTCGCCGGCGTGTCGCGGATGCCTGTTTCTGGCGGGATCTGCTGTCGACGCAGCGGTTTACGCCGGACGGCATGGTGCCGCCGCCGACACTAACGCCGGCGCTCGCCGGCGCTGCGACGCTGCCCGAATGGACCCGGCAGGTCAATATGTATTTCCAGAAGGCGGAAGGTGCCCTGGTGCAATGGGTTCGGCGTCAAAGCGCCAAGCCGGGCCATGCGGGGGCCAAGCGCCGGAAGTGCACGACAAACTACCAGAGCTTGCGCCGGACGATACGCCATCTCCTGTAANNNNNNNNATGTCGCGCGCCGCTGCATC---CGTCGTCGTCGTCGTCGTCGTCATGGCCGCGCTGGCAATGGCAGCAGACAGCCCAACCCGGGGCCAAGGAGACGCAGCCAGCGAGGAAGCCCGGGAGATGAAGCACAAGCTCGCGCAGAAAGTCGAGGCGAAGGAACGCAGGTTGGAGGAGATCCACAAGGCGATCGATGAAATCGATCTGGACGGGTTCACCCGGGACCACAAGCGCCAACTCAAGGCCACCACCAGTCTGGAGGAATTCATCAAGGTGATCGACTCATTCCCGAAACAGACGGAGATGGAGACGCCGGGAGACGAAACCGACGAGGGTGACGAAGAGCGGGAACCTGTTCGGCTTATCACAGGAGAAACCAGGGACCGCCTGGTTGACATGTATGAAGAAGTTGAGAAGCTGAAGAGGGAAATCGTGGATACGGCTCTCCGGGGACAGGTGAAGGAGTCTCGTGGCACCGGGGAGAAGAGCGACAACGAGGAGGGCACTAGCATCCCAGTCACTGTGCCTGGCGCTGGTTCATCGAACGGCAAGACCACGACGCCCGGGAAGAAGGCGGAGGCCTCGCATGTCCAAGAGAAGGAAACGCCAGGCGGCCCTGATCCTAAGACCATGTCAGGTAGTGCGATGACGATGGGTGCCGCACCGGTCGTCGCTACGGCTGCGGTCGCCGGTACCGTCGGGCTCTATGCTTACAAGAAGAAGTCGAGCCTGAAGAAGGGCTGGAACAAGGCGATCGCCTACCTGGGCAAGTCTCTGTCCAAGGTGCCGGCGGGGCCAGTTCCTTCTCCTGAGCCGCGTTCGACCCCGATGACGGTCGGTAAGGTTGCCGGTGCGGTCGCCGCTACGACTGCGGCCGCCGGCGCCGGTACCGTCGGGTACTTTGCCTACACGGAGAACGGCATGGCGAACGGCTGGAACAAGGCCGTCGAGAAGGCCAAGAACGTCGCCAACGCGGGCCTCCAGACGCTGGGCCTGCAGGAGAAGCCGGCGCAGACGCCGCCTGAGGTCGACCAGGCGACGTCGTCCGCCACCGGCGCCATCGTCTCGGTCGGTGCCGTCGTTGCCTGCGCCTTCGCCGCCCTGGCCTGANNNNNNNNATGCTCGCCCGCCTGTCCATCGTCGTCATGCTCCTGGCCGTCGCCACCGCCGAAACCGACATCTACATCTGCGTGAACGGCGTCACCCTCCTGATCGACGTTAACAACATTGAAGCGTTCCCCGGGTACACCATAGGGCAGTGCCCCACCACCGCTCCGGTGACGACGGCTCCCATGGAGACTGCAGCTCCCACTCCCGCACCGTCCACGCCGGCCGCTGCTCCCATGATGACGGCTCCGGCGGTTGCGAACGCCACCTCGTCCGCGTCGGCGGCTCCCTCGACAATGGCTTCTACCGGTACGAACGCCACAACGACGGCGGCTCCCATGACGACAGCTCCGATGGGCGTGAATGCCACGACAGCACCGACGGCGAACGTCACGACAGCACCGACGGCGAACGCCACGACTTCGCCAGCGGCGTCGATTGCGACCATGGCGCCGTCCGCTCCTGCTGCGATAACCGTTGCGCCGATGAGTGCGAGCACCAACAGTGGTGCGCCGACGAGTGCACCGAGAAAGCGCTGGGAGCACCAGCAGCACGCGTGGAAGGGGACGGGAACGTTCAACAGGGGAGCGATGAAGGCTGTTGAGCGGAACGGCACAATGACGCCGCCGCCAGACGCGGCGATGAACCCGGCGTCGCGCGTCCTCATGTTCCTCCAATGGTTCTCGCCGGTCTCCGTCTATGAAAACCCGCAGACCGTCATCATGTTCTTCCCGATGAAGCGCCACAATGGTGGCAGGCACGCGAACCACCACGATGTGAAGATGGGCAGGACCGCGCGTCGTATTGCCGACATGATGATGTCGGACGGCAACATGACGGTCGGCAATGGCCTCCTCGGCAACAGCAGCGCCAACCTGCCGGACGAGACACCCACCATGCGTATCAACTAANNNNNNNNATGTTGTCGCTGCTGCGATGGGCGGTCCGTGGGCTGGCGACCGCAGCGCCGTCGTCGTCGTCGTCAACGTCGCTGGCGCTGCCGAGCGCGTCGGCGCTGGCGCACGCTAGGCACCGGAACATTAAGGTCAGCCCGAAGAAGCTGAACGAGATCGTCCGGCTCGTGCGGGGGTTGTCGGCCAGCGAGGCGATCATCCAGATGCAGCTGTGCGAGAGGCGCAAGTCGACCGTCGTCCAGAAGTGCATCCAGAACGCGGTCAACAACGCCATCAACAATCACGGCATGGCGCTGGACCGGCTGTTCGTCAAGGAGGCCGTCGTCGGGCGCGGCCAGTGCGTGCGCATGCTCATGTTCCACGGCCGCGGCCGCGTCGGCAAGCGCGTCAAGCGCCGCTCGCACCTCACGGTCAAGCTCGCCGAGCAGCCGTTCGACCCGAAGGAGCGACGTATCGGATCGTTCGGCCCGACAAAGTCCAAGATGGCCCTGACCTTCCGACGACTGGGCGTCAAGCGGACGCTGTGANNNNNNNNATGGCGCGATCCTTTGTTGCTGCGGTGACGGTTGCAATGGCCCTGGCGTTGGCGGCGGCGCAGGTCCCAGTCACGTCCAAGTTTAAGTTCGGCGAGTTCTTTCGAGGGTACGGCCAATCATCACGTCTATACATGTCAGGTGCTGAGGTCCCGTCAGGGAGTTTAACGTTGTCGTCAGCAAAGGGGATGTTTCCCAGGGATATAACCCCGGTATGAGTACGCATTAAATACGACACTGCTCGTATGACTGACAAATCGTTACACAGAGCCATCCTCGATACTGAAGTTGAACCTGAGCGAGTCGGCTGCCAAGACGGCTGACTCTCCAAAGATTCTGTTCGGCGAATCCTTCATTAACAACACTGAAACCGGTGCGATTCACGACCGTGGAGTCATCGAAGTGTCAGCTCGTTGCGCGTTCGCTGAATGGTAGGATTTAACTGTTGTGTCTACAGCGAATTCAACAGCGACGATCTGAACTCGGGCGCCCTGAAAGCAGGGAAAGACGATGGGTAAGCCGTGGCGCATAGTCAAAATCCATAAGCTCTTCTGAATGGTCATTAAAGGCCGGTGTCCACGTTGTACGAGTTCCACTTCGATGTCGTTCCCAACGGTGTTGCCATTTCGACCGGCCATTTCAAGGCGACACCTGATTCCCCGGAAACGGCATACACGTTCCAGATCAACTCCTGGGACTCGTTCACGTTCACGAGCGTGGCATCTGATGGCAAGGTTACGTTCTGGTTCGGCCAGCGCGTCAAGACTGAACTCCCCAAGAGCTTTCTCTCGAAATACGGATCGACGCTCCTACTCGTTGCCGTGTTCGGCTTTAACATGCTCATCCAGCGCAAGCTGAGGAAGGATACGACTCCGAACGTTGCCCAGAAGGCCTCGGAAGCCAAGAAATCCGAGTAA
>P.b-35-BNAP-(6/3/(16-2-14)/-)-CAN/BC
ATGAAGCCGGTCGTGCTGTCGTTACTGTCGTGCGCCTTGCTGGTCGCGGTTGTCGTCGCTGATGGCGGCGACCAGGTCGGTGTAGTACACGTGCCGGTGGTTGTGACGACGAAGCCGCAGGAGCCGTCGACGCCGGTTCCCGCGTTCGCGCAGCGATTCCTGAAGCAGAAGTTGCAGACAGTGCAGCGCGACGCGAAGACGTTAGGCAAACCGATCGGGATCGCGGCTGGTATGCACCTGGGGATGAACGCGCTGGACCGGTACATGGGCGCCGGCACGGGTGCCAATCGTGTCCGGCGCGCTGTGGCCCAAGGCGCCGCTGGGCTCACCCTGTTCTCGCTGCGCCCGACCGAGTTCAGCGCCATGCTCGCCTACAGGGCGTTCCGTTACCTGCGACGGCGCCTGCGCAAGGACGACACGACATCTCCACGCCCGTGANNNNNNNNATGAGGACGGCAACGCAGGCGATGCTGGTCGTGGTGGGCGCCGTGTGCGCGCTGGTGGCCCGGGCGGAACTCAGGGGCGTGATGAGCTCGCCGCTGGTCGACATGGGCCACATGCACCAGCACGACATGGGGCTGGCGCACAACCTCATGTTCGACCGGGACCATGTCATCCGCGACCAGGACGACCACGTCCACCACGAGATGGACCACCACCACCTGCTGGGCGACGACCGGCACGCGATCCACGACCACGACATGCTCGACCACGACACGTTGCTGGCGCACGGCACGTTCGGCCACGACGACCTCCTGCACCACGACGGGCACGACATTGCGCACGAGGGCGCCTTCGGCGAYGTCGACGAGGACGTCCACGACGACTTTGCCGGCGCCGACGAATTCATCGGCGACGCCGACCATGGCATCGGCGGCTTCCACGACGACTTCCACCACTGANNNNNNNNATGGCGTGGACGGTTGTTGTTGCTCTTGCTGTTGTTGCCGGGTACATCGAGCCGGCCAGGGCGACTCCAGACTGGACGACAATGTCATGCACCGCGAACGCTGCGCTCATTGCGAGCTACAACAGCCTGACATGGGATATACAGTACCAGCGCATCGGCAATGGGACGATGACGATCTACACCAGCGACGACCGATTTGAGCACCCGGCAACGATCGAGTGCAACGATGCCATGCCAGACCCGTTGATGGTCTACGAGCCTAAAGACGAATGCCTGTATTACAGCTACTACAACCGGTTCGGCAAGGCGCAATGGTCAAAGTACTGCCTCGGGAAGATGTCCCAGGACGGGTACGCCATCGAACGGTTATGCCAAGGCGCGTCCGGCGAGGTCTACATGGCGTCGGTGAATCCCAAGACAACGCAGGGCGTTATCGTGATACTGTTCGCATCCGAAGAACTCCTAAGCCGCAGCGGCATCTGGACCAATGACTGGTCCAAACGCGTCCTGAAGATGGCCGACTTGGTGAAGGACAATTGCCCAGAGGCGGCGCCCGGCAAGACCGCCGCCCACCAGGGGTGGTGGAACCCGCTTCGCCATTGCTTCGGATGCCGCTGANNNNNNNNATGAAGTTGTTGCCAGCGACAGCGTTGGTAGTCGGAGCCGGGGTCGGCTTGGCGTACGCCGCTGGCAGGCCATCCCGACGTCAGTTCGTGAAGAGCGTAACGGTTGCGGCGCCGATCAGCGTCGTCTGCCAGGCGCTTCGCGACCTGGACACGTACTTCAAGCTGTGCGAGCTGCCCGGTGAGCAGTACGCCGTCGAGGGGTGCACCACAGTCGACAAGACGACCACGTTCCAGGTCGTCCACCGCCTCCGATTCGGCAAAGTCATCCGCACCTGGGCGTCTCGAGCCGAATCCGATGCCGGCGACGGCGTCGTCGAGTTCTGCGACACGTTCCAGGCGTGGAGCTCCGATTTCAAGATTGTGTTCCGTTTGAAACGCGCCGGTGAGCAACGCACGCAGGTCGACGTCGTCTGGGCCGCCACTGGCCCTCAGTGGCAGACGCTGTTCTTCTCGCGCATGGGCCCGAAACAGTTCGATATCCGGTTGGCTGGCCTGAAGCGGCACTGCGAATCGGTGGCCACCAACCATGGCAACCTCCCATGANNNNNNNNATGACGACGAATTTGCCGGTGGCGGCGCTGCTGCTAGCAGTGCTGGTGTGGGGTGTATGCCACGGCCAGGAGGAAGCGGCGCCGACGGGGCAGGCGGTGACTGCTGCGGCGCACGTGGATGAGGCCGGGCAGACGCTGAACGAGCGAGGGTTCACGGACGGACCTGGCGGTCTGAATCGGTTCGTCAACGGGTTGAAGCCCGCGGTCGAAGAGATCGCCGGCGACCAGGCCGGTGGGATCGCGTCCATGGGCGTGCACTCCGTCGCCAAGTACGTGACGGAAGCGGTGGCGAACAAGTGGGTCGTCGGCCGCTTGTTCATGGCGTACCTGTGGGGTAACCGCCACACGGTCGACGAGCATCTCGGCCAGATCGCTGTCGACTACGCCGTGCCGAAGGTCCCGATTGCGGGGGGCATCTACAAGAAGTACAAGGAGGTGATGGCCGCCGATTATGCGGCCAAGGTCGTACCTGGGCCGAACATTGTCAAGCACCACGTTGGCGGGTACGTCGACCGCATCGCGAAAGATCAGGTTCACGCTTTCGTGGCAGCGCCCGTGTACCGACAGGTTGGCGGCCACGTCAACAAGGCGCTTGGCGTCGTTGCGAAGGAGGCCGGCGAGGCGCTGGAGCCGCACGCGCCGGAGACCGTCGCCGCCGGCCGTGCATTCGGTGCCGCCATGAAGCGCCKCCTCAAGGGCCCATCCGACGAGGAAATGGAGGAGTTCTACAAGGAGCACCCGTCGAAGAGGATAACGGATGGTGGCGGCAAACGGGAACGGTCGCGGAACACGTCGTCGGGCACCGTCGCTCCAACGTTCACTATCGCGACCACGATCATCGCCGGCCTGCTGTGTATCATGTGANNNNNNNNATGGCGCGATTCGCATGGTCGTTGATGATGGCGCTTGCTGCTTTTTGTATTGTGCAGAGGGCGGTCTCCGTGCACTGCTCGCTCTGCGGGGAGGCGATGGAAAGGACGCTGCGCTGCGGTGGGTGCAAGGCGACCCCGTACTGCTCCGTTAAATGTCAGAGGAAAGACTGGCCGCGCCACAAGCCGATGTGCAAGACTGATGGTGGACCAAAGCGGGTGTGCGTCGTCAGCAAGCAAGCCGCTACGCAGCGCCCGAACACGCTGGGGTCAGCTCGATTTGATAACGCGACGAAGGGAATCGTCTCGCTATTGGCCTCTCTGATCGATAATGATAACGTCCTTCCACATGTCGAGTCAAACCCCAGTTTCAAGGATTCGTTTCAAGCGAAGGTGCAAGCACTGTCGCACGATTTCGAGAGTGTGCTACAGAACTGCTTGGGGACGGAACAGCCGCTCCACCTCATCAAGTACGTCCGTGAGAACAAGCCTGCGCTGACCGAACGGTGGCTTAAAGTGGTCTTGATCCCTTCGTTTGAGGAAGCGCTACCCAGCCAGGTCGTATCATCTTTTCCCAATTGGTTCGACCGTGTGACGGAGGAATTGCGTATAATCGCTGAGGAGGTGATCGACGGTGCGTTGCAGTCCCTTGAGGATAGGAAGCATTCTGGCACGAGCTTCAACAGCTGANNNNNNNNATGTGCAGTCCTCGTCTGTGTTTCGCGCTGACCGGCCTGGTCCTCCTGGTCGTAATCGAAGCCGAGCGGCATGTCCGCGTCACCTTGAAAGCGGTCGATGGCGACGACGCCCCAACGATGGAATGCCTCGTGCTGAACTTGAACGACAATGGCGCGCTCCAAGAATACAAGGCGTACCTGAACGCCCACAACATCATGATCAACCCCGCGTTCGATACGAGGTCTCCGAATGACAAGCTTGGCGACTTCCTGAACTTGCTGTCGCTCCGACAGGAATGTATCTATCGTATGCAAGCCGGCGCGAAATTGTGCTTGTTTGGAATGCAGGGGGCCGGCATGCTAAAGGACTCTCATCCGTACCTAGCTACCTGTGCTGCCGCCGCGGCCGGCGTTGCTGCCTCAGATGCCATTTGTACTGGGGTCATTGATTTTCCACGGGAACGCAAAGTTAAGGCGGCCCTGCACCGGTTCCTTGCACAGATCGTGAATCGCGACGTGGTCATCCCCATGATCGACCACATCATCACGGGCGAACTGATCCGTCATTGGATGTGANNNNNNNNATGGCAGTGGCACGCGTCGTTCTGTTCCTGTTCGCTGTCTGTGTTTCCAGTGCGGCTGCGTCTTCCACGACGAGCAACGCCACCAAGCTTGTCGTCCGCGACATTGCGCAAGCGGGATACAACGGCCTGGATCGGGCCGGCGCCCTGATCATTCGCACGTTCGGCAGGCACGCCAATGCCGTCGTGGGCGGGCTTGGCGTCTACGGGGCGTACAAGTTGGCGTCCGATATTGACAAAACATTACAACTCGGCTACATCCAGAAAGGTCGCAAAGCTGCTGTCGTGCTTGCTGGTCTGATCGGCACCGTTCTTCTCGGACACGGTCCCCGTCGCACTGCCAGCGATCACAACTCGTACACTGCGTCAAGGGGAAGGGCGCATGCGGCGCGAGCATTTGGTGTTAACCCGCAACGAAGTACCGGTAGGGTGTCGACGCGTCGCCTTCGGACACGGGTGTCGCGGCTTGACGAATCCCACGAGTCGGACGTCGGTTCAGGCAGCGGCTGGGACAGCGTCAGCGGAACCGACAGTGCATACACTGACTCCGATAGCGATGACTTCTGANNNNNNNNATGCGGCCCATCGTCCTGGTTGTCGCCGTTATTGTCGTCCTTGCTGCCAGCGTCCATGGACGAATGCCCCGCAGCCACCACCCGAAACATGACCTCAAGTTACTGGGGCGCACGTTGCGCACGCTGCTCAATCCGGTGCATGCCATGAAGGTGACCGGCTTCAACCAGCGTGATCCCCATTACAAAGGAGCGATCGTGACGGCCAGCGTATCGAACATGACAATAGTCGACCTGTCACCGTTCATGCTGCCTCGTATGAACGGCAGGCTGAAATCGGGTATCCGGCGACTCGCCCAAGCCCCAGTCACGCTGTCGTTGGTCGCACTGAACACGGCGCTGTTCGTGGCAAATCCTGTCCTGACACCAAAGAAGCTTAGTTGGGCGGGATGTACGAAGACCTTGCTGAACAGCCCGTTGCAGGGCATAAAACGGGCACTGTCCAGCATGACGCATCACATCAACGCCGAGCATCTCATCGGTAACATGATCGTCTTGTCCCAAATCGGGCCCATTGTCGAGAAGAAGCTCGGGGCAACCAAGTTCGCCCTGACGTACCTACTGAGCGGTGCGGGTGCTTACCTGGCCCATGCGGCGTTCGAGCAGAGGACCTGGAGGTGGCTTCCCGTCCTGGGCGCATCCGGTGCCATCTACGGCATCATGGGCGCGTCCGCTGCTCTCATCGCCCAGGTTGCTGCTGAGCGCCCCGGATCCTTCGCCAGCAACTTGATCGGCATGATGACTGTTGCTGACTACCGAATGACGATGGACGGGATCCTGGCCGGGTTCATCAGCGTGCTGGTCCTATCGGTGACGTGGCTGGTCGGTGGCACACAGATGCAGAGTGAGTCGTGGACGCTCGGGGTGAAAATGACTGTCTCGGGGCCATACTTCGGGTGGCCCACCACGTTGGAAGCGTTATCAAGCACCGCTAAGTTGATGGTGTCTGGCACGATCGGCCACGTCTGCCACATGGGCGGATGGGTGTTCGGGTTCCTCCTCGTGCTCATGTGGGATTCGACGTCGTCGATGCGCGCCCTACCCGTCATGGGCGCGCTCACCGGCCTATCGCTCCTCATCAGGTCTGGGCCGACAGAGCCAGCAGGTTTACACGGCCCCGTGCGAATGTTCGCCACTCCGCCGCCCTCGCCTCGCAAGCACCTCCATCTGTTCTAANNNNNNNNATGTCGAAACTTGTGATCACGGTCGCGGTCGTGGCGACGGTGTCGTTCGCCCAGATGATTCCGATTAACCCGCCGAACGGCGTCTGGGCCCCTCCTCGTGCAGACAGCCGCTGTGGTCCCGACTTTGGATGGGCGGGMTGTGGCGATGGCCTATGCTGCTCGGCTTCGGAATGGTGTGGCAGCGGCCCAATGCACTGCGGTGGCCCGATGGGCAACTGGGGCCAGGGAGGCGGCAACAACTGGCAGGGCGGCTGGGGCCAAGGTAACAACTGGCAGGGCGACTACAACGCCTGGCAGGGCGGCTACAACGACTGGCAGGGYGGTTACAACGACGGGCAGGGCGGTTGGAACGGCAACGGGCAAGGCATGGGCCCGCCTAACGGCGCCTGGGGACCGCCCCGTGGTGACTCGCGCTGCGGCCCTGATTTCGGATGGGCCGGATGCGACAGCGGCCAGTGCTGCTCCATGTCTGAGTACTGTGGCTACGGTCCTCAGTTCTGCAACAACAACTGGCTGTAANNNNNNNNATGATCACCAAGATCGTCGTTGTTGTCGTCGCGTGGGCATTGGCGACAGCACCCGGGTCGGGCATGGAGTACTCGGATTGGACCAAGATGGTGGACATCAACGGTATTGACAAGGTCGAACTGCTACACGAACTGTGGAACAAAAGGGAACCCGCC---CGGTGGTATCGAGGATCGGG------------CGCATTCGATCATGCGGAGGCCGAGGGTGCAGTGCTGCGCCACATTGAGTACTTCGAAGGTCGCTGCATCAAGACCGACTTGTCCGGGAATATGGCGAATGCGTTTTTCTACGATTACGATACGGGGCCCGGAACGTTCCAGCGCATCGTCCAAGGGCTCCGTCAGAGCAGCAGCAACCGCACGTCCGCGATCCGCTTGCCTTGANNNNNNNNATGGCCGTCCTGAACGTATGCATGTTGCTGGCAACTTTTCTAACCTTTTTCCTGGCTGCCGCCGTCGACAAGAACGAGGGCAGCGTCTTCGCGAAAGGCAAGTACCGTACCAAAGGCCAGGCGTCGTCATCCCGGGTACGGAGCGAAGACCACAACTGCCAGCCCGGAGACTCGAATGACAACCCTCTTTGCGTGCTTAGTAAGTGGTACAACGCCGACTACGGAACGTTTGACCTCCAGACCACATGCGAGCACTGCGCCCGGCAATTGCCTTCGACGTCGG---CGAATCATCTCCAGGCCGGGTACAACGGCGTCCAGACCGCACCGTACAATAGCCGGCGCATCTCTGACCACGGGGTCTTGCCCGCCTCTGAATCCGGTAGGGACAATAGCCCCTACCGTCAACGAGCTGGTGAACGTCCCGGAATGCCAATATCGTACATCCCGAGCGAAGGCGGCAGTTACCATCACGGCCGTTCAGGTCCCCGTTCACAGTACCCGTACTTCGACGTCGACTATGCGACGTATCATGAGATGCCTCAGCTCCCCTCGCAGCCGATTCATG----AGCCGCCCCATGCATCGATATCGTCGTCGCGACAGACTGTCCAGAAGCAAGCTTATAGCAAGAAGAAGACGGACTGCAAACAGCGACGCCGCGATTGANNNNNNNNATGGGGACGTGGCACGCCGTGAACGCGCTGGTGGTGGTGCTGTTGGGCGTTACGGCCGTATGCGACGGCGCCGCTGCGTATCGCCCGGTGGTCTTCATGCATGGCCTTGGGGACAGTTCCGCCCACCTGGAGGGGCTGGTGACGGGTCTGCAGCGACGGTACCCGGGCATGTACGCCTGGGCCGTCCCGGTCTGTAATGGGCGGTCCTCGATGACGACGACGATGAGCGACCAGGTCCAGGCGTTCACCAGGGCCGTCCAGGAAAACCATCGACTCACTAACGGGTTCAATCTTGTGGGATTGTCGCAAGGCGCGCTGGTCGCGCGTGCCTACGTGGAAATGTGGGTCACCAAATCAGGACGCCGCGCCTGACGAATGATTTAGGCCGCATCGTAGGTACAATGTCCCCAGAGTGCATCGTCTCATATCCGTGGTGGGTCCTCAGGAAGGTGTTGACGGGTGCCCGAAGACCGTTCCACGGTTCCTGTGCGACCTGTTCGAAGCCGATCCCTACGACGCGCCGGTCGCTATCAGCGGATACGTCCGTCTACAATCTACGTATGCGTGTTTCCTGTTCTAACGCCGTCTGTACGTAGTGGAAGGACGTCAACAACAAGGACGAGTACCTCGCGAAGTCGCCGTTCCTGGCTGACAGTATGATCGTTTGCGTGCTTAGTGACTCACCTGGGCGTTAACTGCATCGTGCTAGTCAACAATGAGCGCCCAACGAAGAACGCTCAGTACGCCGACAACATGCGATCGTTGGACATGTACGTGCTGGTGCAAGCGGCCAACGACACGGTCGTGACGCCAAGGGCCAGCGAGCACCACGGGTTCTGGGCCTGGAACAATGCCAGGACGGTGGTGCCCATGCGGCAATCGCCCGGTTACCGAGGCGACTGGATCGGTCTGAAATCGCTCGACCGGCAAGGCAAGATAACGTTCCTGCAGTTCCAGGGCGACCATGTAGACGTTGTACGAGTCGGGTTCTGGGACGATCGGATCGTTCCCCTGCTTGACGATCCCATTCCCATCGTCCAGGAAGATGGCCACTCTTCGGCAATGGAGTAANNNNNNNNATGCGGAGCGTTGCCGTTG---TTGTTGTTGTCTTCGCCGCGATCGCCGCTGTCGTCGTTGTCGGGCGCGACGTTCACGTCGATGAGCCTATCGCACCGACTGCGGATCCCTCCGTTACGAAGACGATGCCGCATCACGACACGGACGACGTGCCGCGTTCGCACCATGAGGAAAGCGCCGAGGTGCCCCGAGCGAAATCGTCGCGACGCGGTTCGGCCCTCCCGGATTTAAGTGAACTGCTGGAGAAGGCGAAGAACGATGGGCTGTTTGACATGTTCGCCGGCATCAACGGCGAAGGCGCCGAAACGCACACGGACGAGCATGCCTCGACGATTACCGAGTTGGAATCGGCGTTGTCGGAAGGCATCGACCACCTGAGCAAGGCGCCCATGGAGGACATCTTGCATCATGTCGAGCAGGGTCGCGACTTCGGCGAGATCCTCGGCAACCCGAACTGGTTCGCCAAGATGCAGACGATAATGGAGCAGACGAAGGACGACCCGAAGGCGCAGAGCATCCTCATGAACGCCATGGTCCGGAAGATCCAGGACAAGCTTGGCGACATGGGCCGCGCTGAGTTGTGANNNNNNNNATGCCGCTGCTGCTCTCAATGCTATCCTTGATGATTTGGTCGCCGGTATGCATACGTGCAAGTGGTGGAGAAACGTCCTGTGACCGAACGGAGAAGCTGGCTGTATTCGAGTCCTGGGCAGAGGAGCTGGGTATCAGAAGCAACTTCCGTTCTGCGATGTATGCGTTGGGCGGATTTGAGATCATCGTCCTCTGCGACGATTCGGAGTCCATGCTTAGTAAAGACGTAGTCGACGACATGGGCAACAAGATGACGCGCTGGGACGAGCTACGGGACACCGTTAAATTGATTGTCGACTTTGGCGCCCTGTTTGACGATAACGGCATCGACGTTTATTTCCTGAATCGCCCGACATTGCCGGGAGTGACCTGCGCAAGTGACCTGGAGAAGGCGTTCAAGAAGGATCCAATCGGGGGAACACCTTTGGTTAGCACTGTTGATAGGATCAGGCGCGAGAAGATTGACCCCCTTGAGAGCAAGAAGCAAAAGGTTCTGCTGGTTATTGCGACCGATGGCCAACCCTCCGACGGCAAATCTGCATTCCACCAGCGGATCGCGAGCTTGCCGGAAAACGTGTATGTGTCGATCTTGGCGTGCACCGACAATCGGGCTGCTGTGGCGTACCTGGACGGGATGGATCGGTTGACTCGAGTCGACGTGACCGACGATTATATGACAGAGTTAGAGCGAATCCGGTCAAAGCAAGGAAAGTCGTTCAAGTTTTCGAAAGGTGATTACATCGCGAAAGCGTTGGCTGGACCGATTCAGCCTTGGTTAGACCAGCTCGATGAAGGGCGAGTCGATGTCCCTCAGTACAACAGGGTCCCTAAGCGCGATGCCAAGGGCACTTGCTGCACGATCTGCTGANNNNNNNNATGTCGATTGTCAAGTTCCTTATCGCTTCCGCCGTGGTCGTCGCGGCCGCCGCATTCACCACCGATGATGCTCGCGCGCTCGGGGACAAGGTCGTGGCTGTCGGCAAGGGCGCTGCCGCGAAGCTGGCGCCGATTGCCCGGGCCGGCGGGGACAAGGTCAGAGCCTTCAGCACGCACGCAGCAACGAAGATGGGTCTGGTCGAAGAAKTCGGCGATGACAAGGCGCTTCGGCTCACAAAGCGCGGCAGACTGGCCACTGTTGTCGGTACTGCAGCTGGGACAGCAGCCGTTGGCGTCAAGGTTCTGCCGCGGCTCCGCATGAAATATGTCGTGCCCGGGGCGGCTGTCGCGGCCGCCGTTGGCGCTGTTGCCGGTGCTGACCATCTGCAGACAGCGTTCGGCAAGAACAAGGTTACGAACAAGCTCAAAGACCTGAAGACGAACTACATGCAGCCTGCCGTCAAGCGCGCCAAGGAGTTCGTTACCGGGAAGCGTACGAACCAAGGTCCGAACAATGCGGACGAGAATGCCGAAGGGTCGGAAGGGCATGAGGATATTGACGAGGAGTCGGACGAGTCGGGCGAGAAGGCCCAAGAGTCGGGCGATAAGGCCCAAGAGTCGGTCGAGGAGGCAGAAGAGTCGGGCGAGGAGGCAGAAGAGTCGGGCGAGRRGGCAGAAGAGTCGGGCGAAAGGGCAGAAGAGTCGGGCGAGGAGGCCGAAGAGTCGAGCGAGGAGGCCGAAGAGTCGAGCACGAAGGCCGGAGAGTCAGAGTCGGAATGGGAGAACAATCTGAACTATTGANNNNNNNNATGTCCATCGTCAATATTTGGATTCGCCTCGGGCGCACAGCTATATCTCTGTCCCTGGCTCTGCTGTTCCTGTTCAATGGCCGCGACGTCGAGGCTGTCGTCACCGTTATGTACTCCTACGATGTCCCGGATTGGGCCGCTTCAGGTATGGAGCAACTTTTGGTGGCAGCTTCGGGAGATATTCGCAGGGAGACAGTTGCTAATGCGATCCACCACGGTCTGAGCGGTGGCGAAATTGACGATCGTAAATCCAGGTTCATCGATGGAGTCAAATGGCACGGAAGTCCCAATGTCTTGATCTGGGCCGCATCCAGTGGCAATACCGCAGTCTTGGAGCTGTTGGCGGCAATCGATGGTATTCCACTGACCACCCCAGATAAGGAACTTGATCAAACGCCACTGCACCACGCCGCTAAGAATGGACACGATCTCGCTGTCCGGATTCTGCTGGGCAGCCGTGTCAACATTGACCCAATCGACGAGAGACGGATGACACCCTTGCACCTTGCAGCAGAAGGTGGACACAGTGACGTTATCGATGAGCTGCTGAACATCAGATCTCACGGCCAGCGCGTTGCGGTCAGTTTGCGTGATGCCCGTGGTCAGACTCCGTTGTACAAAGCCATTCTACGTGGACACAGCACCGTCGTCAAGACCCTGCTGCTGTCCGGCTTGATTGATGACGAAGACAAACAGGCAGCGTGGCAATTGGCTCACGAAAAGTGCGATAGCCAGAGCGTGTCGTTGCTTCGCGATTACTGGCATCATTGANNNNNNNNATGACGAGCGCGTTCKCCGCGTCGCTGCTGTGGCTGGCGTCGCGCGCGCTGCGATCCGCGGCGCCCAAGG---CGACGACCGCGGCGGCGGCTGGCTGTATGCAGGTCCCGCCGTT-GGCGCGGCAAACGGCGTCGTTCTCGGCGGCTAGAATATTCGATAACGGGTCGCTGTATCTGCCGTTCGACCTGAACGGCGACGAGCAGGGCGAGGTGGCGTACCCGGAGGAGGGCGACGCGGATCCGGACGTGGAGCGACGCCCAGACATGCAGGCCGATAGCACGCTGCGGAAGCGGAAGCTGAAGATGAACAAGCACAAGTTACGGAAGCGTCGGAAGAAGCTTCGAAGTCGCACAAAGGTCACGTGANNNNNNNNATGTCGCGCCTGGTCGTCGTCTGCTGCGTTGCCGCCATCGTCGCCCTGTCTCTTGCCAGCGCCGACGACACCAAGAACCTCAACACAAGCGCGCCAACTATCAA---CACGACAATGGCGCCCACCTGCCACCTGATCCAGACTAACAAGACCAACGCGGACGGCACGATCTCCCTCATCAACACCACAGAGTGCTCCGGCGACCGTACGGCAACGTCGGCAGCGTTCGGTCCGGTGAACCCGACTGCCTCCCTCATCGCTGTCCTGCTGGCCGTCCTGGCAATCGGCGCCTGANNNNNNNNATGGCACCAATGGCGACGACGCGCGCGGCCGTGCTGTTCATCGGCGCCATCCTGCTCGTGTCGATGATGTGCGTCGCTGACGCCGCCAAGAACCACGCCGCCGGCGACAAGGCGTCCGGCGGAGAGTCCAAGGTCAAGCAGCAGTCGGCGCCCAAGAAGTCGCTCATTGATGCGAGCCATTTCGACGTGGCGCGCCTGAAGGCGCAGCTGTTTGCATTGTCCACGGAAGTTAAAGTATGGCCACCCGGTGCGCACGTCCCGCAGCAGCACTAATCTGTCGATACAGGACCTGCACACCAAGTCGCCGCACGTCGTCTACACGCTCGTGTTCGCCGGCGTTGTCATCGGCCTGCTTGCCGCCAGCCTCCTCGGCGGCAAGCAACGCAGCCGTGGCCCGAAGCTCGCCAAGCGGAAGCTGAAGTAANNNNNNNNATGCGCATCGTCGACCCCGTTCGTATGGGTCGCCCGGCCGTGTACTGCGGCCTTGTCGCGATCCTGCTCGTCTCCGGGGCCGCTCACGCTCTGACGTTGCGCTCCAGCGATGGCGTCGACGTTGAAGTCGACTCGTCGGCAGCCGTCGCCCATTCAGGTCTGCTGCGGAAACACCTGGTCGGCCCCGACACGCAAGACGGTATTGCGGT---TCCCACCGCCCTAAACGTCGCCAGCCCCGAATTACARCACCTCGTCCGGTTCATGCACGACACCGCACCGACCGACGTACCATATCGGCACCATCTCCCGTTGATCCATTACTCACTGTTACGCGTTTGCCTACAGATCGGGCACGCTGGCGAATGGGTCACTTCCCAGATGTCCTGGATGGACGCCGACACGGTCGGCAGGGTGCTGGCGGCCTCGTTGTACCTCGAGATGCGCGCGTTCCTGGTCGCGGTCGTGTCTCTCGACGTCGACTGGTATCGCGTAGCAGCGTACCGGCCGGACGTGAATTCTGCCCTYGTACTCGTTACGAACGCTGCCCGGCTGTGCCGCTTCGCGCGAACCGCAGGTCAGAAAGCGATTGTGGACCAGATCCGTGATGCCCTTGCTGTGGATGCGACCCGCGCCAGCTTTGTGATCAACAACGCGATGTGGGCCGACGGATTGAGGTTGCTGCACTGGGTCGTATGCCATGGCGATCGCAATTTAATGGCGTTCCTGCTGCGCCTTCCCGGGGTCGACGTCAATGTGCGGGACATCCACCAGCAGACGCCCCTGCACTGGGGCGTCCGAGCTGATCGCCAGGACATGGTCGCTCTACTGCTGAGCACCCCCAACATTGATGTTAATGCCGAMTCAGGTCGGGCGACAGCGTTGCATGTGGCGCTGTCCTCTATGCGGTACTGCACAGCCAACCTTGCATGGACGTACGACGCCGGAACCCGCGAGGACCGGCGGCGCCGCTCCAAGATCATGTCGATCCTCGCTAGGCATGGCCCAGCTGCTGTCAGCTGANNNNNNNNATGGTCGGAACGATGGGTGCCGGCGTTTCTGCTGTCGCGTTTTACCTATTATTGTCAGTGCGGACTCGGCTGCTCACGGAGTTGCCCCAGGCCATTGTGCGCGAACGCATCATGGCGGATGATTGGTCGACGCCGACCGGCCCGGTCGTTGTGGATGACGACGACCTGCATGGGGGGGCTGTTGTGGACGACTGGGACGCGTCCAGCGACGAGGAGGAGGTGGCGGCGTCGGCGTCCGTGCAACGGCCAGCGCCCGTGAAGAAGCCAGCGGCAGCGCCGGTGAAGCAGCCGGCGCCGGCGAGGCCGAAGTACGTCGAGCCGAGTCCCGAGGAGGTCGCCAAGCAGATCCGTGCGAACAGGCTCGCCGACGCCGAGGACCTGTTCGGTGCCAGCGACAGGAACGAAGCGAGGGCCACGCAGCGCCTCGACGAGAAGCTCGATGAGCTGGCGCTGGCGTCCGAGGACGATTACAGGGAATTCGCGGCGAACGTCGCCAAGCGCATCGAGGTGGAGCGCCGCGGCAACACGAAGCGGATGACCTTCCTGAAGGAATTGCTGAAAGCGGCGTCGGACCCGCTGTCGATCGAGGAGATCAACGAGCTCAAGTCGGCGCTGACGGTGGTCTACAACCAGAAGAACAAGGTGAAGCAGGCGGCGACGAAGAAGAAGAAGTCGAAGAAGGCGGGCAGGTCGCTGAACGTTGGCGGAGGCGGCATCTTCAACGAGGACGAAGTCGACGGCGCCGAGTTCTACGAGGAGGAAGCCTTCTGANNNNNNNNATGGTCCCAGGGTCGTCGTCGTCGTCGTCGTCGTCGTCGTCGTCGCCAGCGCCAGCGCCGAAGCAGCCGTCTGTGCCAGCTCCGGCTGTCGTTAGTCGTCGTCGCCAACCCCGGTTCATTCGCGGTCCGTCTCCTGTCCGGCCGCCGGCGACGGCCGCGGTCCTTCTGCCCGCGACATCGGTGCTGCGCCYGTGCTGCCGTGCGTGCCGGTTCGCGTCTCCTGACCACCATCAAATCGCTCCGTTTCAGGTCCATCCACTGCCATCGTCAGCCCCAGATCGCTCGCCGGCGTCATCATCAAGTCCTGCGCCAGAGGGTCCGTCCACGTCAACTTCGCCTGCACCAGCAAGGCCGTCCACGCCGTCGCCCTCATCAGCATCGTTGCTAGCGGCGCCTTCGTCGCCGACGTCGTCAGTAATATTGCCGCCGCCGCCTGGCGCGCTGCCCGCCATCGTCGTCTCGGTACGCCCAGGCTGGCTCTACATTGTGGCGCCCGATCTCACTACGTGTCTCTGCAGACCTGCAGCCTGACGTCGTCGACAATCGCCCAAATCGAGTCGTCGGTGTCACTGGCGACTCTGCCTGCGGCGGCATCGTCGAGCACGTCTGCGCCGGTGCCTCCCTTGTCTGCGTCGCAGGATGGTGGGACATCGGTGCCGTTGCCTCTCGTGTTGCCTGCCATCGTCGTAACTGCACGCGCCCGTGGTTGGCCAACCTGCTCGATTCGCCTGCTGACCACCGCCACGCCGT-TTTCGTTACATCAGGAGCAGGCRGCCGGTACATCGTCGCCGACGTCGTCAGYGGGTGCGCCTG---TGTCACCGCCGCCATCCTTCCCGCACGCTCTGCCGACAGCGTCTCCGCATCCGCTGATCGCTTCGTCGCCGTCAGGTCCCGTGATCACCGTACGCCTGCGTTCGCCAGCACCGCCGGTGCGCGTTCGTGCTGACCGATTCCTTGACGCGCCAGGGTAACGCGTTGACACTACACCGGTCGTCGGTGAGTGCGAGCAAGCATAACGGGAGGGGTGCCTCGGTGCTGTTCGACTACGTGGCCACGTACGCCACGGAGCACGCCATCCCGTTCGCGACGCCTGCTCGCCTGCGGGAGCTGATCCTGCAGGGCAAGACGCAGGGCGAGCTGATAACGCCGACCTTCGCGGCCAACCTCGCCGAGTACATGCTAGTCCATGTGCCGTCGATTAAGGCCGACACGACGGCAATCGCGTACCTGCATGGGGCTCGTGCGGTGCTGTCCCGCGACTTCTTCAACGGAGAGAAGGTCGTATCGCTCGAGCGCGGCGATGCCATGACCAAGATCACAAGCAGGATTCGGGCGGTCCTGACGGCGCGTGCGCACGCTCAGAATCGTAGGCGACCGCGTGCCGCCGCCGATGCCACATGTGATCAACTAACGCACCGGGACCCGCCACGTCCCTGGCAGGCCCCTACCACAAGCCGGCACAGGCCCTGGATGGGTCTCTTTACGCGCGCTTCGTCCGCCATCTGCTGTTGTA--CGTGGCTGTACCGCGGTCGACCCCTGCTGCTGCGACGACGTGGCTGACGCAGAGCATTATGCAGAGAGAACACGTCGTCGTCCGTCGCTTTGTATGCCGTCGTCGTGTGGGCTCGGCATTTCTGTACCCGCATCAGCGACCTCGCATCCGTCCACTTGAGCGGAATTCGGTTCGATGCGTTCGCCCGTGGCATCGCCGTTGATATCTACCGGCCCAAGGTAAACCGACGCCGCAGGACGTCCCGACGCGCTCTGAGCGAGCCTGTACACTCTCACTTGTAGACGAACGTCACGCGGGAGCACAGGTCGGTATTCGACCTGACCGCAGAGCTTGACGTGGTGCTGGCGACGGCGCTCCAGTGCGCCGTCAACGGGTCGGCTAGCGACGCGCTCGTGGACTCCCAGATAGGATCGGGACCGGTGGGGACGCTGCTCAAGCGGTACGCCCAGCAGGCCGGCTCCGATGGGCTCGGCCCGTTGCTGACGCCGGACACGGCCAAGACTCACATGTTCCGGCACTCGGCGGCTGTCGACATGGAGCAGTACGGCGCGTCGTCCACTGCTCGGGCGTACCGGGGCG---GCTGGGCCCGCGCGCGCACCGCCGACGAACATTACCTGTTGTCCAACGACGTGTTCGCCGACTACATTGGCGCATGCACGACGGCGGGACACGACTGCCCCAAGGCGGGCGACCCGAAAATCGTGGCTCCATCGCTCGGCATCAGCAGCGGCGCCGCCCATCACGATACGGCCCAGCGGGTCCGGTTCGGCGATCAGCTCTTTGCAAGGGCGCCGACGCTTTCCAAGCCTGTCGTCCGCGTCCTGACAGCGGCGCTTCTGAGTCGGTGGGCGTTCGTGAAGGGCCTCCGAAGCGAGACAACAGGGGCGGAGCATTTGATGGTCGCGCGCGTCCGCGACGTCTGCGTCCAGCTCGGTATAGCGGTCGACGCGGTCGACCGCTGGTCAGCCGAGGTCGTTGCCAGTCACCGCTCGGACAACCCGCACGTCTTCCGACAATCAACCGGGGCCGCTCCGGCACCATCATCATCATCATCATCATCGGGCGCGGCAGAACCTGTTCAGGCGTTGTCGCCGGCGGTCACTGCGTTCATGGAATCACTGGAGGCCAAGGTCGCTGCGCTGGACGAGAAGATGGACAGCATCGCGACCGCCCTCCAGATGGCGACCGCTAAGGGCAACCTACCTGGCCAGCTCGCCGCCACCCATGCGCCCGATCTCGCCACCGCCGATCCCGTCACGAGATGCT---CGACGACGTCGTCGTCGCCGTCTGAGACGGTCGACGCCGCAGCAGCCGTGTCGACGTCAGGCACCCGTGACGACCGCGACAATGGCATCGATGCTGTATTGCACCCGTCGTGGCCGGCGTGGAAGGCAGCCACGTACGCGTTCGTGAACGACCTGGACGGGGTCGACCTGACCGCCTGCGAGGAGAGCCGTCGCCGGCGTGTCGCGGATGCCTGTTTCTGGCGGGATCTGCTGTCGACGCAGCGGTTTACGCCGGACGGCATGGTGCCGCCGCCGACACTAACGCCGGCGCTCGCCGGCGCTGCGACGCTGCCCGAATGGACCCGGCAGGTCAATATGTATTTCCAGAAGGCGGAAGGTGCCCTGGTGCAATGGGTTCGGCGTCAAAGCGCCAAGCCGGGCCATGCGGGGGCCAAGCGCCGGAAGTGCACGACAAACTACCAGAGCTTGCGCCGGACGATACGCCATCTCCTGTAANNNNNNNNATGTCGCGCGCCGCTGCATC---CGTCGTCGTCGTCGTCGTCGTCATGGCCGCGCTGGCAATGGCAGCAGACAGCCCAACCCGGGGCCAAGGAGACGCAGCCAGCGAGGAAGCCCGGGAGATGAAGCACAAGCTCGCGCAGAAAGTCGAGGCGAAGGAACGCAGGTTGGAGGAGATCCACAAGGCGATCGATGAAATCGATCTGGACGGGTTCACCCGGGACCACAAGCGCCAACTCAAGGCCACCACCAGTCTGGAGGAATTCATCAAGGTGATCGACTCCTTCCCGAAACAGACGGAGATGGAGACGCCGGGAGACGAAACCGACGAGGGTGACGAAGAGCGGGAGCCTGTTCGGCTTATCACAGGAGAAATCAGGGACCGCCTGGTTGACATGTATGAAGAAGTTGAGAAGCTGAAGAGGGAAATCGTGGATACGGCTCTCCGGGGACAGGAGAAGGAGTCTCGTGGCACCGGGGAGGAGAGCGACAACGAGGAGGGCACTAGCATCCCAGTCACTGTGCCTGGCGCTGGTTCATCGAACGGCAAGACCACGACGCCCGGGAAGAAGGCGGAGGCCTCGCATGCCCAAGAGAAGGAAGCGCCRGGCGGCCCTGATCCTAAGACCATGTCAGGTAGTGCGATGACGATGGGTGCCGCACCGGTCGTCGCTACGGCTGCGATCGCCGGTACCGTCGGGCTCTATGCGTACAAGAAGAAGTCGAGCCTGAAGAAGGGCTGGAACAAGGCGATCGCCTACCTGGGCAAGTCTCTGTCCAAGGTGCCGGCGGGGCCAGTTCCTTCTCCTGAGCCGCGTTCGACCCCGATGACGGTCGGTAAGGTTGCCGGTGCGGTCGCCGCTACGACTGCGGCCGCCGGCGCCGGTACCGTCGGGTACTTTGCTTACACGGAGAACGGCCTGACGAAGGGCTGGAACAAGGCCATCGAGAAGGCCAAGAACGTCGCCAACGCGGGCCTCCAGACGCTGGGCCTGCAGGAGAAGCCGGCGCAGACGCCGCCTGAGGTCGACCAGGCGACGTCGTCCGCCACCGGCGCCATCGTCTCGGTCGGTGCCGTCGTTGCCTGCGCCTTCGCCGCCCTGGCCTGANNNNNNNNATGCTCGCCCGCCTGTCCATCGTCGTCATGCTCCTGGCCGTCGCCACCGCCGAAACCGACATCTACATCTGCGTGAACGGCGTCACCCTCCTGATCGACGTTAACAACATTGAAGCGTTCCCCGGGTACACCATAGGGCAGTGCCCCACCACCGCTCCGGTGACGACGGCTCCCATGGAGACTGCAGCTCCCACTCCCGCACCGTCCACGCCGGCCGCTGCTCCCATGATGACGGCTCCGGCGGTTGCGAACGCCACCTCGTCCGCGTCGGCGGCTCCCKCGACAATGGCTTCTACCGGTACGAACGCCACAACGACGGCGGCTCCCATGACGACAGCTCCGATGGGCGTGAATGCCACGACAGCACCGACGGCGAACGTCACGACAGCACCGACGGCGAACGCCACGACTTCGCCAGCGGCGTCGATTGCGACCATGGCGCCGTCCGCTCCTGCTGCGATAACCGTTGCGCCGATGAGTGCGAGCACCAACAGTGGTGCGCCGACGAGTGCACCGAGAAAGCGCTGGGAGCACCAGCAGCACGCGTGGAAGGGGACGGGAACGTTCAACAGGGGAGCGATGAAGGCTGTTGAGCGGAACGGCACAATGACGCCGCCGCCAGACGCGGCGATGAACCCGGCGTCGCGCGTCCTCATGTTCCTCCAATGGTTCTCGCCGGTCTCCGTCTATGAAAACCCGCAGACCGTCATCATGTTCTTCCCGATGAAGCGCCACAATGGTGGCAGGCACGCGAACCACCACGATGTGAAGATGGGCAGGACCGCGCGTCGTATTGCCGACATGATGATGTCGGACGGCAACATGACGGTCGGCAATGGCCTCCTCGGCAACAGCAGCGCCAACCTGCCGGACGAGACACCCACCATGCGTATCAACTAANNNNNNNNATGTTGTCGCTGCTGCGATGGGCGGTCCGTGGGCTGGCGACCGCAGCGCCGTCGTCGTCGTCGTCAACGTCGCTGGCGCTGCCGAGCGCGTCGGCGCTGGCGCACGCTAGGCACCGGAACATTAAGGTCAGCCCGAAGAAGCTGAACGAGATCGTCCGGCTCGTGCGGGGGTTGTCGGCCAGCGAGGCGATCATCCAGATGCAGCTGTGCGAGAGGCGCAAGTCGACCGTCGTCCAGAAGTGCATCCAGAACGCGGTCAACAACGCCATCAACAATCACGGCATGGCGCTGGACCGGCTGTTCGTCAAGGAGGCCGTCGTCGGGCGCGGCCAGTGCGTGCGCATGCTCATGTTCCACGGCCGCGGCCGCGTCGGCAAGCGCGTCAAGCGCCGCTCGCACCTCACGGTCAAGCTCGCCGAGCAGCCGTTCGACCCGAAGGAGCGACGTATCGGATCGTTCGGCCCGACAAAGTCCAAGATGGCCCTGACCTTCCGACGACTGGGCGTCAAGCGGACGCTGTGANNNNNNNNATGGCGCGATCCTTTGTTGCTGCGGTGACGGTTGCAATGGCCCTGGCGTTGGCGGCGGCGCAGGTCCCAGTCACGTCCAAGTTTAAGTTCGGCGAGTTCTTTCGAGGGTACGGCCAATCATCACGTCTATACATGTCAGGTGCTGAGGTCCCGTCAGGGAGTTTAACGTTGTCGTCAGCAAAGGGGATGTTTCCCAGGGATATAACCCCGGTATGAGTACGCATTAAATACGACACTGCTCGTATGACTGACAAATCGTTACACAGAGCCATCCTCGATACTGAAGTTGAACCTGAGCGAGTCGGCTGCCAAGACGGCTGACTCTCCAAAGATTCTGTTCGGCGAATCCTTCATTAACAACACTGAAACCGGTGCGATTCACGACCGTGGAGTCATCGAAGTGTCAGCTCGTTGCGCGTTCGCTGAATGGTAGGATTTAACTGTTGTGTCTACAGCGAATTCAACAGCGACGATCTGAACTCGGGCGCCCTGAAAGCAGGGAAAGACGATGGGTAAGCCGTGGCGCATAGTCAAAATCCATAAGCTCTTCTGAATGGTCATTAAAGGCCGGTGTCCACGTTGTACGAGTTCCACTTCGATGTCGTTCCCAACGGTGTTGCCATTTCGACCGGCCATTTCAAGGCGACACCTGATTCCCCGGAAACGGCATACACGTTCCAGATCAACTCCTGGGACTCGTTCACGTTCACGAGCGTGGCATCTGATGGCAAGGTTACGTTCTGGTTCGGCCAGCGCGTCAAGACTGAACTCCCCAAGAGCTTTCTCTCGAAATACGGATCGACGCTCCTACTCGTTGCCGTGTTCGGCTTTAACATGCTCATCCAGCGCAAGCTGAGGAAGGATACGACTCCGAACGTTGCCCAGAAGGCCTCGGAAGCCAAGAAATCCGAGTAA
>P.b-38-soil-(6/3/-/-)-CAN/BC*
ATGAAGCCGGTCGTGCTGTCGTTACTGTCGTGCGCCTTGCTGGTCGCGGTTGTCGTCGCTGATGGCGGCGACCAGGTCGGTGTAGTACACGTGCCGGTGGTTGTGACGACGAAGCCGCAGGAGCCGTCGACGCCGGTTCCCGCGTTCGCGCAGCGATTCCTGAAGCAGAAGTTGCAGACAGTGCAGCGCGACGCGAAGACGTTAGGCAAACCGATCGGGATCGCGGCTGGTATGCACCTGGGGATGAACGCGCTGGACCGGTACATGGGCGCCGGCACGGGTGCCAATCGTGTCCGGCGCGCTGTGGCCCAAGGCGCCGCTGGGCTCACCCTGTTCTCGCTGCGCCCGACCGAGTTCAGCGCCATGCTCGCCTACAGGGCGTTCCGTTACCTGCGACGGCGCCTGCGCAAGGACGACACGACATCTCCACGCCCGTGANNNNNNNNATGAGGACGGCAACGCAGGCGATGCTGGTCGTGGTGGGCGCCGTGTGCGCGCTGGTGGCCCGGGCGGAACTCAGGGGCGTGATGAGCTCGCCGCTGGTCGACATGGGCCACATGCACCAGCACGACATGGGGCTGGCGCACAACCTCATGTTCGACCGGGACCATGTCATCCGCGACCAGGACGACCACGTCCACCACGAGATGGACCACCACCACCTGCTGGGCGACGACCGGCACGCGATCCACGACCACGACATGCTCGACCACGACACGTTGCTGGCGCACGGCACGTTCGGCCACGACGACCTCCTGCACCACGACGGGCACGACATTGCGCACGAGGGCGCCTTCGGCGACGTCGACGAGGACGTCCACGACGACTTTGCCGGCGCCGACGAATTCATCGGCGACGCCGACCATGGCATCGGCGGCTTCCACGACGACTTCCACCACTGANNNNNNNNATGGCGTGGACGGTTGTTGTTGCTCTTGCTGTTGTTGCCGGGTACATCGAGCCGGCCAGGGCGACTCCAGACTGGACGACAATGTCATGCACCGCGAACGCTGCGCTCATTGCGAGCTACAACAGCCTGACATGGGATATACAGTACCAGCGCATCGGCAATGGGACGATGACGATCTACACCAGCGACGACCGATTTGAGCACCCGGCAACGATCGAGTGCAACGATGCCATGCCAGACCCGTTGATGGTCTACGAGCCTAAAGACGAATGCCTGTATTACAGCTACTACAACCGGTTCGGCAAGGCGCAATGGTCAAAGTACTGCCTCGGGAAGATGTCCCAGGACGGGTACGCCATCGAACGGTTATGCCAAGGCGCGTCCGGCGAGGTCTACATGGCGTCGGTGAATCCCAAGACAACGCAGGGCGTTATCGTGATACTGTTCGCATCCGAAGAACTCCTAAGCCGCAGCGGCATCTGGACCAATGACTGGTCCAAACGCGTCCTGAAGATGGCCGACTTGGTGAAGGACAATTGCCCAGAGGCGGCGCCCGGCAAGACCGCCGCCCACCAGGGGTGGTGGAACCCGCTTCGCCATTGCTTCGGATGCCGCTGANNNNNNNNATGAAGTTGTTGCCAGCGACAGCGTTGGTAGTCGGAGCCGGGGTCGGCTTGGCGTACGCCGCTGGCAGGCCATCCCGACGTCAGTTCGTGAAGAGCGTAACGGTTGCGGCGCCGATCAGCGTCGTCTGCCAGGCGCTTCGCGACCTGGACACGTACTTCAAGCTGTGCGAGCTGCCCGGTGAGCAGTACGCCGTCGAGGGGTGCACCACAGTCGACAAGACGACCACGTTCCAGGTCGTCCACCGCCTCCGATTCGGCAAAGTCATCCGCACCTGGGCGTCTCGAGCCGAATCCGATGCCGGCGACGGCGTCGTCGAGTTCTGCGACACGTTCCAGGCGTGGAGCTCCGATTTCAAGATTGTGTTCCGTTTGAAACGCGCCGGTGAGCAACGCACGCAGGTCGACGTCGTCTGGGCCGCCACTGGCCCTCAGTGGCAGACGCTGTTCTTCTCGCGCATGGGCCCGAAACAGTTCGATATCCGGTTGGCTGGCCTGAAGCGGCACTGCGAATCGGTGGCCACCAACCATGGCAACCTCCCATGANNNNNNNNATGACGACGAATTTGCCGGTGGCGGCGCTGCTGCTAGCAGTGCTGGTGTGGGGTGTATGCCACGGCCAGGAGGAAGCGGCGCCGACGGGGCAGGCGGTGACTGCTGCGGCGCACGTGGATGAGGCCGGGCAGACGCTGAACGAGCGAGGGTTCACGGACGGACCTGGCGGTCTGAATCGGTTCGTCAACGGGTTGAAGCCCGCGGTCGAAGAGATCGCCGGCGACCAGGCCGGTGGGATCGCGTCCATGGGCGTGCACTCCGTCGCCAAGTACGTGACGGAAGCGGTGGCGAACAAGTGGGTCGTCGGCCGCTTGTTCATGGCGTACCTGTGGGGTAACCGCCACACGGTCGACGAGCATCTCGGCCAGATCGCTGTCGACTACGCCGTGCCGAAGGTCCCGATTGCGGGGGGCATCTACAAGAAGTACAAGGAGGTGATGGCCGCCGATTATGCGGCCAAGGTCGTACCTGGGCCGAACATTGTCAAGCACCACGTTGGCGGGTACGTCGACCGCATCGCGAAAGATCAGGTTCACGCTTTCGTGGCAGCGCCCGTGTACCGACAGGTTGGCGGCCACGTCAACAAGGCGCTTGGCGTCGTTGCGAAGGAGGCCGGCGAGGCGCTGGAGCCGCACGCGCCGGAGACCGTCGCCGCCGGCCGTGCATTCGGTGCCGCCATGAAGCGCCTCCTCAAGGGCCCATCCGACGAGGAAATGGAGGAGTTCTACAAGGAGCACCCGTCGAAGAGGATAACGGATGGTGGCGGCAAACGGGAACGGTCGCGGAACACGTCGTCGGGCACCGTCGCTCCAACGTTCACTATCGCGACCACGATCATCGCCGGCCTGCTGTGTATCATGTGANNNNNNNNATGGCGCGATTCGCATGGTCGTTGATGATGGCGCTTGCTGCTTTTTGTATTGTGCAGAGGGCGGTCTCCGTGCACTGCTCGCTCTGCGGGGAGGCGATGGAAAGGACGCTGCGCTGCGGTGGGTGCAAGGCGACCCCGTACTGCTCCGTTAAATGTCAGAGGAAAGACTGGCCGCGCCACAAGCCGATGTGCAAGACTGATGGTGGACCAAAGCGGGTGTGCGTCGTCAGCAAGCAAGCCGCTACGCAGCGCCCGAACACGCTGGGGTCAGCTCGATTTGATAACGCGACGAAGGGAATCGTCTCGCTATTGGCCTCTCTGATCGATAATGATAACGTCCTTCCACATGTCGAGTCAAACCCCAGTTTCAAGGATTCGTTTCAAGCGAAGGTGCAAGCACTGTCGCACGATTTCGAGAGTGTGCTACAGAACTGCTTGGGGACGGAACAGCCGCTCCACCTCATCAAGTACGTCCGTGAGAACAAGCCTGCGCTGACCGAACGGTGGCTTAAAGTGGTCTTGATCCCTTCGTTTGAGGAAGCGCTACCCAGCCAGGTCGTATCATCTTTTCCCAATTGGTTCGACCGTGTGACGGAGGAATTGCGTATAATCGCTGAGGAGGTGATCGACGGTGCGTTGCAGTCCCTTGAGGATAGGAAGCATTCTGGCACGAGCTTCAACAGCTGANNNNNNNNATGTGCAGTCCTCGTCTGTGTTTCGCGCTGACCGGCCTGGTCCTCCTGGTCGTAATCGAAGCCGAGCGGCATGTCCGCGTCACCTTGAAAGCGGTCGATGGCGACGACGCCCCAACGATGGAATGCCTCGTGCTGAACTTGAACGACAATGGCGCGCTCCAAGAATACAAGGCGTACCTGAACGCCCACAACATCATGATCAACCCCGCGTTCGATACGAGGTCTCCGAATGACAAGCTTGGCGACTTCCTGAACTTGCTGTCGCTCCGACAGGAATGTATCTATCGTATGCAAGCCGGCGCGAAATTGTGCTTGTTTGGAATGCAGGGGGCCGGCATGCTAAAGGACTCTCATCCGTACCTAGCTACCTGTGCTGCCGCCGCGGCCGGCGTTGCTGCCTCAGATGCCATTTGTACTGGGGTCATTGATTTTCCACGGGAACGCAAAGTTAAGGCGGCCCTGCACCGGTTCCTTGCACAGATCGTGAATCGCGACGTGGTCATCCCCATGATCGACCACATCATCACGGGCGAACTGATCCGTCATTGGATGTGANNNNNNNNATGGCAGTGGCACGCGTCGTTCTGTTCCTGTTCGCTGTCTGTGTTTCCAGTGCGGCTGCGTCTTCCACGACGAGCAACGCCACCAAGCTTGTCGTCCGCGACATTGCGCAAGCGGGATACAACGGCCTGGATCGGGCCGGCGCCCTGATCATTCGCACGTTCGGCAGGCACGCCAATGCCGTCGTGGGCGGGCTTGGCGTCTACGGGGCGTACAAGTTGGCGTCCGATATTGACAAAACATTACAACTCGGCTACATCCAGAAAGGTCGCAAAGCTGCTGTCGTGCTTGCTGGTCTGATCGGCACCGTTCTTCTCGGACACGGTCCCCGTCGCACTGCCAGCGATCACAACTCGTACACTGCGTCAAGGGGAAGGGCGCATGCGGCGCGAGCATTTGGTGTTAACCCGCAACGAAGTACCGGTAGGGTGTCGACGCGTCGCCTTCGGACACGGGTGTCGCGGCTTGACGAATCCCACGAGTCGGACGTCGGTTCAGGCAGCGGCTGGGACAGCGTCAGCGGAACCGACAGTGCATACACTGACTCCGATAGCGATGACTTCTGANNNNNNNNATGCGGCCCATCGTCCTGGTTGTCGCCGTTATTGTCGTCCTTGCTGCCAGCGTCCATGGACGAATGCCCCGCAGCCACCACCCGAAACATGACCTCAAGTTACTGGGGCGCACGTTGCGCACGCTGCTCAATCCGGTGCATGCCATGAAGGTGACCGGCTTCAACCAGCGTGATCCCCATTACAAAGGAGCGATCGTGACGGCCAGCGTATCGAACATGACAATAGTCGACCTGTCACCGTTCATGCTGCCTCGTATGAACGGCAGGCTGAAATCGGGTATCCGGCGACTCGCCCAAGCCCCAGTCACGCTGTCGTTGGTCGCACTGAACACGGCGCTGTTCGTGGCAAATCCTGTCCTGACACCAAAGAAGCTTAGTTGGGCGGGATGTACGAAGACCTTGCTGAACAGCCCGTTGCAGGGCATAAAACGGGCACTGTCCAGCATGACGCATCACATCAACGCCGAGCATCTCATCGGTAACATGATCGTCTTGTCCCAAATCGGGCCCATTGTCGAGAAGAAGCTCGGGGCAACCAAGTTCGCCCTGACGTACCTACTGAGCGGTGCGGGTGCTTACCTGGCCCATGCGGCGTTCGAGCAGAGGACCTGGAGGTGGCTTCCCGTCCTGGGCGCATCCGGTGCCATCTACGGCATCATGGGCGCGTCCGCTGCTCTCATCGCCCAGGTTGCTGCTGAGCGCCCCGGATCCTTCGCCAGCAACTTGATCGGCATGATGACTGTTGCTGACTACCGAATGACGATGGACGGGATCCTGGCCGGGTTCATCAGCGTGCTGGTCCTATCGGTGACGTGGCTGGTCGGTGGCACACAGATGCAGAGTGAGTCGTGGACGCTCGGGGTGAAAATGACTGTCTCGGGGCCATACTTCGGGTGGCCCACCACGTTGGAAGCGTTATCAAGCACCGCTAAGTTGATGGTGTCTGGCACGATCGGCCACGTCTGCCACATGGGCGGATGGGTGTTCGGGTTCCTCCTCGTGCTCATGTGGGATTCGACGTCGTCGATGCGCGCCCTACCCGTCATGGGCGCGCTCACCGGCCTATCGCTCCTCATCAGGTCTGGGCCGACAGAGCCAGCAGGTTTACACGGCCCCGTGCGAATGTTCGCCACTCCGCCGCCCTCGCCTCGCAAGCACCTCCATCTGTTCTAANNNNNNNNATGTCGAAACTTGTGATCACGGTCGCGGTCGTGGCGACGGTGTCGTTCGCCCAGATGATTCCGATTAACCCGCCGAACGGCGTCTGGGCCCCTCCTCGTGCAGACAGCCGCTGTGGTCCCGACTTTGGATGGGCGGGATGTGGCGATGGCCTATGCTGCTCGGCTTCGGAATGGTGTGGCAGCGGCCCAATGCACTGCGGTGGCCCGATGGGCAACTGGGGCCAGGGAGGCGGCAACAACTGGCAGGGCGGCTGGGGCCAAGGTAACAACTGGCAGGGCGACTACAACGCCTGGCAGGGCGGCTACAACGACTGGCAGGGCGGTTACAACGACGGGCAGGGCGGTTGGAACGGCAACGGGCAAGGCATGGGCCCGCCTAACGGCGCCTGGGGACCGCCCCGTGGTGACTCGCGCTGCGGCCCTGATTTCGGATGGGCCGGATGCGACAGCGGCCAGTGCTGCTCCATGTCTGAGTACTGTGGCTACGGTCCTCAGTTCTGCAACAACAACTGGCTGTAANNNNNNNNATGATCACCAAGATCGTCGTTGTTGTCGTCGCGTGGGCATTGGCGACAGCACCCGGGTCGGGCATGGAGTACTCGGATTGGACCAAGATGGTGGACATCAGCGGTATTGACAAGGTCGAACTGCTACACGAACTGTGGCAGAATAGGGAACCCGCC---CGGTGGTATCGAGGATCGGG------------CGCATTCGATCATGCGGAGGCCGAGGGTGCAGTGCTGCGCCACATTGAGTACTTCGAAGGTCGCTGCATCAAGACCGACTTGTCCGGGAATATGGCGAATGCGTTTTTCTACGATTACGATACGGGGCGCGGAACGTTCCAGCGCATCGTCCAAGGGCTCCGTCAGAGCAGCAGCAACCGCACGTCCGCGATCCGCTTGCCTTGANNNNNNNNATGGCCGTCCTGAACGTATGCATGTTGCTGGCAACTTTTCTAACCTTTTTCCTGGCTGCCGCCGTCGACAAGAACGAGGGCAGCGTCTTCGCGAAAGGCAAGTACCGTACCAAAGGCCAGGCGTCGTCATCCCGGGTACGGAGCGAAGACCACAACTGCCAGCCCGGAGACTCGAATGACAACCCTCTTTGCGTGCTTAGTAAGTGGTACAACGCCGACTACGGAACGTTTGACCTCCAGACCACATGCGAGCACTGCGCCCGGCAATTGCCTTCGACGTCGG---CGAATCATCTCCAGGCCGGGTACAACGGCGTCCAGACCGCACCGTACAATAGCCGGCGCATCTCTGACCACGGGGTCTTGCCCGCCTCTGAATCCGGTAGGGACAATAGCCCCTACCGTCAACGAGCTGGTGAACGTCCCGGAATGCCAATATCGTACATCCCGAGCGAAGGCGGCAGTTACCATCACGCCCGTTCAGGTCCCCGTTCACAGTACCCGTACTTCGACGTCGACTATGCGACGTATCATGAGATGCCTCAGCTCCCCTCGCAGCCGATTCATG----AGCCGCCCCATGCATCGATATCGTCGTCGCGACAGACTGTCCAGAAGCAAGCTTATAGCAAGAAGAAGACGGACTGCAAACAGCGACGCCGCGATTGANNNNNNNNATGGGGACGTGGCACGCCGTGAACGCGCTGGTGGTGGTGCTGTTGGGCGTTACGGCCGTATGCGACGGCGCCGCTGCGTATCGCCCGGTGGTCTTCATGCATGGCCTTGGGGACAGTTCCGCCCACCTGGAGGGGCTGGTGACGGGTCTGCAGCGACGGTACCCGGGCATGTACGCCTGGGCCGTCCCGGTCTGTAATGGGCGGTCCTCGATGACGACGACGATGAGCGACCAGGTCCAGGCGTTCACCAGGGCCGTCCAGGAAAACCATCGACTCACTAACGGGTTCAATCTTGTGGGATTGTCGCAAGGCGCGCTGGTCGCGCGTGCCTACGTGGAAATGTGGGTCACCAAATCAGGACGCCGCGCCTGACGAATGATTTAGGCCGCATCGTAGGTACAATGTCCCCAGAGTGCATCGTCTCATATCCGTGGTGGGTCCTCAGGAAGGTGTTGACGGGTGCCCGAAGACCGTTCCACGGTTCCTGTGCGACCTGTTCGAAGCCGATCCCTACGACGCGCCGGTCGCTATCAGCGGATACGTCCGTCTACAATCTACGTATGCGTGTTTCCTGTTCTAACGCCGTCTGTACGTAGTGGAAGGACGTCAACAACAAGGACGAGTACCTCGCGAAGTCGCCGTTCCTGGCTGACAGTATGATCGTTTGCGTGCTTAGTGACTCACCTGGGCGTTAACTGCATCGTGCTAGTCAACAATGAGCGCCCAACGAAGAACGCTCAGTACGCCGACAACATGCGATCGTTGGACATGTACGTGCTGGTGCAAGCGGCCAACGACACGGTCGTGACGCCAAGGGCCAGCGAGCACCACGGGTTCTGGGCCTGGAACAATGCCAGGACGGTGGTGCCCATGCGGCAATCGCCCGGTTACCGAGGCGACTGGATCGGTCTGAAATCGCTCGACCGGCAAGGCAAGATAACGTTCCTGCAGTTCCAGGGCGACCATGTAGACGTTGTACGAGTCGGGTTCTGGGACGATCGGATCGTTCCCCTGCTTGACGATCCCATTCCCATCGTCCAGGAAGATGGCCACTCTTCGGCAATGGAGTAANNNNNNNNATGCGGAGCGTTGCCGTTG---TTGTTGTTGTCTTCGCCGCGATCGCCGCTGTCGTCGTTGTCGGGCGCGACGTTCACGTCGATGAGCCTATCGCACCGACTGCGGATCCCTCCGTTACGAAGACGATGCCGCATCACGACACGGACGACGTGCCGCGTTCGCACCATGAGGAAAGCGCCGAGGTGCCCCGAGCGAAATCGTCGCGACGCGGTTCGGCCCTCCCGGATTTAAGTGAACTGCTGGAGAAGGCGAAGAACGATGGGCTGTTTGACATGTTCGCCGGCATCAACGGCGAAGGCGCCGAAACGCACACGGACGAGCATGCCTCGACGATTACCGAGTTGGAATCGGCGTTGTCGGAAGGCATCGACCACCTGAGCAAGGCGCCCATGGAGGACATCTTGCATCATGTCGAGCAGGGTCGCGACTTCGGCGAGATCCTCGGCAACCCGAACTGGTTCGCCAAGATGCAGACGATAATGGAGCAGACGAAGGACGACCCGAAGGCGCAGAGCATCCTCATGAACGCCATGGTCCGGAAGATCCAGGACAAGCTTGGCGACATGGGCCGCGCTGAGTTGTGANNNNNNNNATGCCGCTGCTGCTCTCAATGCTATCCTTGATGATTTGGTCGCCGGTATGCATACGTGCAAGTGGTGGAGAAACGTCCTGTGACCGAACGGAGAAGCTGGCTGTATTCGAGTCCTGGGCAGAGGAGCTGGGTATCAGAAGCAACTTCCGTTCTGCGATGTATGCGTTGGGCGGATTTGAGATCATCGTCCTCTGCGACGATTCGGAGTCCATGCTTAGTAAAGACGTAGTCGACGACATGGGCAACAAGATGACGCGCTGGGACGAGCTACGGGACACCGTTAAATTGATTGTCGACTTTGGCGCCCTGTTTGACGATAACGGCATCGACGTTTATTTCCTGAATCGCCCGACATTGCCGGGAGTGACCTGCGCAAGTGACCTGGAGAAGGCGTTCAAGAAGGATCCAATCGGGGGAACACCTTTGGTTAGCACTGTTGATAGGATCAGGCGCGAGAAGATTGACCCCCTTGAGAGCAAGAAGCAAAAGGTTCTGCTGGTTATTGCGACCGATGGCCAACCCTCCGACGGCAAATCTGCATTCCACCAGCGGATCGCGAGCTTGCCGGAAAACGTGTATGTGTCGATCTTGGCGTGCACCGACAATCGGGCTGCTGTGGCGTACCTGGACGGGATGGATCGGTTGACTCGAGTCGACGTGACCGACGATTATATGACAGAGTTAGAGCGAATCCGGTCAAAGCAAGGAAAGTCGTTCAAGTTTTCGAAAGGTGATTACATCGCGAAAGCGTTGGCTGGACCGATTCAGCCTTGGTTAGACCAGCTCGATGAAGGGCGAGTCGATGTCCCTCAGTACAACAGGGTCCCTAAGCGCGATGCCAAGGGCACTTGCTGCACGATCTGCTGANNNNNNNNATGTCGATTGTCAAGTTCCTTATCGCTTCCGCCGTGGTCGTCGCGGCCGCCGCATTCACCACCGATGATGCTCGCGCGCTCGGGGACAAGGTCGTGGCTGTCGGCAAGGGCGCTGCCGCGAAGCTGGCGCCGATTGCCCGGGCCGGCGGGGACAAGGTCAGAGCCTTCAGCACGCACGCAGCAACGAAGATGGGTCTGGTCGAAGAATTCGGCGATGACAAGGCGCTTCGGCTCACAAAGCGCGGCAGACTGGCCACTGTTGTCGGTACTGCAGCTGGGACAGCAGCCGTTGGCGTCAAGGTTCTGCCGCGGCTCCGCATGAAATATGTCGTGCCCGGGGCGGCTGTCGCGGCCGCCGTTGGCGCTGTTGCCGGTGCTGACCATCTGCAGACAGCGTTCGGCAAGAACAAGGTTACGAACAAGCTCAAAGACCTGAAGACGAACTACATGCAGCCTGCCGTCAAGCGCGCCAAGGAGTTCGTTACCGGGAAGCGTACGAACCAAGGTCCGAACAATGCGGACGAGAATGCCGAAGGGTCGGAAGGGCATGAGGATATTGACGAGGAGTCGGACGAGTCGGGCGAGAAGGCCCAAGAGTCGGGCGATAAGGCCCAAGAGTCGGTCGAGGAGGCAGAAGAGTCGGGCGAGGAGGCAGAAGAGTCGGGCGAGGAGGCAGAAGAGTCGGGCGAAAGGGCAGAAGAGTCGGGCGAGGAGGCCGAAGAGTCGAGCGAGGAGGCCGAAGAGTCGAGCACGAAGGCCGGAGAGTCAGAGTCGGAATGGGAGAACAATCTGAACTATTGANNNNNNNNATGTCCATCGTCAATATTTGGATTCGCCTCGGGCGCACAGCTATATCTCTGTCCCTGGCTCTGCTGTTCCTGTTCAATGGCCGCGACGTCGAGGCTGTCGTCACCGTTATGTACTCCTACGATGTCCCGGATTGGGCCGCTTCAGGTATGGAGCAACTTTTGGTGGCAGCTTCGGGAGATATTCGCAGGGAGACAGTTGCTAATGCGATCCACCACGGTCTGAGCGGTGGCGAAATTGACGATCGTAAATCCAGGTTCATCGATGGAGTCAAATGGCACGGAAGTCCCAATGTCTTGATCTGGGCCGCATCCAGTGGCAATACCGCAGTCTTGGAGCTGTTGGCGGCAATCGATGGTATTCCACTGACCACCCCAGATAAGGAACTTGATCAAACGCCACTGCACCACGCCGCTAAGAATGGACACGATCTCGCTGTCCGGATTCTGCTGGGCAGCCGTGTCAACATTGACCCAATCGACGAGAGACGGATGACACCCTTGCACCTTGCAGCAGAAGGTGGACACAGTGACGTTATCGATGAGCTGCTGAACATCAGATCTCACGGCCAGCGCGTTGCGGTCAGTTTGCGTGATGCCCGTGGTCAGACTCCGTTGTACAAAGCCATTCTACGTGGACACAGCACCGTCGTCAAGACCCTGCTGCTGTCCGGCTTGATTGATGACGAAGACAAACAGGCAGCGTGGCAATTGGCTCACGAAAAGTGCGATAGCCAGAGCGTGTCGTTGCTTCGCGATTACTGGCATCATTGANNNNNNNNATGACGAGCGCGTTCTCCGCGTCGCTGCTGTGGCTGGCGTCGCGCGCGCTGCGATCCGCGGCGCCCAAGG---CGACGACCGCGGCGGCGGCTGGCTGTATGCAGGTCCCGCCGTT-GGCGCGGCAAACGGCGTCGTTCTCGGCGGCTAGAATATTCGATAACGGGTCGCTGTATCTGCCGTTCGACCTGAACGGCGACGAGCAGGGCGAGGTGGCGTACCCGGAGGAGGGCGACGCGGATCCGGACGTGGAGCGACGCCCAGACATGCAGGCCGATAGCACGCTGCGGAAGCGGAAGCTGAAGATGAACAAGCACAAGTTACGGAAGCGTCGGAAGAAGCTTCGAAGTCGCACAAAGGTCACGTGANNNNNNNNATGTCGCGCCTGGTCGTCGTCTGCTGCGTTGCCGCCATCGTCGCCCTGTCTCTTGCCAGCGCCGACGACACCAAGAACCTCAACACAAGCGCGCCAACTATCAA---CACGACAATGGCGCCCACCTGCCACCTGATCCAGACTAACAAGACCAACGCGGACGGCACGATCTCCCTCATCAACACCACAGAGTGCTCCGGCGACCGTACGGCAACGTCGGCAGCGTTCGGTCCGGTGAACCCGACTGCCTCCCTCATCGCTGTCCTGCTGGCCGTCCTGGCAATCGGCGCCTGANNNNNNNNATGGCACCAATGGCGACGACGCGCGCGGCCGTGCTGTTCATCGGCGCCATCCTGCTCGTGTCGATGATGTGCGTCGCTGACGCCGCCAAGAACCACGCCGCCGGCGACAAGGCGTCCGGCGGAGAGTCCAAGGTCAAGCAGCAGTCGGCGCCCAAGAAGTCGCTCATTGATGCGAGCCATTTCGACGTGGCGCGCCTGAAGGCGCAGCTGTTTGCATTGTCCACGGAAGTTAAAGTATGGCCACCCGGTGCGCACGTCCCGCAGCAGCACTAATCTGTCGATACAGGACCTGCACACCAAGTCGCCGCACGTCGTCTACACGCTCGTGTTCGCCGGCGTTGTCATCGGCCTGCTTGCCGCCAGCCTCCTCGGCGGCAAGCAACGCAGCCGTGGCCCGAAGCTCGCCAAGCGGAAGCTGAAGTAANNNNNNNNATGCGCATCGTCGACCCCGTTCGTATGGGTCGCCCGGCCGTGTACTGCGGCCTTGTCGCGATCCTGCTCGTCTCCGGGGCCGCTCACGCTCTGACGTTGCGCTCCAGCGATGGCGTCGACGTTGAAGTCGACTCGTCGGCAGCCGTCGCCCATTCAGGTCTGCTGCGGAAACACCTGGTCGGCCCCGACACGCAAGACGGTATTGCGGT---TCCCACCGCCCTAAACGTCGCCAGCCCCGAATTACAGCACCTCGTCCGGTTCATGCACGACACCGCACCGACCGACGTACCATATCGGCACCATCTCCCGTTGATCCATTACTCACTGTTACGCGTTTGCCTACAGATCGGGCACGCTGGCGAATGGGTCACTTCCCAGATGTCCTGGATGGACGCCGACACGGTCGGCAGGGTGCTGGCGGCCTCGTTGTACCTCGAGATGCGCGCGTTCCTGGTCGCGGTCGTGTCTCTCGACGTCGACTGGTATCGCGTAGCAGCGTACCGGCCGGACGTGAATTCTGCCCTCGTACTCGTTACGAACGCTGCCCGGCTGTGCCGCTTCGCGCGAACCGCAGGTCAGAAAGCGATTGTGGACCAGATCCGTGATGCCCTTGCTGTGGATGCGACCCGCGCCAGCTTTGTGATCAACAACGCGATGTGGGCCGACGGATTGAGGTTGCTGCACTGGGTCGTATGCCATGGCGATCGCAATTTAATGGCGTTCCTGCTGCGCCTTCCCGGGGTCGACGTCAATGTGCGGGACATCCACCAGCAGACGCCCCTGCACTGGGGCGTCCGAGCTGATCGCCAGGACATGGTCGCTCTACTGCTGAGCACCCCCAACATTGATGTTAATGCCGAATCAGGTCGGGCGACAGCGTTGCATGTGGCGCTGTCCTCTATGCGGTACTGCACAGCCAACCTTGCATGGACGTACGACGCCGGAACCCGCGAGGACCGGCGGCGCCGCTCCAAGATCATGTCGATCCTCGCTAGGCATGGCCCAGCTGCTGTCAGCTGANNNNNNNNATGGTCGGAACGATGGGTGCCGGCGTTTCTGCTGTCGCGTTTTACCTATTATTGTCAGTGCGGACTCGGCTGCTCACGGAGTTGCCCCAGGCCATTGTGCGCGAACGCATCATGGCGGATGATTGGTCGACGCCGACCGGCCCGGTCGTTGTGGATGACGACGACCTGCATGGGGGGGCTGTTGTGGACGACTGGGACGCGTCCAGCGACGAGGAGGAGGTGGCGGCGTCGGCGTCCGTGCAACGGCCAGCGCCCGTGAAGAAGCCAGCGGCAGCGCCGGTGAAGCAGCCGGCGCCGGCGAGGCCGAAGTACGTCGAGCCGAGTCCCGAGGAGGTCGCCAAGCAGATCCGTGCGAACAGGCTCGCCGACGCCGAGGACCTGTTCGGTGCCAGCGACAGGAACGAAGCGAGGGCCACGCAGCGCCTCGACGAGAAGCTCGATGAGCTGGCGCTGGCGTCCGAGGACGATTACAGGGAATTCGCGGCGAACGTCGCCAAGCGCATCGAGGTGGAGCGCCGCGGCAACACGAAGCGGATGACCTTCCTGAAGGAATTGCTGAAAGCGGCGTCGGACCCGCTGTCGATCGAGGAGATCAACGAGCTCAAGTCGGCGCTGACGGTGGTCTACAACCAGAAGAACAAGGTGAAGCAGGCGGCGAC---GAAGAAGAAGTCGAAGAAGGCGGGCAGGTCGCTGAACGTTGGCGGAGGCGGCATCTTCAACGAGGACGAAGTCGACGGCGCCGAGTTCTACGAGGAGGAAGCCTTCTGANNNNNNNNATGGTCCCAGGGTCGTCGTCGTCGTCGTCGTCGCCGTCGTCGTCGCCAGCGCCAGCGCCGAAGCAGCCGTCTGTGCCAGCTCCGGCTGTCGTTAGTCGTCGTCGCCAACCCCGGTTCATTCGCGGTCCGTCTCCTGTCCGGCCGCCGGCGACGGCCGCGGTCCTGTTGCCCGCGACATCGGTGCTGCGCCTGTGCTGCCGTGCGTGCCGGTTCGCGTCTCCTGACCACCATCAAATCGCTCMGTTACAGGCCCATCCACTGCCATCGTCAGCCCAAGATCGCTCGCCGGCGTCATCATCAAGTCCTGCGCCAGAGGGTCCGTCCACGTCAACTTCGCCTGCACCAGCAAGGCCGTCCACGCCGTCGCCCTCATCAGCATCGTTGCTAGCGGCGCCTTCGTCGCCGACGTCGTCAGTAATATTGCCGCCGCCGCCTGGCGCGCTGCCCGCAATCGTCGTCTCGGTACGCCCAGGCTGGCTGT--ATTGTGGCRCCCGATCTCACTACGTGTCTCTGCAGACCTGCAGCCTGACGTCGTCGACAATCGCCCAAATCGAGTCGTCGGTGTCACTGGCGACTCTGCCTGCGGCGGCATCGTCGAGCACGTCTGCGCCGGTGCCTCCCTTGTCTGCGTCGCAGGATGGTGGGACATCGGTGCCGTTGCCTCTCGTGTTGCCTGCCATCGTCGTAACTGCACGCGCCCGTGGTTGGCCAACCTGCTCGATTCGCCTGCTGACCACCGCCACGCCGT-TTTCGTTACATCAGGAGCAGGCGGCCGGTACATCGTCGCCGACGTCGTCAGYGGGTGCGCCTGT--TGTCACCGCCGCCGTCCTTCCCGCATGCTCTGCCGACAGCGTCTCCGCATCCGCTGATCGCTTCGTCGCCGTCAGGTCCCGTGATCACCGTACGCCTGCGTTCGCCAGCRCCGCCGGTGCGCSTTCGTGCTGACCGRTTYCTTGMCGCGCCAGGGTAACGCGTTGACACTACACCGGTCGTCGGTGAGTGCGAGCAAGCATAACGGGAGGGGTGCCTCGGTGCTGTTCGACTACGTGGCCACGTACGCCACGGAGCACGCCATCCCGTTCGCGACGCCTGCTCGCCTGCGGGAGCTGATCCTGCAGGGCAAGACGCAGGGCGAGCTGATAACGCCGACCTTCGCGGCCAACCTCGCCGAGTACATGCTAGTCCATGTGCCGTCGATTAAGGCCGACACGACGGCAATCGCGTACCTGCATGGGGCTCGTGCGGTGCTGTCCCGCGACTTCTTCAACGGAGAGAAGGTCGTATCGCTCGAGCGCGGCGATGCCATGACCAAGATCACAAGCAGGATTCGGGCGGTCCTGACGGCGCGTGCGCACGCTCAGAATCGTAGGCGACCGCGTGCCGCCGCCGATGCCACATGTGATCAACTAACGCACCGGGACCCGCCACGTCCCTGGCAGGCCCCTACCACAAGCCGGCACAGGCCCTGGATGGGTCTCTTTACGCGCGCTTCGTCCGCCATCTGCTGTTGTA--CGTGGCTGTACCGCGGTCGACCCCTGCTGCTGCGACGACGTGGCTGACGCAGAGCATTATGCAGAGAGAACACGTCGTCGTCCGTCGCTTTGTATGCCGTCGTCGTGTGGGCTCGGCATTTCTGTACCCGCATCAGCGACCTCGCATCCGTCCACTTGAGCGGAATTCGGTTCGATGCGTTCGCCCGTGGCATCGCCGTTGATATCTACCGGCCCAAGGTAAACCGACGCCGCAGGACGTCCCGACGCGCTCTGAGCGAGCCTGTACACTCTCACTTGTAGACGAACGTCACGCGGGAGCACAGGTCGGTATTCGACCTGACCGCAGAGCTTGACGTGGTGCTGGCGACGGCGCTCCAGTGCGCCGTCAACGGGTCGGCTAGCGACGCGCTCGTGGACTCCCAGATAGGATCGGGACCGGTGGGGACGCTGCTCAAGCGGTACGCCCAGCAGGCCGGCTCCGATGGGCTCGGCCCGTTGCTGACGCCGGACACGGCCAAGACTCACATGTTCCGGCACTCGGCGGCTGTCGGCATGGAGCAGTACGGCGCGTCG-CCACTGCTCGTGCGTACCGGGGCGGCTGCTGGGCCCGCGCGCGCACCGCCGACGAACATTACCTGTTGTCCAACGACGTGTTCGCCGACTACATTGGCGCATGCACGACGGCGGGACACGACTGCCCCAAGGCGGGCGACCCGAAAATCGTGGCTCCATCGCTCGGCATCAGCAGCGGCGCCGCCCATCACGATACGGCCCAGCGGGTCCGGTTCGGCGATCAGCTCTTTGCAAGGGCGCCGACGCTTTCCAAGCCTGTCGTCCGCGTCCTGACAGCGGCGCTTCTGAGTCGGTGGGCGTTCGTGAAGGGCCTCCGAAGCGAGACAACAGGGGCGGAGCATTTGATGGTCGCGCGCGTCCGCGACGTCTGCGTCCAGCTCGGTATAGCGGTCGACGCGGTCGACCGCTGCTCAGGCGAGGTCGTTGCCAGTTACCTCTCGGACAACCCGCACGTCTTCCGACAATCAACCGGGGCCGCTCCGGCATCATCACTATCATCATCATCATCGGGCGCGGCAGAACCTGTTCAGGCGTTGTCGCCGGCGGTCACTGCGTTCATGGAATCACTGGAGGCCAAGGTCGCTGCGCTGGACGAGAAGATGGACAGCATCGCGACCGCCCTCCAGATGGCGACCGCTAAGGGCAACCTACCTGGCCAGCTCGCCGCCACCCATGCGCCCGATCTCGCCACCGCCGATCCCGTCACGAGATGCT---CGACGACGTCGTCGTCGCCGTCTGAGACGGTCGACGCCGCAGCAGCCGTGTCGACGTCAGGCACCCGTGACGACCGCGACAATGGCATCGATGCTGTATTGCACCCGTCGTGGCCGGCGTGGAAGGCAGCCACGTACGCGTTCGTGAACGACCTGGACGGGGTCGACCTGACCGCCTGCGAGGAGAGCCGTCGCCGGCGTGTCGCGGATGCCTGTTTCTGGCGGGATCTGCTGTCGACGCAGCGGTTTACGCCGGACGGCATGGTGCCGCCGCCGACACTAACGCCGGCGCTCGCCGGCGCTGCGACGCTGCCCGAATGGACCCGGCAGGTCAATATGTATTTCCAGAAGGCGGAAGGTGCCCTGGTGCAATGGGTTCGGCGTCAAAGCGCCAAGCCGGGCCATGCGGGGGCCAAGCGCCGGAAGTGCACGACAAACTACCAGAGCTTGCGCCGGACGATACGCCATCTCCTGTAANNNNNNNNATGTCGCGCGCCGCTGCATC---CGTCGTCGTCGTCGTCGTCGTCATGGCCGCGCTGGCAATGGCAGCAGACAGCCCAACCCGGGGCCAAGGAGACGCAGCCAGCGAGGAAGCCCGGGAGATGAAGCACAAGCTCGCGCAGAAAGTCGAGGCGAAGGAACGCAGGTTGGAGGAGATCCACAAGGCGATCGATGAAATCGATCTGGACGGGTTCACCCGGGACCACAAGCGCCAACTCAAGGCCACCACCAGTCTGGAGGAATTCATCAAGGTGATCGACTCCTTCCCGAAACAGACGGAGATGGAGACGCCGGGAGACGAAACCGACGAGGGTGACGAAGAGCGGGAGCCTGTTCGGCTTATCACAGGAGAAATCAGGGACCGCCTGGTTGACATGTATGAAGAAGTTGAGAAGCTGAAGAGGGAAATCGTGGATACGGCTCTCCGGGGACAGGAGAAGGAGTCTCGTGGCACCGGGGAGGAGAGCGACAACGAGGAGGGCACTAGCATCCCAGTCACTGTGCCTGGCGCTGGTTCATCGAACGGCAAGACCACGACGCCCGGGAAGAAGGCGGAGGCCTCGCATGCCCAAGAGAAGGAAGCGCCAGGCGGCCCTGATCCTAAGACCATGTCAGGTAGTGCGATGACGATGGGTGCCGCACCGGTCGTCGCTACGGCTGCGATCGCCGGTACCGTCGGGCTCTATGCGTACAAGAAGAAGTCGAGCCTGAAGAAGGGCTGGAACAAGGCGATCGCCTACCTGGGCAAGTCTCTGTCCAAGGTGCCGGCGGGGCCAGTTCCTTCTCCTGAGCCGCGTTCGACCCCGATGACGGTCGGTAAGGTTGCCGGTGCGGTCGCCGCTACGACTGCGGCCGCCGGCGCCGGTACCGTCGGGTACTTTGCTTACACGGAGAACGGCCTGACGAAGGGCTGGAACAAGGCCATCGAGAAGGCCAAGAACGTCGCCAACGCGGGCCTCCAGACGCTGGGCCTGCAGGAGAAGCCGGCGCAGACGCCGCCTGAGGTCGACCAGGCGACGTCGTCCGCCACCGGCGCCATCGTCTCGGTCGGTGCCGTCGTTGCCTGCGCCTTCGCCGCCCTGGCCTGANNNNNNNNATGCTCGCCCGCCTGTCCATCGTCGTCATGCTCCTGGCCGTCGCCACCGCCGAAACCGACATCTACATCTGCGTGAACGGCGTCACCCTCCTGATCGACGTTAACAACATTGAAGCGTTCCCCGGGTACACCATAGGGCAGTGCCCCACCACCGCTCCGGTGACGACGGCTCCCATGGAGACTGCAGCTCCCACTCCCGCACCGTCCACGCCGGCCGCTGCTCCCATGATGACGGCTCCGGCGGTTGCGAACGCCACCTCGTCCGCGTCGGCGGCTCCCTCGACAATGGCTTCTACCGGTACGAACGCCACAACGACGGCGGCTCCCATGACGACAGCTCCGATGGGCGTGAATGCCACGACAGCACCGACGGCGAACGTCACGACAGCACCGACGGCGAACGCCACGACTTCGCCAGCGGCGTCGATTGCGACCATGGCGCCGTCCGCTCCTGCTGCGATAACCGTTGCGCCGATGAGTGCGAGCACCAACAGTGGTGCGCCGACGAGTGCACCGAGAAAGCGCTGGGAGCACCAGCAGCACGCGTGGAAGGGGACGGGAACGTTCAACAGGGGAGCGATGAAGGCTGTTGAGCGGAACGGCACAATGACGCCGCCGCCAGACGCGGCGATGAACCCGGCGTCGCGCGTCCTCATGTTCCTCCAATGGTTCTCGCCGGTCTCCGTCTATGAAAACCCGCAGACCGTCATCATGTTCTTCCCGATGAAGCGCCACAATGGTGGCAGGCACGCGAACCACCACGATGTGAAGATGGGCAGGACCGCGCGTCGTATTGCCGACATGATGATGTCGGACGGCAACATGACGGTCGGCAATGGCCTCCTCGGCAACAGCAGCGCCAACCTGCCGGACGAGACACCCACCATGCGTATCAACTAANNNNNNNNATGTTGTCGCTGCTGCGATGGGCGGTCCGTGGGCTGGCGACCGCAGCGCCGTCGTCGTCGTCGTCAACGTCGCTGGCGCTGCCGAGCGCGTCGGCGCTGGCGCACGCTAGGCACCGGAACATTAAGGTCAGCCCGAAGAAGCTGAACGAGATCGTCCGGCTCGTGCGGGGGTTGTCGGCCAGCGAGGCGATCATCCAGATGCAGCTGTGCGAGAGGCGCAAGTCGACCGTCGTCCAGAAGTGCATCCAGAACGCGGTCAACAACGCCATCAACAATCACGGCATGGCGCTGGACCGGCTGTTCGTCAAGGAGGCCGTCGTCGGGCGCGGCCAGTGCGTGCGCATGCTCATGTTCCACGGCCGCGGCCGCGTCGGCAAGCGCGTCAAGCGCCGCTCGCACCTCACGGTCAAGCTCGCCGAGCAGCCGTTCGACCCGAAGGAGCGACGTATCGGATCGTTCGGCCCGACAAAGTCCAAGATGGCCCTGACCTTCCGACGACTGGGCGTCAAGCGGACGCTGTGANNNNNNNNATGGCGCGATCCTTTGTTGCTGCGGTGACGGTTGCAATGGCCCTGGCGTTGGCGGCGGCGCAGGTCCCAGTCACGTCCAAGTTTAAGTTCGGCGAGTTCTTTCGAGGGTACGGCCAATCATCACGTCTATACATGTCAGGTGCTGAGGTCCCGTCAGGGAGTTTAACGTTGTCGTCAGCAAAGGGGATGTTTCCCAGGGATATAACCCCGGTATGAGTACGCATTAAATACGACACTGCTCGTATGACTGACAAATCGTTACACAGAGCCATCCTCGATACTGAAGTTGAACCTGAGCGAGTCGGCTGCCAAGACGGCTGACTCTCCAAAGATTCTGTTCGGCGAATCCTTCATTAACAACACTGAAACCGGTGCGATTCACGACCGTGGAGTCATCGAAGTGTCAGCTCGTTGCGCGTTCGCTGAATGGTAGGATTTAACTGTTGTGTCTACAGCGAATTCAACAGCGACGATCTGAACTCGGGCGCCCTGAAAGCAGGGAAAGACGATGGGTAAGCCGTGGCGCATAGTCAAAATCCATAAGCTCTTCTGAATGGTCATTAAAGGCCGGTGTCCACGTTGTACGAGTTCCACTTCGATGTCGTTCCCAACGGTGTTGCCATTTCGACCGGCCATTTCAAGGCGACACCTGATTCCCCGGAAACGGCATACACGTTCCAGATCAACTCCTGGGACTCGTTCACGTTCACGAGCGTGGCATCTGATGGCAAGGTTACGTTCTGGTTCGGCCAGCGCGTCAAGACTGAACTCCCCAAGAGCTTTCTCTCGAAATACGGATCGACGCTCCTACTCGTTGCCGTGTTCGGCTTTAACATGCTCATCCAGCGCAAGCTGAGGAAGGATACGACTCCGAACGTTGCCCAGAAGGCCTCGGAAGCCAAGAAATCCGAGTAA
>P.b-37-BNAP-(3/-/-/-)-CAN/AB
ATGAAGCCGGTCGTGCTGTCGTTACTGTCGTGCGCCTTGCTGGTCGCGGTTGTCGTCGCTGATGGCGGCGACCAGGTCGGTGTAGTACACGTGCCGGTGGTTGTGACGACGAAGCCGCAGGAGCCGTCGACGCCGGTTCCCGCGTTCGCGCAGCGATTCCTGAAGCAGAAGTTGCAGACAGTGCAGCGCGACGCGAAGACGTTAGGCAAACCGATCGGGATCGCGGCTGGTATGCACCTGGGGATGAACGCGCTGGACCGGTACATGGGCGCCGGCACGGGTGCCAATCGTGTCCGGCGCGCTGTGGCCCAAGGCGCCGCTGGGCTCACCCTGTTCTCGCTGCGCCCGACCGAGTTCAGCGCCATGCTCGCCTACAGGGCGTTCCGTTACCTGCGACGGCGCCTGCGCAAGGACGACACGACATCTCCACGCCCGTGANNNNNNNNATGAGGACGGCAACGCAGGCGATGCTGGTCGTGGTGGGCGCCGTGTGCGCGCTGGTGGCCCGGGCGGAACTCAGGGGCGTGATGAGCTCGCCGCTGGTCGACATGGGCCACATGCACCAGCACGACATGGGGCTGGCGCACAACCTCATGTTCGACCGGGACCATGTCATCCGCGACCAGGACGACCACGTCCACCACGAGATGGACCACCACCACCTGCTGGGCGACGACCGGCACGCGATCCACGACCACGACATGCTCGACCACGACACGTTGCTGGCGCACGGCACGTTCGGCCACGACGACCTCCTGCACCACGACGGGCACGACATTGCGCACGAGGGCGCCTTCGGCGACGTCGACGAGGACGTCCACGACGACTTTGCCGGCGCCGACGAATTCATCGGCGACGCCGACCATGGCATCGGCGGCTTCCACGACGACTTCCACCACTGANNNNNNNNATGGCGTGGACGGTTGTTGTTGCTCTTGCTGTTGTTGCCGGGTACATCGAGCCGGCCAGGGCGACTCCAGACTGGACGACAATGTCATGCACCGCGAACGCTGCGCTCATTGCGAGCTACAACAGCCTGACATGGGATATACAGTACCAGCGCATCGGCAATGGGACGATGACGATCTACACCAGCGACGACCGATTTGAGCACCCGGCAACGATCGAGTGCAACGATGCCATGCCAGACCCGTTGATGGTCTACGAGCCTAAAGACGAATGCCTGTATTACAGCTACTACAACCGGTTCGGCAAGGCGCAATGGTCAAAGTACTGCCTCGGGAAGATGTCCCAGGACGGGTACGCCATCGAACGGTTATGCCAAGGCGCGTCCGGCGAGGTCTACATGGCGTCGGTGAATCCCAAGACAACGCAGGGCGTTATCGTGATACTGTTCGCATCCGAAGAACTCCTAAGCCGCAGCGGCATCTGGACCAATGACTGGTCCAAACGCGTCCTGAAGATGGCCGACTTGGTGAAGGACAATTGCCCAGAGGCGGCGCCCGGCAAGACCGCCGCCCACCAGGGGTGGTGGAACCCGCTTCGCCATTGCTTCGGATGCCGCTGANNNNNNNNATGAAGTTGTTGCCAGCGACAGCGTTGGTAGTCGGAGCCGGGGTCGGCTTGGCGTACGCCGCTGGCAGGCCATCCCGACGTCAGTTCGTGAAGAGCGTAACGGTTGCGGCGCCGATCAGCGTCGTCTGCCAGGCGCTTCGCGACCTGGACACGTACTTCAAGCTGTGCGAGCTGCCCGGTGAGCAGTACGCCGTCGAGGGGTGCACCACAGTCGACAAGACGACCACGTTCCAGGTCGTCCACCGCCTCCGATTCGGCAAAGTCATCCGCACCTGGGCGTCTCGAGCCGAATCCGATGCCGGCGACGGCGTCGTCGAGTTCTGCGACACGTTCCAGGCGTGGAGCTCCGATTTCAAGATTGTGTTCCGTTTGAAACGCGCCGGTGAGCAACGCACGCAGGTCGACGTCGTCTGGGCCGCCACTGGCCCTCAGTGGCAGACGCTGTTCTTCTCGCGCATGGGCCCGAAACAGTTCGATATCCGGTTGGCTGGCCTGAAGCGGCACTGCGAATCGGTGGCCACCAACCATGGCAACCTCCCATGANNNNNNNNATGACGACGAATTTGCCGGTGGCGGCGCTGCTGCTAGCAGTGCTGGTGTGGGGTGTATGCCACGGCCAGGAGGAAGCGGCGCCGACGGGGCAGGCGGTGACTGCTGCGGCGCACGTGGATGAGGCCGGGCAGACGCTGAACGAGCGAGGGTTCACGGACGGACCTGGCGGTCTGAATCGGTTCGTCAACGGGTTGAAGCCCGCGGTCGAAGAGATCGCCGGCGACCAGGCCGGTGGGATCGCGTCCATGGGCGTGCACTCCGTCGCCAAGTACGTGACGGAAGCGGTGGCGAACAAGTGGGTCGTCGGCCGCTTGTTCATGGCGTACCTGTGGGGTAACCGCCACACGGTCGACGAGCATCTCGGCCAGATCGCTGTCGACTACGCCGTGCCGAAGGTCCCGATTGCGGGGGGCATCTACAAGAAGTACAAGGAGGTGATGGCCGCCGATTATGCGGCCAAGGTCGTACCTGGGCCGAACATTGTCAAGCACCACGTTGGCGGGTACGTCGACCGCATCGCGAAAGATCAGGTTCACGCTTTCGTGGCAGCGCCCGTGTACCGACAGGTTGGCGGCCACGTCAACAAGGCGCTTGGCGTCGTTGCGAAGGAGGCCGGCGAGGCGCTGGAGCCGCACGCGCCGGAGACCGTCGCCGCCGGCCGTGCATTCGGTGCCGCCATGAAGCGCCTCCTCAAGGGCCCATCCGACGAGGAAATGGAGGAGTTCTACAAGGAGCACCCGTCGAAGAGGATAACGGATGGTGGCGGCAAACGGGAACGGTCGCGGAACACGTCGTCGGGCACCGTCGCTCCAACGTTCACTATCGCGACCACGATCATCGCCGGCCTGCTGTGTATCATGTGANNNNNNNNATGGCGCGATTCGCATGGTCGTTGATGATGGCGCTTGCTGCTTTTTGTATTGTGCAGAGGGCGGTCTCCGTGCACTGCTCGCTCTGCGGGGAGGCGATGGAAAGGACGCTGCGCTGCGGTGGGTGCAAGGCGACCCCGTACTGCTCCGTTAAATGTCAGAGGAAAGACTGGCCGCGCCACAAGCCGATGTGCAAGACTGATGGTGGACCAAAGCGGGTGTGCGTCGTCAGCAAGCAAGCCGCTACGCAGCGCCCGAACACGCTGGGGTCAGCTCGATTTGATAACGCGACGAAGGGAATCGTCTCGCTATTGGCCTCTCTGATCGATAATGATAACGTCCTTCCACATGTCGAGTCAAACCCCAGTTTCAAGGATTCGTTTCAAGCGAAGGTGCAAGCACTGTCGCACGATTTCGAGAGTGTGCTACAGAACTGCTTGGGGACGGAACAGCCGCTCCACCTCATCAAGTACGTCCGTGAGAACAAGCCTGCGCTGACCGAACGGTGGCTTAAAGTGGTCTTGATCCCTTCGTTTGAGGAAGCGCTACCCAGCCAGGTCGTATCATCTTTTCCCAATTGGTTCGACCGTGTGACGGAGGAATTGCGTATAATCGCTGAGGAGGTGATCGACGGTGCGTTGCAGTCCCTTGAGGATAGGAAGCATTCTGGCACGAGCTTCAACAGCTGANNNNNNNNATGTGCAGTCCTCGTCTGTGTTTCGCGCTGACCGGCCTGGTCCTCCTGGTCGTAATCGAAGCCGAGCGGCATGTCCGCGTCACCTTGAAAGCGGTCGATGGCGACGACGCCCCAACGATGGAATGCCTCGTGCTGAACTTGAACGACAATGGCGCGCTCCAAGAATACAAGGCGTACCTGAACGCCCACAACATCATGATCAACCCCGCGTTCGATACGAGGTCTCCGAATGACAAGCTTGGCGACTTCCTGAACTTGCTGTCGCTCCGACAGGAATGTATCTATCGTATGCAAGCCGGCGCGAAATTGTGCTTGTTTGGAATGCAGGGGGCCGGCATGCTAAAGGACTCTCATCCGTACCTAGCTACCTGTGCTGCCGCCGCGGCCGGCGTTGCTGCCTCAGATGCCATTTGTACTGGGGTCATTGATTTTCCACGGGAACGCAAAGTTAAGGCGGCCCTGCACCGGTTCCTTGCACAGATCGTGAATCGCGACGTGGTCATCCCCATGATCGACCACATCATCACGGGCGAACTGATCCGTCATTGGATGTGANNNNNNNNATGGCAGTGGCACGCGTCGTTCTGTTCCTGTTCGCTGTCTGTGTTTCCAGTGCGGCTGCGTCTTCCACGACGAGCAACGCCACCAAGCTTGTCGTCCGCGACATTGCGCAAGCGGGATACAACGGCCTGGATCGGGCCGGCGCCCTGATCATTCGCACGTTCGGCAGGCACGCCAATGCCGTCGTGGGCGGGCTTGGCGTCTACGGGGCGTACAAGTTGGCGTCCGATATTGACAAAACATTACAACTCGGCTACATCCAGAAAGGTCGCAAAGCTGCTGTCGTGCTTGCTGGTCTGATCGGCACCGTTCTTCTCGGACACGGTCCCCGTCGCACTGCCAGCGATCACAACTCGTACACTGCGTCAAGGGGAAGGGCGCATGCGGCGCGAGCATTTGGTGTTAACCCGCAACGAAGTACCGGTAGGGTGTCGACGCGTCGCCTTCGGACACGGGTGTCGCGGCTTGACGAATCCCACGAGTCGGACGTCGGTTCAGGCAGCGGCTGGGACAGCGTCAGCGGAACCGACAGTGCATACACTGACTCCGATAGCGATGACTTCTGANNNNNNNNATGCGGCCCATCGTCCTGGTTGTCGCCGTTATTGTCGTCCTTGCTGCCAGCGTCCATGGACGAATGCCCCGCAGCCACCACCCGAAACATGACCTCAAGTTACTGGGGCGCACGTTGCGCACGCTGCTCAATCCGGTGCATGCCATGAAGGTGACCGGCTTCAACCAGCGTGATCCCCATTACAAAGGAGCGATCGTGACGGCCAGCGTATCGAACATGACAATAGTCGACCTGTCACCGTTCATGCTGCCTCGTATGAACGGCAGGCTGAAATCGGGTATCCGGCGACTCGCCCAAGCCCCAGTCACGCTGTCGTTGGTCGCACTGAACACGGCGCTGTTCGTGGCAAATCCTGTCCTGACACCAAAGAAGCTTAGTTGGGCGGGATGTACGAAGACCTTGCTGAACAGCCCGTTGCAGGGCATAAAACGGGCACTGTCCAGCATGACGCATCACATCAACGCCGAGCATCTCATCGGTAACATGATCGTCTTGTCCCAAATCGGGCCCATTGTCGAGAAGAAGCTCGGGGCAACCAAGTTCGCCCTGACGTACCTACTGAGCGGTGCGGGTGCTTACCTGGCCCATGCGGCGTTCGAGCAGAGGACCTGGAGGTGGCTTCCCGTCCTGGGCGCATCCGGTGCCATCTACGGCATCATGGGCGCGTCCGCTGCTCTCATCGCCCAGGTTGCTGCTGAGCGCCCCGGATCCTTCGCCAGCAACTTGATCGGCATGATGACTGTTGCTGACTACCGAATGACGATGGACGGGATCCTGGCCGGGTTCATCAGCGTGCTGGTCCTATCGGTGACGTGGCTGGTCGGTGGCACACAGATGCAGAGTGAGTCGTGGACGCTCGGGGTGAAAATGACTGTCTCGGGGCCATACTTCGGGTGGCCCACCACGTTGGAAGCGTTATCAAGCACCGCTAAGTTGATGGTGTCTGGCACGATCGGCCACGTCTGCCACATGGGCGGATGGGTGTTCGGGTTCCTCCTCGTGCTCATGTGGGATTCGACGTCGTCGATGCGCGCCCTACCCGTCATGGGCGCGCTCACCGGCCTATCGCTCCTCATCAGGTCTGGGCCGACAGAGCCAGCAGGTTTACACGGCCCCGTGCGAATGTTCGCCACTCCGCCGCCCTCGCCTCGCAAGCACCTCCATCTGTTCTAANNNNNNNNATGTCGAAACTTGTGATCACGGTCGCGGTCGTGGCGACGGTGTCGTTCGCCCAGATGATTCCGATTAACCCGCCGAACGGCGTCTGGGCCCCTCCTCGTGCAGACAGCCGCTGTGGTCCCGACTTTGGATGGGCGGGATGTGGCGATGGCCTATGCTGCTCGGCTTCGGAATGGTGTGGCAGCGGCCCAATGCACTGCGGTGGCCCGATGGGCAACTGGGGCCAGGGAGGCGGCAACAACTGGCAGGGCGGCTGGGGCCAAGGTAACAACTGGCAGGGCGACTACAACGCCTGGCAGGGCGGCTACAACGACTGGCAGGGCGGTTACAACGACGGGCAGGGCGGTTGGAACGGCAACGGGCAAGGCATGGGCCCGCCTAACGGCGCCTGGGGACCGCCCCGTGGTGACTCGCGCTGCGGCCCTGATTTCGGATGGGCCGGATGCGACAGCGGCCAGTGCTGCTCCATGTCTGAGTACTGTGGCTACGGTCCTCAGTTCTGCAACAACAACTGGCTGTAANNNNNNNNATGATCACCAAGATCGTCGTTGTTGTCGTCGCGTGGGCATTGGCGACAGCACCCGGGTCGGGCATGGAGTACTCGGATTGGACCAAGATGGTGGACATCAGCGGTATTGACAAGGTCGAACTGCTACACGAACTGTGGCAGAATAGGGAACCCGCC---CGGTGGTATCGAGGATCGGG------------CGCATTCGATCATGCGGAGGCCGAGGGTGCAGTGCTGCGCCACATTGAGTACTTCGAAGGTCGCTGCATCAAGACCGACTTGTCCGGGGATATGGCGAATGCGTTTTTGTACGATTACGATACGGGGCGCGGAACGTTCCAGCGCATCGTCCAAGGGCTCCGTCAGAGCAGCAGCAACCGCACGTCCGCGATCCGCTTGCCTTGANNNNNNNNATGGCCGTCCTGAACGTATGCATGTTGCTGGCAACTTTTCTAACCTTTTTCCTGGCTGCCGCCGTCGACAAGAACGAGGGCAGCGTCTTCGCGAAAGGCAAGTACCGTACCAAAGGCCAGGCGTCGTCATCCCGGGTACGGAGCGAAGACCACAACTGCCAGCCCGGAGACTCGAATGACAACCCTCTTTGCGTGCTTAGTAAGTGGTACAACGCCGACTACGGAACGTTTGACCTCCAGACCACATGCGAGCACTGCGCCCGGCAATTGCCTTCGACGTCGG---CGAATCATCTCCAGGCCGGGTACAACGGCGTCCAGACCGCACCGTACAATAGCCGGCGCATCTCTGACCACGGGGTCTTGCCCGCCTCTGAATCCGGTAGGGACAATAGCCCCTACCGTCAACGAGCTGGTGAACGTCCCGGAATGCCAATATCGTACATCCCGAGCGAAGGCGGCAGTTACCATCACGCCCGTTCAGGTCCCCGTTCACAGTACCCGTACTTCGACGTCGACTATGCGACGTATCATGAGATGCCTCAGCTCCCCTCGCAGCCGATTCATG----AGCCGCCCCATGCATCGATATCGTCGTCGCGACAGACTGTCCAGAAGCAAGCTTATAGCAAGAAGAAGACGGACTGCAAACAGCGACGCCGCGATTGANNNNNNNNATGGGGACGTGGCACGCCGTGAACGCGCTGGTGGTGGTGCTGTTGGGCGTTACGGCCGTATGCGACGGCGCCGCTGCGTATCGCCCGGTGGTCTTCATGCATGGCCTTGGGGACAGTTCCGCCCACCTGGAGGGGCTGGTGACGGGTCTGCAGCGACGGTACCCGGGCATGTACGCCTGGGCCGTCCCGGTCTGTAATGGGCGGTCCTCGATGACGACGACGATGAGCGACCAGGTCCAGGCGTTCACCAGGGCCGTCCAGGAAAACCATCGACTCACTAACGGGTTCAATCTTGTGGGATTGTCGCAAGGCGCGCTGGTCGCGCGTGCCTACGTGGAAATGTGGGTCACCAAATCAGGACGCCGCGCCTGACGAATGATTTAGGCCGCATCGTAGGTACAATGTCCCCAGAGTGCATCGTCTCATATCCGTGGTGGGTCCTCAGGAAGGTGTTGACGGGTGCCCGAAGACCGTTCCACGGTTCCTGTGCGACCTGTTCGAAGCCGATCCCTACGACGCGCCGGTCGCTATCAGCGGATACGTCCGTCTACAATCTACGTATGCGTGTTTCCTGTTCTAACGCCGTCTGTACGTAGTGGAAGGACGTCAACAACAAGGACGAGTACCTCGCGAAGTCGCCGTTCCTGGCTGACAGTATGATCGTTTGCGTGCTTAGTGACTCACCTGGGCGTTAACTGCATCGTGCTAGTCAACAATGAGCGCCCAACGAAGAACGCTCAGTACGCCGACAACATGCGATCGTTGGACATGTACGTGCTGGTGCAAGCGGCCAACGACACGGTCGTGACGCCAAGGGCCAGCGAGCACCACGGGTTCTGGGCCTGGAACAATGCCAGGACGGTGGTGCCCATGCGGCAATCGCCCGGTTACCGAGGCGACTGGATCGGTCTGAAATCGCTCGACCGGCAAGGCAAGATAACGTTCCTGCAGTTCCAGGGCGACCATGTAGACGTTGTACGAGTCGGGTTCTGGGACGATCGGATCGTTCCCCTGCTTGACGATCCCATTCCCATCGTCCAGGAAGATGGCCACTCTTCGGCAATGGAGTAANNNNNNNNATGCGGAGCGTTGCCGTTG---TTGTTGTTGTCTTCGCCGCGATCGCCGCTGTCGTCGTTGTCGGGCGCGACGTTCACGTCGATGAGCCTATCGCACCGACTGCGGATCCCTCCGTTACGAAGACGATGCCGCATCACGACACGGACGACGTGCCGCGTTCGCACCATGAGGAAAGCGCCGAGGTGCCCCGAGCGAAATCGTCGCGACGCGGTTCGGCCCTCCCGGATTTAAGTGAACTGCTGGAGAAGGCGAAGAACGATGGGCTGTTTGACATGTTCGCCGGCATCAACGGCGAAGGCGCCGAAACGCACACGGACGAGCATGCCTCGACGATTACCGAGTTGGAATCGGCGTTGTCGGAAGGCATCGACCACCTGAGCAAGGCGCCCATGGAGGACATCTTGCATCATGTCGAGCAGGGTCGCGACTTCGGCGAGATCCTCGGCAACCCGAACTGGTTCGCCAAGATGCAGACGATAATGGAGCAGACGAAGGACGACCCGAAGGCGCAGAGCATCCTCATGAACGCCATGGTCCGGAAGATCCAGGACAAGCTTGGCGACATGGGCCGCGCTGAGTTGTGANNNNNNNNATGCCGCTGCTGCTCTCAATGCTATCCTTGATGATTTGGTCGCCGGTATGCATACGTGCAAGTGGTGGAGAAACGTCCTGTGACCGAACGGAGAAGCTGGCTGTATTCGAGTCCTGGGCAGAGGAGCTGGGTATCAGAAGCAACTTCCGTTCTGCGATGTATGCGTTGGGCGGATTTGAGATCATCGTCCTCTGCGACGATTCGGAGTCCATGCTTAGTAAAGACGTAGTCGACGACATGGGCAACAAGATGACGCGCTGGGACGAGCTACGGGACACCGTTAAATTGATTGTCGACTTTGGCGCCCTGTTTGACGATAACGGCATCGACGTTTATTTCCTGAATCGCCCGACATTGCCGGGAGTGACCTGCGCAAGTGACCTGGAGAAGGCGTTCAAGAAGGATCCAATCGGGGGAACACCTTTGGTTAGCACTGTTGATAGGATCAGGCGCGAGAAGATTGACCCCCTTGAGAGCAAGAAGCAAAAGGTTCTGCTGGTTATTGCGACCGATGGCCAACCCTCCGACGGCAAATCTGCATTCCACCAGCGGATCGCGAGCTTGCCGGAAAACGTGTATGTGTCGATCTTGGCGTGCACCGACAATCGGGCTGCTGTGGCGTACCTGGACGGGATGGATCGGTTGACTCGAGTCGACGTGACCGACGATTATATGACAGAGTTAGAGCGAATCCGGTCAAAGCAAGGAAAGTCGTTCAAGTTTTCGAAAGGTGATTACATCGCGAAAGCGTTGGCTGGACCGATTCAGCCTTGGTTAGACCAGCTCGATGAAGGGCGAGTCGATGTCCCTCAGTACAACAGGGTCCCTAAGCGCGATGCCAAGGGCACTTGCTGCACGATCTGCTGANNNNNNNNATGTCGATTGTCAAGTTCCTTATCGCTTCCGCCGTGGTCGTCGCGGCCGCCGCATTCACCACCGATGATGCTCGCGCGCTCGGGGACAAGGTCGTGGCTGTCGGCAAGGGCGCTGCCGCGAAGCTGGCGCCGATTGCCCGGGCCGGCGGGGACAAGGTCAGAGCCTTCAGCACGCACGCAGCAACGAAGATGGGTCTGGTCGAAGAATTCGGCGATGACAAGGCGCTTCGGCTCACAAAGCGCGGCAGACTGGCCACTGTTGTCGGTACTGCAGCTGGGACAGCAGCCGTTGGCGTCAAGGTTCTGCCGCGGCTCCGCATGAAATATGTCGTGCCCGGGGCGGCTGTCGCGGCCGCCGTTGGCGCTGTTGCCGGTGCTGACCATCTGCAGACAGCGTTCGGCAAGAACAAGGTTACGAACAAGCTCAAAGACCTGAAGACGAACTACATGCAGCCTGCCGTCAAGCGCGCCAAGGAGTTCGTTACCGGGAAGCGTACGAACCAAGGTCCGAACAATGCGGACGAGAATGCCGAAGGGTCGGAAGGGCATGAGGATATTGACGAGGAGTCGGACGAGTCGGGCGAGAAGGCCCAAGAGTCGGGCGATAAGGCCCAAGAGTCGGTCGAGGAGGCAGAAGAGTCGGGCGAGGAGGCAGAAGAGTCGGGCGAGGAGGCAGAAGAGTCGGGCGAAAGGGCAGAAGAGTCGGGCGAGGAGGCCGAAGAGTCGAGCGAGGAGGCCGAAGAGTCGAGCACGAAGGCCGGAGAGTCAGAGTCGGAATGGGAGAACAATCTGAACTATTGANNNNNNNNATGTCCATCGTCAATATTTGGATTCGCCTCGGGCGCACAGCTATATCTCTGTCCCTGGCTCTGCTGTTCCTGTTCAATGGCCGCGACGTCGAGGCTGTCGTCACCGTTATGTACTCCTACGATGTCCCGGATTGGGCCGCTTCAGGTATGGAGCAACTTTTGGTGGCAGCTTCGGGAGATATTCGCAGGGAGACAGTTGCTAATGCGATCCACCACGGTCTGAGCGGTGGCGAAATTGACGATCGTAAATCCAGGTTCATCGATGGAGTCAAATGGCACGGAAGTCCCAATGTCTTGATCTGGGCCGCATCCAGTGGCAATACCGCAGTCTTGGAGCTGTTGGCGGCAATCGATGGTATTCCACTGACCACCCCAGATAAGGAACTTGATCAAACGCCACTGCACCACGCCGCTAAGAATGGACACGATCTCGCTGTCCGGATTCTGCTGGGCAGCCGTGTCAACATTGACCCAATCGACGAGAGACGGATGACACCCTTGCACCTTGCAGCAGAAGGTGGACACAGTGACGTTATCGATGAGCTGCTGAACATCAGATCTCACGGCCAGCGCGTTGCGGTCAGTTTGCGTGATGCCCGTGGTCAGACTCCGTTGTACAAAGCCATTCTACGTGGACACAGCACCGTCGTCAAGACCCTGCTGCTGTCCGGCTTGATTGATGACGAAGACAAACAGGCAGCGTGGCAATTGGCTCACGAAAAGTGCGATAGCCAGAGCGTGTCGTTGCTTCGCGATTACTGGCATCATTGANNNNNNNNATGACGAGCGCGTTCTCCGCGTCGCTGCTGTGGCTGGCGTCGCGCGCGCTGCGATCCGCGGCGCCCAAGG---CGACGACCGCGGCGGCGGCTGGCTGTATGCAGGTCCCGCCGTTGGGCGCGGCAAACGGCGTCGTTCTCGGCGGCTAGAATATTCGATAACGGGTCGCTGTATCTGCCGTTCGACCTGAACGGCGACGAGCAGGGCGAGGTGGCGTACCCGGAGGAGGGCGACGCGGATCCGGACGTGGAGCGACGCCCAGACATGCAGGCCGATAGCACGCTGCGGAAGCGGAAGCTGAAGATGAACAAGCACAAGTTACGGAAGCGTCGGAAGAAGCTTCGAAGTCGCACAAAGGTCACGTGANNNNNNNNATGTCGCGCCTGGTCGTCGTCTGCTGCGTTGCCGCCATCGTCGCCCTGTCTCTTGCCAGCGCCGACGACACCAAGAACCTCAACACAAGCGCGCCAACTATCAA---CACGACAATGGCGCCCACCTGCCACCTGATCCAGACTAACAAGACCAACGCGGACGGCACGATCTCCCTCATCAACACCACAGAGTGCTCCGGCGACCGTACGGCAACGTCGGCAGCGTTCGGTCCGGTGAACCCGACTGCCTCCCTCATCGCTGTCCTGCTGGCCGTCCTGGCAATCGGCGCCTGANNNNNNNNATGGCACCAATGGCGACGACGCGCGCGGCCGTGCTGTTCATCGGCGCCATCCTGCTCGTGTCGATGATGTGCGTCGCTGACGCCGCCAAGAACCACGCCGCCGGCGACAAGGCGTCCGGCGGAGAGTCCAAGGTCAAGCAGCAGTCGGCGCCCAAGAAGTCGCTCATTGATGCGAGCCATTTCGACGTGGCGCGCCTGAAGGCGCAGCTGTTTGCATTGTCCACGGAAGTTAAAGTATGGCCACCCGGTGCGCACGTCCCGCAGCAGCACTAATCTGTCGATACAGGACCTGCACACCAAGTCGCCGCACGTCGTCTACACGCTCGTGTTCGCCGGCGTTGTCATCGGCCTGCTTGCCGCCAGCCTCCTCGGCGGCAAGCAACGCAGCCGTGGCCCGAAGCTCGCCAAGCGGAAGCTGAAGTAANNNNNNNNATGCGCATCGTCGACCCCGTTCGTATGGGTCGCCCGGCCGTGTACTGCGGCCTTGTCGCGATCCTGCTCGTCTCCGGGGCCGCTCACGCTCTGACGTTGCGCTCCAGCGATGGCGTCGACGTTGAAGTCGACTCGTCGGCAGCCGTCGCCCATTCAGGTCTGCTGCGGAAACACCTGGTCGGCCCCGACACGCAAGACGGTATTGCGGT---TCCCACCKCCCTAAACGTCGCCAGCCCCKAATTACAGCACCTCGTCCGGTTCATGCACGACACCGCACCGACCGACGTACCATATCGGCACCATCTCCCGTTGATCCATTACTCACTGTTACGCGTTTGCCTACAGATCGGGCACGCTGGCGAATGGGTCACTTCCCAGATGTCCTGGATGGACGCCGACACGGTCGGCAGGGTGCTGGCGGCCTCGTTGTACCTCGAGATGCGCGCGTTCCTGGTCGCGGTCGTGTCTCTCGACGTCGACTGGTATCGCGTAGCAGCGTACCGGCCGGACGTGAATTCTGCCCTCGTACTCGTTACGAACGCTGCCCGGCTGTGCCGCTTCGCGCGAACCGCAGGTCAGAAAGCGATTGTGGACCAGATCCGTGATGCCCTTGCTGTGGATGCGACCCGCGCCAGCTTTGTGATCAACAACGCGATGTGGGCCGACGGATTGAGGTTGCTGCACTGGGTCGTATGCCATGGCGATCGCAATTTAATGGCGTTCCTGCTGCGCCTTCCCGGGGTCGACGTCAATGTGCGGGACATCCACCAGCAGACGCCCCTGCACTGGGGCGTCCGAGCTGATCGCCAGGACATGGTCGCTCTACTGCTGAGCACCCCCAACATTGATGTTAATGCCGAATCAGGTCGGGCGACAGCGTTGCATGTGGCGCTGTCCTCTATGCGGTACTGCACAGCCAACCTTGCATGGACGTACGACGCCGGAACCCGCGAGGACCGGCGGCGCCGCTCCAAGATCATGTCGATCCTCGCTAGGCATGGCCCAGCTGCTGTCAGCTGANNNNNNNNATGGTCGGAACGATGGGTGCCGGCGTTTCTGCTGTCGCGTTTTACCTATTATTGTCAGTGCGGACTCGGCTGCTCACGGAGTTGCCCCAGGCCATTGTGCGCGAACGCATCATGGCGGATGATTGGTCGACGCCGACCGGCCCGGTCGTTGTGGATGACGACGACCTGCATGGGGGGGCTGTTGTGGACGACTGGGACGCGTCCAGCGACGAGGAGGAGGTGGCGGCGTCGGCGTCCGTGCAACGGCCAGCGCCCGTGAAGAAGCCAGCGGCAGCGCCGGTGAAGCAGCCGGCGCCGGCGAGGCCGAAGTACGTCGAGCCGAGTCCCGAGGAGGTCGCCAAGCAGATCCGTGCGAACAGGCTCGCCGACGCCGAGGACCTGTTCGGTGCCAGCGACAGGAACGAAGCGAGGGCCACGCAGCGCCTCGACGAGAAGCTCGATGAGCTGGCGCTGGCGTCCGAGGACGATTACAGGGAATTCGCGGCGAACGTCGCCAAGCGCATCGAGGTGGAGCGCCGCGGCAACACGAAGCGGATGACCTTCCTGAAGGAATTGCTGAAAGCGGCGTCGGACCCGCTGTCGATCGAGGAGATCAACGAGCTCAAGTCGGCGCTGACGGTGGTCTACAACCAGAAGAACAAGGTGAAGCAGGCGGCGAC---GAAGAAGAAGTCGAAGAAGGCGGGCAGGTCGCTGAACGTTGGCGGAGGCGGCATCTTCAACGAGGACGAAGTCGACGGCGCCGAGTTCTACGAGGAGGAAGCCTTCTGANNNNNNNNATGGTCCCAGGGTCGTCGTCGTCGTCGTCGTCGTCGTCGTCGTCGCCAGCGCCAGCGCCGAAGCAGCCGTCTGTGCCAGCTCCGGCTGTCGTTAGTCGTCGTCGCCAACCCCGGTTCATTCGCGGTCCGTCTCCTGTCCGGCCGCCGGCGACGGCCGCGGTCCTGTTGCCCGCGACATCGGTGCTGCGCCTGTGCTGCCGTGCGTGCCGGTTCGCGTCTCCTGACCACCATCAAATCGCTCAGTTTCAGGTCCATCCACTGCCATCGTCAGCCCCAGATCGCTCGCCGGCGTCATCATCAAGTCCTGCGCCAGAGGGTCCGTCCACGTCAACTTCGCCTGCACCAGCAAGGCCGTCCACGCCGTCGCCCTCATCAGCATCGTTGCTAGCGGCGCCTTCGTCGCCGACGTCGTCAGTAATATTGCCGCCGCCGCCTGGCGCGCTGCCCGCAATCGTCGTCTCGGTACGCCCAGGCTGGCTCTACATTGTGGCGCCCGATCTCACTACGTGTCTCTGCAGACCTGCAGCCTGACGTCGTCGACAATCGCCCAAATCGAGTCGTCGGTGTCACTGGCGACTCTGCCTGCGGCGGCATCGTCGAGCACGTCTGCGCCGGTGCCTCCCTTGTCTGCGTCGCAGGATGGTGGGACATCGGTGCCGTTGCCTCTCGTGTTGCCTGCCATCGTCGTAACTGCACGCGCCCGTGGTTGGCCAACCTGCTCGATTCGCCTGCTGACCACCGCCACGCCGT-TTTCGTTACATCAGGAGCAGGCGGCCGGTACATCGTCGCCGACGTCGTCAGTGGGTGCGCCTGT--TGTCACCGTCGTCGTCCTTCCCGCATGCTCTGCCGACAGCGTCTCCGCATCCGCTGATCGCTTCGTCGCCGTCAGGTCCCGTGATCACCGTACGCCTGCGTTCGCCAGCACCGCCGGTGCGCGTTCGTGCTGACCGGTTCCTTGACGCGCCAGGGTAACGCGTTGACACTACACCGGTCGTCGGTGAGTGCGAGCAAGCATAACGGGAGGGGTGCCTCGGTGCTGTTCGACTACGTGGCCACGTACGCCACGGAGCACGCCATCCCGTTCGCGACGCCTGCTCGCCTGCGGGAGCTGATCCTGCAGGGCAAGACGCAGGGCGAGCTGATAACGCCGACCTTCGCGGCCAACCTCGCCGAGTACATGCTAGTCCATGTGCCGTCGATTAAGGCCGACACGACGGCAATCGCGTACCTGCATGGGGCTCGTGCGGTGCTGTCCCGCGACTTCTTCAACGGAGAGAAGGTCGTATCGCTCGAGCGCGGCGATGCCATGACCAAGATCACAAGCAGGATTCGGGCGGTCCTGACGGCGCGTGCGCACGCTCAGAATCGTAGGCGACCTCGTGCCGCCGCCGATGCCACATGTGATCAACTAACGCACCGGGACCCGCCACGTCCCTGGCAGGCCCCTACCACAAGCCGGCACAGGCCCTGGATGGGTCTCTTTACGCGCGCTTCGTCCGCCATCTGCTGTTGTA--CGTGGCTGTACCGCGGTCGACCCCTGCTGCTGCGACGACGTGGCTGACGCAGAGCATTATGCAGAGAGAACACGTCGTCGTCCGTCGCTTTGTATGCCGTCGTCGTGTGGGCTCGGCATTTCTGTACCCGCATCAGCGACCTCGCATCCGTCCACTTGAGCGGAATTCGGTTCGATGCGTTCGCCCGTGGCATCGCCGTTGATATCTACCGGCCCAAGGTAAACCGACGCCGCAGGACGTCCCGACGCGCTCTGAGCGAGCCTGTACACTCTCACTTGTAGACGAACGTCACGCGGGAGCACAGGTCGGTATTCGACCTGACCGCAGAGCTTGACGTGGTGCTGGCGACGGCGCTCCAGTGCGCCGTCAACGGGTCGGCTAGCGACGCGCTCGTGGACTCCCAGATAGGATCGGGACCGGTGGGGACGCTGCTCAAGCGGTACGCCCAGCAGGCCGGCTCCGATGGGCTCGGCCCGTTGCTGACGCCGGACACGGCCAAGACTCACATGTTCCGGCACTCGGCGGCTGTCGACATGGAGCAGTACGGCGCGTCGTCCACTGCTCGGGCGTACCGGGGCG---GCTGGGCCCGCGCGCGCACCGCCGACGAACATTACCTGTTGTCCAACGACGTGTTCGCCGACTACATTGGCGCATGCACGACGGCGGGACACGACTGCCCCAAGGCGGGCGACCCGAAAATCGTGGCTCCATCGCTCGGCATCAGCAGCGGCGCCGCCCATCACGATACGGCCCAGCGGGTCCGGTTCGGCGATCAGCTCTTTGCAAGGGCGCCGACGCTTTCCAAGCCTGTCGTCCGCGTCCTGACAGCGGCGCTTCTGAGTCGGTGGGCGTTCGTGAAGGGCCTCCGAAGCGAGACAACAGGGGCGGAGCATTTGATGGTCGCGCGCGTCCGCGACGTCTGCGTCCAGCTCGGTATAGCGGTCGACGCGGTCGACCGCTGGTCAGCCGAGGTCGTTGCCAGTCACCGCTCGGACAACCCGCACGTCTTCCGACAATCAACCGGGGCCGCTCCGGCACCATCATCATCATCATCATCATCGGGCGCGGCAGAACCTGTTCAGGCGTTGTCGCCGGCGGTCACTGCGTTCATGGAATCACTGGAGGCCAAGGTCGCTGCGCTGGACGAGAAGATGGACAGCATCGCGACCGCCCTCCAGATGGCGACCGCTAAGGGCAACCTACCTGGCCAGCTCGCCGCCACCCATGCGCCCGATCTCGCCACCGCCGATCCCGTCACGAGATGCT---CGACGACGTCGTCGTCGCCGTCTGAGACGGTCGACGCCGCAGCAGCCGTGTCGACGTCAGGCACCCGTGACGACCGCGACAATGGCATCGATGCTGTATTGCACCCGTCGTGGCCGGCGTGGAAGGCAGCCACGTACGCGTTCGTGAACGACCTGGACGGGGTCGACCTGACCGCCTGCGAGGAGAGCCGTCGCCGGCGTGTCGCGGATGCCTGTTTCTGGCGGGATCTGCTGTCGACGCAGCGGTTTACGCCGGACGGCATGGTGCCGCCGCCGACACTAACGCCGGCGCTCGCCGGCGCTGCGACGCTGCCCGAATGGACCCGGCAGGTCAATATGTATTTCCAGAAGGCGGAAGGTGCCCTGGTGCAATGGGTTCGGCGTCAAAGCGCCAAGCCGGGCCATGCGGGGGCCAAGCGCCGGAAGTGCACGACAAACTACCAGAGCTTGCGCCGGACGATACGCCATCTCCTGTAANNNNNNNNATGTCGCGCGCCGCTGCATC---CGTCGTCGTCGTCGTCGTCGTCATGGCCGCGCTGGCAATGGCAGCAGACAGCCCAACCCGGGGCCAAGGAGACGCAGCCAGCGAGGAAGCCCGGGAGATGAAGCACAAGCTCGCGCAGAAAGTCGAGGCGAAGGAACGCAGGTTGGAGGAGATCCACAAGGCGATCGATGAAATCGATCTGGACGGGTTCACCCGGGACCACAAGCGCCAACTCAAGGCCACCACCAGTCTGGAGGAATTCATCAAGGTGATCGACTCCTTCCCGAAACAGACGGAGATGGAGACGCCGGGAGACGAAACCGACGAGGGTGACGAAGAGCGGGAGCCTGTTCGGCTTATCACAGGAGAAATCAGGGACCGCCTGGTTGACATGTATGAAGAAGTTGAGAAGCTGAAGAGGGAAATCGTGGATACGGCTCTCCGGGGACAGGAGAAGGAGTCTCGTGGCACCGGGGAGGAGAGCGACAACGAGGAGGGCACTAGCATCCCAGTCACTGTGCCTGGCGCTGGTTCATCGAACGGCAAGACCACGACGCCCGGGAAGAAGGCGGAGGCCTCGCATGCCCAAGAGAAGGAAGCGCCAGGCGGCCCTGATCCTAAGACCATGTCAGGTAGTGCGATGACGATGGGTGCCGCACCGGTCGTCGCTACGGCTGCGATCGCCGGTACCGTCGGGCTCTATGCGTACAAGAAGAAGTCGAGCCTGAAGAAGGGCTGGAACAAGGCGATCGCCTACCTGGGCAAGTCTCTGTCCAAGGTGCCGGCGGGGCCAGTTCCTTCTCCTGAGCCGCGTTCGACCCCGATGACGGTCGGTAAGGTTGCCGGTGCGGTCGCCGCTACGACTGCGGCCGCCGGCGCCGGTACCGTCGGGTACTTTGCTTACACGGAGAACGGCCTGACGAAGGGCTGGAACAAGGCCATCGAGAAGGCCAAGAACGTCGCCAACGCGGGCCTCCAGACGCTGGGCCTGCAGGAGAAGCCGGCGCAGACGCCGCCTGAGGTCGACCAGGCGACGTCGTCCGCCACCGGCGCCATCGTCTCGGTCGGTGCCGTCGTTGCCTGCGCCTTCGCCGCCCTGGCCTGANNNNNNNNATGCTCGCCCGCCTGTCCATCGTCGTCATGCTCCTGGCCGTCGCCACCGCCGAAACCGACATCTACATCTGCGTGAACGGCGTCACCCTCCTGATCGACGTTAACAACATTGAAGCGTTCCCCGGGTACACCATAGGGCAGTGCCCCACCACCGCTCCGGTGACGACGGCTCCCATGGAGACTGCAGCTCCCACTCCCGCACCGTCCACGCCGGCCGCTGCTCCCATGATGACGGCTCCGGCGGTTGCGAACGCCACCTCGTCCGCGTCGGCGGCTCCCTCGACAATGGCTTCTACCGGTACGAACGCCACAACGACGGCGGCTCCCATGACGACAGCTCCGATGGGCGTGAATGCCACGACAGCACCGACGGCGAACGTCACGACAGCACCGACGGCGAACGCCACGACTTCGCCAGCGGCGTCGATTGCGACCATGGCGCCGTCCGCTCCTGCTGCGATAACCGTTGCGCCGATGAGTGCGAGCACCAACAGTGGTGCGCCGACGAGTGCACCGAGAAAGCGCTGGGAGCACCAGCAGCACGCGTGGAAGGGGACGGGAACGTTCAACAGGGGAGCGATGAAGGCTGTTGAGCGGAACGGCACAATGACGCCGCCGCCAGACGCGGCGATGAACCCGGCGTCGCGCGTCCTCATGTTCCTCCAATGGTTCTCGCCGGTCTCCGTCTATGAAAACCCGCAGACCGTCATCATGTTCTTCCCGATGAAGCGCCACAATGGTGGCAGGCACGCGAACCACCACGATGTGAAGATGGGCAGGACCGCGCGTCGTATTGCCGACATGATGATGTCGGACGGCAACATGACGGTCGGCAATGGCCTCCTCGGCAACAGCAGCGCCAACCTGCCGGACGAGACACCCACCATGCGTATCAACTAANNNNNNNNATGTTGTCGCTGCTGCGATGGGCGGTCCGTGGGCTGGCGACCGCAGCGCCGTCGTCGTCGTCGTCAACGTCGCTGGCGCTGCCGAGCGCGTCGGCGCTGGCGCACGCTAGGCACCGGAACATTAAGGTCAGCCCGAAGAAGCTGAACGAGATCGTCCGGCTCGTGCGGGGGTTGTCGGCCAGCGAGGCGATCATCCAGATGCAGCTGTGCGAGAGGCGCAAGTCGACCGTCGTCCAGAAGTGCATCCAGAACGCGGTCAACAACGCCATCAACAATCACGGCATGGCGCTGGACCGGCTGTTCGTCAAGGAGGCCGTCGTCGGGCGCGGCCAGTGCGTGCGCATGCTCATGTTCCACGGCCGCGGCCGCGTCGGCAAGCGCGTCAAGCGCCGCTCGCACCTCACGGTCAAGCTCGCCGAGCAGCCGTTCGACCCGAAGGAGCGACGTATCGGATCGTTCGGCCCGACAAAGTCCAAGATGGCCCTGACCTTCCGACGACTGGGCGTCAAGCGGACGCTGTGANNNNNNNNATGGCGCGATCCTTTGTTGCTGCGGTGACGGTTGCAATGGCCCTGGCGTTGGCGGCGGCGCAGGTCCCAGTCACGTCCAAGTTTAAGTTCGGCGAGTTCTTTCGAGGGTACGGCCAATCATCACGTCTATACATGTCAGGTGCTGAGGTCCCGTCAGGGAGTTTAACGTTGTCGTCAGCAAAGGGGATGTTTCCCAGGGATATAACCCCGGTATGAGTACGCATTAAATACGACACTGCTCGTATGACTGACAAATCGTTACACAGAGCCATCCTCGATACTGAAGTTGAACCTGAGCGAGTCGGCTGCCAAGACGGCTGACTCTCCAAAGATTCTGTTCGGCGAATCCTTCATTAACAACACTGAAACCGGTGCGATTCACGACCGTGGAGTCATCGAAGTGTCAGCTCGTTGCGCGTTCGCTGAATGGTAGGATTTAACTGTTGTGTCTACAGCGAATTCAACAGCGACGATCTGAACTCGGGCGCCCTGAAAGCAGGGAAAGACGATGGGTAAGCCGTGGCGCATAGTCAAAATCCATAAGCTCTTCTGAATGGTCATTAAAGGCCGGTGTCCACGTTGTACGAGTTCCACTTCGATGTCGTTCCCAACGGTGTTGCCATTTCGACCGGCCATTTCAAGGCGACACCTGATTCCCCGGAAACGGCATACACGTTCCAGATCAACTCCTGGGACTCGTTCACGTTCACGAGCGTGGCATCTGATGGCAAGGTTACGTTCTGGTTCGGCCAGCGCGTCAAGACTGAACTCCCCAAGAGCTTTCTCTCGAAATACGGATCGACGCTCCTACTCGTTGCCGTGTTCGGCTTTAACATGCTCATCCAGCGCAAGCTGAGGAAGGATACGACTCCGAACGTTGCCCAGAAGGCCTCGGAAGCCAAGAAATCCGAGTAA
>P.b-41-BOLE-(6/-/-/-)-CAN/BC
ATGAAGCCGGTCGTGCTGTCGTTACTGTCGTGCGCCTTGCTGGTCGCGGTTGTCGTCGCTGATGGCGGCGACCAGGTCGGTGTAGTACACGTGCCGGTGGTTGTGACGACGAAGCCGCAGGAGCCGTCGACGCCGGTTCCCGCGTTCGCGCAGCGATTCCTGAAGCAGAAGTTGCAGACAGTGCAGCGCGACGCGAAGACGTTAGGCAAACCGATCGGGATCGCGGCTGGTATGCACCTGGGGATGAACGCGCTGGACCGGTACATGGGCGCCGGCACGGGTGCCAATCGTGTCCGGCGCGCTGTGGCCCAAGGCGCCGCTGGGCTCACCCTGTTCTCGCTGCGCCCGACCGAGTTCAGCGCCATGCTCGCCTACAGGGCGTTCCGTTACCTGCGACGGCGCCTGCGCAAGGACGACACGACATCTCCACGCCCGTGANNNNNNNNATGAGGACGGCAACGCAGGCGATGCTGGTCGTGGTGGGCGCCGTGTGCGCGCTGGTGGCCCGGGCGGAACTCAGGGGCGTGATGAGCTCGCCGCTGGTCGACATGGGCCACATGCACCAGCACGACATGGGGCTGGCGCACAACCTCATGTTCGACCGGGACCATGTCATCCGCGACCAGGACGACCACGTCCACCACGAGATGGACCACCACCACCTGCTGGGCGACGACCGGCACGCGATCCACGACCACGACAYGCTCGACCACGACACGTTGCTGGCGCACGGCACGTTCGGCCACGACGACCTCCTGCACCACGACGGGCACGACATTGCGCACGAGGGCGCCTTCGGCGACGTCGACGAGGACGTCCACGACGACTTTGCCGGCGCCGACGAATTCATCGGCGACGCCGACCATGGCATCGGCGGCTTCCACGACGACTTCCACCACTGANNNNNNNNATGGCGTGGACGGTTGTTGTTGCTCTTGCTGTTGTTGCCGGGTACATCGAGCCGGCCAGGGCGACTCCAGACTGGACGACAATGTCATGCACCGCGAACGCTGCGCTCATTGCGAGCTACAACAGCCTGACATGGGATATACAGTACCAGCGCATCGGCAATGGGACGATGACGATCTACACCAGCGACGACCGATTTGAGCACCCGGCAACGATCGAGTGCAACGATGCCATGCCAGACCCGTTGATGGTCTACGAGCCTAAAGACGAATGCCTGTATTACAGCTACTACAACCGGTTCGGCAAGGCGCAATGGTCAAAGTACTGCCTCGGGAAGATGTCCCAGGACGGGTACGCCATCGAACGGTTATGCCAAGGCGCGTCCGGCGAGGTCTACATGGCGTCGGTGAATCCCAAGACAACGCAGGGCGTTATCGTGATACTGTTCGCATCCGAAGAACTCCTAAGCCGCAGCGGCATCTGGACCAATGACTGGTCCAAACGCGTCCTGAAGATGGCCGACTTGGTGAAGGACAATTGCCCAGAGGCGGCGCCCGGCAAGACCGCCGCCCACCAGGGGTGGTGGAACCCGCTTCGCCATTGCTTCGGATGCCGCTGANNNNNNNNATGAAGTTGTTGCCAGCGACAGCGTTGGTAGTCGGAGCCGGGGTCGGCTTGGCGTACGCCGCTGGCAGGCCATCCCGACGTCAGTTCGTGAAGAGCGTAACGGTTGCGGCGCCGATCAGCGTCGTCTGCCAGGCGCTTCGCGACCTGGACACGTACTTCAAGCTGTGCGAGCTGCCCGGTGAGCAGTACGCCGTCGAGGGGTGCACCACAGTCGACAAGACGACCACGTTCCAGGTCGTCCACCGCCTCCGATTCGGCAAAGTCATCCGCACCTGGGCGTCTCGAGCCGAATCCGATGCCGGCGACGGCGTCGTCGAGTTCTGCGACACGTTCCAGGCGTGGAGCTCCGATTTCAAGATTGTGTTCCGTTTGAAACGCGCCGGTGAGCAACGCACGCAGGTCGACGTCGTCTGGGCCGCCACTGGCCCTCAGTGGCAGACGCTGTTCTTCTCGCGCATGGGCCCGAAACAGTTCGATATCCGGTTGGCTGGCCTGAAGCGGCACTGCGAATCGGTGGCCACCAACCATGGCAACCTCCCATGANNNNNNNNATGACGACGAATTTGCCGGTGGCGGCGCTGCTGCTAGCAGTGCTGGTGTGGGGTGTATGCCACGGCCAGGAGGAAGCGGCGCCGACGGGGCAGGCGGTGACTGCTGCGGCGCACGTGGATGAGGCCGGGCAGACGCTGAACGAGCGAGGGTTCACGGACGGACCTGGCGGTCTGAATCGGTTCGTCAACGGGTTGAAGCCCGCGGTCGAAGAGATCGCCGGCGACCAGGCCGGTGGGATCGCGTCCATGGGCGTGCACTCCGTCGCCAAGTACGTGACGGAAGCGGTGGCGAACAAGTGGGTCGTCGGCCGCTTGTTCATGGCGTACCTGTGGGGTAACCGCCACACGGTCGACGAGCATCTCGGCCAGATCGCTGTCGACTACGCCGTGCCGAAGGTCCCGATTGCGGGGGGCATCTACAAGAAGTACAAGGAGGTGATGGCCGCCGATTATGCGGCCAAGGTCGTACCTGGGCCGAACATTGTCAAGCACCACGTTGGCGGGTACGTCGACCGCATCGCGAAAGATCAGGTTCACGCTTTCGTGGCAGCGCCCGTGTACCGACAGGTTGGCGGCCACGTCAACAAGGCGCTTGGCGTCGTTGCGAAGGAGGCCGGCGAGGCGCTGGAGCCGCACGCGCCGGAGACCGTCGCCGCCGGCCGTGCATTCGGTGCCGCCATGAAGCGCCTCCTCAAGGGCCCATCCGACGAGGAAATGGAGGAGTTCTACAAGGAGCACCCGTCGAAGAGGATAACGGATGGTGGCGGCAAACGGGAACGGTCGCGGAACACGTCGTCGGGCACCGTCGCTCCAACGTTCACTATCGCGACCACGATCATCGCCGGCCTGCTGTGTATCATGTGANNNNNNNNATGGCGCGATTCGCATGGTCGTTGATGATGGCGCTTGCTGCTTTTTGTATTGTGCAGAGGGCGGTCTCCGTGCACTGCTCGCTCTGCGGGGAGGCGATGGAAAGGACGCTGCGCTGCGGTGGGTGCAAGGCGACCCCGTACTGCTCCGTTAAATGTCAGAGGAAAGACTGGCCGCGCCACAAGCCGATGTGCAAGACTGATGGTGGACCAAAGCGGGTGTGCGTCGTCAGCAAGCAAGCCGCTACGCAGCGCCCGAACACGCTGGGGTCAGCTCGATTTGATAACGCGACGAAGGGAATCGTCTCGCTATTGGCCTCTCTGATCGATAATGATAACGTCCTTCCACATGTCGAGTCAAACCCCAGTTTCAAGGATTCGTTTCAAGCGAAGGTGCAAGCACTGTCGCACGATTTCGAGAGTGTGCTACAGAACTGCTTGGGGACGGAACAGCCGCTCCACCTCATCAAGTACGTCCGTGAGAACAAGCCTGCGCTGACCGAACGGTGGCTTAAAGTGGTCTTGATCCCTTCGTTTGAGGAAGCGCTACCCAGCCAGGTCGTATCATCTTTTCCCAATTGGTTCGACCGTGTGACGGAGGAATTGCGTATAATCGCTGAGGAGGTGATCGACGGTGCGTTGCAGTCCCTTGAGGATAGGAAGCATTCTGGCACGAGCTTCAACAGCTGANNNNNNNNATGTGCAGTCCTCGTCTGTGTTTCGCGCTGACCGGCCTGGTCCTCCTGGTCGTAATCGAAGCCGAGCGGCATGTCCGCGTCACCTTGAAAGCGGTCGATGGCGACGACGCCCCAACGATGGAATGCCTCGTGCTGAACTTGAACGACAATGGCGCGCTCCAAGAATACAAGGCGTACCTGAACGCCCACAACATCATGATCAACCCCGCGTTCGATACGAGGTCTCCGAATGACAAGCTTGGCGACTTCCTGAACTTGCTGTCGCTCCGACAGGAATGTATCTATCGTATGCAAGCCGGCGCGAAATTGTGCTTGTTTGGAATGCAGGGGGCCGGCATGCTAAAGGACTCTCATCCGTACCTAGCTACCTGTGCTGCCGCCGCGGCCGGCGTTGCTGCCTCAGATGCCATTTGTACTGGGGTCATTGATTTTCCACGGGAACGCAAAGTTAAGGCGGCCCTGCACCGGTTCCTTGCACAGATCGTGAATCGCGACGTGGTCATCCCCATGATCGACCACATCATCACGGGCGAACTGATCCGTCATTGGATGTGANNNNNNNNATGGCAGTGGCACGCGTCGTTCTGTTCCTGTTCGCTGTCTGTGTTTCCAGTGCGGCTGCGTCTTCCACGACGAGCAACGCCACCAAGCTTGTCGTCCGCGACATTGCGCAAGCGGGATACAACGGCCTGGATCGGGCCGGCGCCCTGATCATTCGCACGTTCGGCAGGCACGCCAATGCCGTCGTGGGCGGGCTTGGCGTCTACGGGGCGTACAAGTTGGCGTCCGATATTGACAAAACATTACAACTCGGCTACATCCAGAAAGGTCGCAAAGCTGCTGTCGTGCTTGCTGGTCTGATCGGCACCGTTCTTCTCGGACACGGTCCCCGTCGCACTGCCAGCGATCACAACTCGTACACTGCGTCAAGGGGAAGGGCGCATGCGGCGCGAGCATTTGGTGTTAACCCGCAACGAAGTACCGGTAGGGTGTCGACGCGTCGCCTTCGGACACGGGTGTCGCGGCTTGACGAATCCCACGAGTCGGACGTCGGTTCAGGCAGCGGCTGGGACAGCGTCAGCGGAACCGACAGTGCATACACTGACTCCGATAGCGATGACTTCTGANNNNNNNNATGCGGCCCATCGTCCTGGTTGTCGCCGTTATTGTCGTCCTTGCTGCCAGCGTCCATGGACGAATGCCCCGCAGCCACCACCCGAAACATGACCTCAAGTTACTGGGGCGCACGTTGCGCACGCTGCTCAATCCGGTGCATGCCATGAAGGTGACCGGCTTCAACCAGCGTGATCCCCATTACAAAGGAGCGATCGTGACGGCCAGCGTATCGAACATGACAATAGTCGACCTGTCACCGTTCATGCTGCCTCGTATGAACGGCAGGCTGAAATCGGGTATCCGGCGACTCGCCCAAGCCCCAGTCACGCTGTCGTTGGTCGCACTGAACACGGCGCTGTTCGTGGCAAATCCTGTCCTGACACCAAAGAAGCTTAGTTGGGCGGGATGTACGAAGACCTTGCTGAACAGCCCGTTGCAGGGCATAAAACGGGCACTGTCCAGCATGACGCATCACATCAACGCCGAGCATCTCATCGGTAACATGATCGTCTTGTCCCAAATCGGGCCCATTGTCGAGAAGAAGCTCGGGGCAACCAAGTTCGCCCTGACGTACCTACTGAGCGGTGCGGGTGCTTACCTGGCCCATGCGGCGTTCGAGCAGAGGACCTGGAGGTGGCTTCCCGTCCTGGGCGCATCCGGTGCCATCTACGGCATCATGGGCGCGTCCGCTGCTCTCATCGCCCAGGTTGCTGCTGAGCGCCCCGGATCCTTCGCCAGCAACTTGATCGGCATGATGACTGTTGCTGACTACCGAATGACGATGGACGGGATCCTGGCCGGGTTCATCAGCGTGCTGGTCCTATCGGTGACGTGGCTGGTCGGTGGCACACAGATGCAGAGTGAGTCGTGGACGCTCGGGGTGAAAATGACTGTCTCGGGGCCATACTTCGGGTGGCCCACCACGTTGGAAGCGTTATCAAGCACCGCTAAGTTGATGGTGTCTGGCACGATCGGCCACGTCTGCCACATGGGCGGATGGGTGTTCGGGTTCCTCCTCGTGCTCATGTGGGATTCGACGTCGTCGATGCGCGCCCTACCCGTCATGGGCGCGCTCACCGGCCTATCGCTCCTCATCAGGTCTGGGCCGACAGAGCCAGCAGGTTTACACGGCCCCGTGCGAATGTTCGCCACTCCGCCGCCCTCGCCTCGCAAGCACCTCCATCTGTTCTAANNNNNNNNATGTCGAAACTTGTGATCACGGTCGCGGTCGTGGCGACGGTGTCGTTCGCCCAGATGATTCCGATTAACCCGCCGAACGGCGTCTGGGCCCCTCCTCGTGCAGACAGCCGCTGTGGTCCCGACTTTGGATGGGCGGGATGTGGCGATGGCCTATGCTGCTCGGCTTCGGAATGGTGTGGCAGCGGCCCAATGCACTGCGGTGGCCCGATGGGCAACTGGGGCCAGGGAGGCGGCAACAACTGGCAGGGCGGCTGGGGCCAAGGTAACAACTGGCAGGGCGACTACAACGCCTGGCAGGGCGGCTACAACGACTGGCAGGGCGGTTACAACGACGGGCAGGGCGGTTGGAACGGCAACGGGCAAGGCATGGGCCCGCCTAACGGCGCCTGGGGACCGCCCCGTGGTGACTCGCGCTGCGGCCCTGATTTCGGATGGGCCGGATGCGACAGCGGCCAGTGCTGCTCCATGTCTGAGTACTGTGGCTACGGTCCTCAGTTCTGCAACAACAACTGGCTGTAANNNNNNNNATGATCACCAAGATCGTCGTTGTTGTCGTCGCGTGGGCATTGGCGACAGCACCCGGGTCGGGCATGGAGGACTCGGATTGGACCAAGATGGTGGACATCAGCGGTATTGACAAGGTCGAACTGCTACACGAACTGTGGCAGAATAGGGAACCCGCC---CGGTGGTATCGAGGATCGGG------------CGCATTCGATCATGCGGAGGCCGAGGGCGCAGTGCTGCGCCACATTGAGTACTTCGAAGGTCGCTGCATCAAGACCGACTTGTCCGGGGATATGGCGAATGCGTTTTTGTACGATTACGATACGGGGCGCGGAACGTTCCAGCGCATCGTCCAAGGGCTCCGTCAGAGCAGCAGCAACCGCACGTCCGCGATCCGCTTGCCTTGANNNNNNNNATGGCCGTCCTGAACGTATGCATGTTGCTGGCAACTTTTCTAACCTTTTTCCTGGCTGCCGCCGTCGACAAGAACGAGGGCAGCGTCTTCGCGAAAGGCAAGTACCGTACCAAAGGCCAGGCGTCGTCATCCCGGGTACGGAGCGAAGACCACAACTGCCAGCCCGGAGACTCGAATGACAACCCTCTTTGCGTGCTTAGTAAGTGGTACAACGCCGACTACGGAACGTTTGACCTCCAGACCACATGCGAGCACTGCGCCCGGCAATTGCCTTCGACGTCGG---CGAATCATCTCCAGGCCGGGTACAACGGCGTCCAGACCGCACCGTACAATAGCCGGCGCATCTCTGACCACGGGGTCTTGCCCGCCTCTGAATCCGGTAGGGACAATAGCCCCTACCGTCAACGAGCTGGTGAACGTCCCGGAATGCCAATATCGTACATCCCGAGCGAAGGCGGCAGTTACCATCACGCCCGTTCAGGTCCCCGTTCACAGTACCCGTACTTCGACGTCGACTATGCGACGTATCATGAGATGCCTCAGCTCCCCTCGCAGCCGATTCATG----AGCCGCCCCATGCATCGATATCGTCGTCGCGACAGACTGTCCAGAAGCAAGCTTATAGCAAGAAGAAGACGGACTGCAAACAGCGACGCCGCGATTGANNNNNNNNATGGGGACGTGGCACGCCGTGAACGCGCTGGTGGTGGTGCTGTTGGGCGTTACGGCCGTATGCGACGGCGCCGCTGCGTATCGCCCGGTGGTCTTCATGCATGGCCTTGGGGACAGTTCCGCCCACCTGGAGGGGCTGGTGACGGGTCTGCAGCGACGGTACCCGGGCATGTACGCCTGGGCCGTCCCGGTCTGTAATGGGCGGTCCTCGATGACGACGACGATGAGCGACCAGGTCCAGGCGTTCACCAGGGCCGTCCAGGAAAACCATCGACTCACTAACGGGTTCAATCTTGTGGGATTGTCGCAAGGCGCGCTGGTCGCGCGTGCCTACGTGGAAATGTGGGTCACCAAATCAGGACGCCGCGCCTGACGAATGATTTAGGCCGCATCGTAGGTACAATGTCCCCAGAGTGCATCGTCTCATATCCGTGGTGGGTCCTCAGGAAGGTGTTGACGGGTGCCCGAAGACCGTTCCACGGTTCCTGTGCGACCTGTTCGAAGCCGATCCCTACGACGCGCCGGTCGCTATCAGCGGATACGTCCGTCTACAATCTACGTATGCGTGTTTCCTGTTCTAACGCCGTCTGTACGTAGTGGAAGGACGTCAACAACAAGGACGAGTACCTCGCGAAGTCGCCGTTCCTGGCTGACAGTATGATCGTTTGCGTGCTTAGTGACTCACCTGGGCGTTAACTGCATCGTGCTAGTCAACAATGAGCGCCCAACGAAGAACGCTCAGTACGCCGACAACATGCGATCGTTGGACATGTACGTGCTGGTGCAAGCGGCCAACGACACGGTCGTGACGCCAAGGGCCAGCGAGCACCACGGGTTCTGGGCCTGGAACAATGCCAGGACGGTGGTGCCCATGCGGCAATCGCCCGGTTACCGAGGCGACTGGATCGGTCTGAAATCGCTCGACCGGCAAGGCAAGATAACGTTCCTGCAGTTCCAGGGCGACCATGTAGACGTTGTACGAGTCGGGTTCTGGGACGATCGGATCGTTCCCCTGCTTGACGATCCCATTCCCATCGTCCAGGAAGATGGCCACTCTTCGGCAATGGAGTAANNNNNNNNATGCGGAGCGTTGCCGTTGTTGTTGTTGTTGTCTTCGCCGCGATCGCCGCTGTCGTCGTTGTCGGGCGCGACGTTCACGTCGATGAGCCTATCGCACCGACTGCGGATCCCTCCGTTACGAAGACGATGCCGCATCACGACACGGACGACGTGCCGCGTTCGCACCATGAGGAAAGCGCCGAGGTGCCCCGAGCGAAATCGTCGCGACGCGGTTCGGCCCTCCCGGATTTAAGTGAACTGCTGGAGAAGGCGAAGAACGATGGGCTGTTTGACATGTTCGCCGGCATCAACGGCGAAGGCGCCGAAACGCACACGGACGAGCATGCCTCGACGATTACCGAGTTGGAATCGGCGTTGTCGGAAGGCATCGACCACCTGAGCAAGGCGCCCATGGAGGACATCTTGCATCATGTCGAGCAGGGTCGCGACTTCGGCGAGATCCTCGGCAACCCGAACTGGTTCGCCAAGATGCAGACGATAATGGAGCAGACGAAGGACGACCCGAAGGCGCAGAGCATCCTCATGAACGCCATGGTCCGGAAGATCCAGGACAAGCTTGGCGACATGGGCCGCGCTGAGTTGTGANNNNNNNNATGCCGCTGCTGCTCTCAATGCTATCCTTGATGATTTGGTCGCCGGTATGCATACGTGCAAGTGGTGGAGAAACGTCCTGTGACCGAACGGAGAAGCTGGCTGTATTCGAGTCCTGGGCAGAGGAGCTGGGTATCAGAAGCAACTTCCGTTCTGCGATGTATGCGTTGGGCGGATTTGAGATCATCGTCCTCTGCGACGATTCGGAGTCCATGCTTAGTAAAGACGTAGTCGACGACATGGGCAACAAGATGACGCGCTGGGACGAGCTACGGGACACCGTTAAATTGATTGTCGACTTTGGCGCCCTGTTTGACGATAACGGCATCGACGTTTATTTCCTGAATCGCCCGACATTGCCGGGAGTGACCTGCGCAAGTGACCTGGAGAAGGCGTTCAAGAAGGATCCAATCGGGGGAACACCTTTGGTTAGCACTGTTGATAGGATCAGGCGCGAGAAGATTGACCCCCTTGAGAGCAAGAAGCAAAAGGTTCTGCTGGTTATTGCGACCGATGGCCAACCCTCCGACGGCAAATCTGCATTCCACCAGCGGATCGCGAGCTTGCCGGAAAACGTGTATGTGTCGATCTTGGCGTGCACCGACAATCGGGCTGCTGTGGCGTACCTGGACGGGATGGATCGGTTGACTCGAGTCGACGTGACCGACGATTATATGACAGAGTTAGAGCGAATCCGGTCAAAGCAAGGAAAGTCGTTCAAGTTTTCGAAAGGTGATTACATCGCGAAAGCGTTGGCTGGACCGATTCAGCCTTGGTTAGACCAGCTCGATGAAGGGCGAGTCGATGTCCCTCAGTACAACAGGGTCCCTAAGCGCGATGCCAAGGGCACTTGCTGCACGATCTGCTGANNNNNNNNATGTCGATTGTCAAGTTCCTTATCGCTTCCGCCGTGGTCGTCGCGGCCGCCGCATTCACCACCGATGATGCTCGCGCGCTCGGGGACAAGGTCGTGGCTGTCGGCAAGGGCGCTGCCGCGAAGCTGGCGCCGATTGCCCGGGCCGGCGGGGACAAGGTCAGAGCCTTCAGCACGCACGCAGCAACGAAGATGGGTCTGGTCGAAGAATTCGGCGATGACAAGGCGCTTCGGCTCACAAAGCGCGGCAGACTGGCCACTGTTGTCGGTACTGCAGCTGGGACAGCAGCCGTTGGCGTCAAGGTTCTGCCGCGGCTCCGCATGAAATATGTCGTGCCCGGGGCGGCTGTCGCGGCCGCCGTTGGCGCTGTTGCCGGTGCTGACCATCTGCAGACAGCGTTCGGCAAGAACAAGGTTACGAACAAGCTCAAAGACCTGAAGACGAACTACATGCAGCCTGCCGTCAAGCGCGCCAAGGAGTTCGTTACCGGGAAGCGTACGAACCAAGGTCCGAACAATGCGGACGAGAATGCCGAAGGGTCGGAAGGGCATGAGGATATTGACGAGGAGTCGGACGAGTCGGGCGAGAAGGCCCAAGAGTCGGGCGATAAGGCCCAAGAGTCGGTCGAGGAGGCAGAAGAGTCGGGCGAGGAGGCAGAAGAGTCGGGCGAGGAGGCAGAAGAGTCGGGCGAAAGGGCAGAAGAGTCGGGCGAGGAGGCCGAAGAGTCGAGCGAGGAGGCCGAAGAGTCGAGCACGAAGGCCGGAGAGTCAGAGTCGGAATGGGAGAACAATCTGAACTATTGANNNNNNNNATGTCCATCGTCAATATTTGGATTCGCCTCGGGCGCACAGCTATATCTCTGTCCCTGGCTCTGCTGTTCCTGTTCAATGGCCGCGACGTCGAGGCTGTCGTCACCGTTATGTACTCCTACGATGTCCCGGATTGGGCCGCTTCAGGTATGGAGCAACTTTTGGTGGCAGCTTCGGGAGATATTCGCAGGGAGACAGTTGCTAATGCGATCCACCACGGTCTGAGCGGTGGCGAAATTGACGATCGTAAATCCAGGTTCATCGATGGAGTCAAATGGCACGGAAGTCCCAATGTCTTGATCTGGGCCGCATCCAGTGGCAATACCGCAGTCTTGGAGCTGTTGGCGGCAATCGATGGTATTCCACTGACCACCCCAGATAAGGAACTTGATCAAACGCCACTGCACCACGCCGCTAAGAATGGACACGATCTCGCTGTCCGGATTCTGCTGGGCAGCCGTGTCAACATTGACCCAATCGACGAGAGACGGATGACACCCTTGCACCTTGCAGCAGAAGGTGGACACAGTGACGTTATCGATGAGCTGCTGAACATCAGATCTCACGGCCAGCGCGTTGCGGTCAGTTTGCGTGATGCCCGTGGTCAGACTCCGTTGTACAAAGCCATTCTACGTGGACACAGCACCGTCGTCAAGACCCTGCTGCTGTCCGGCTTGATTGATGACGAAGACAAACAGGCAGCGTGGCAATTGGCTCACGAAAAGTGCGATAGCCAGAGCGTGTCGTTGCTTCGCGATTACTGGCATCATTGANNNNNNNNATGACGAGCGCGTTCTCCGCGTCGCTGCTGTGGCTGGCGTCGCGCGCGCTGCGATCCGCGGCGCCCAAGG---CGACGACCGCGGCGGCGGCTGGCTGTATGCAGGTCCCGCCGTT-GGCGCGGCAAACGGCGTCGTTCTCGGCGGCTAGAATATTCGATAACGGGTCGCTGTATCTGCCGTTCGACCTGAACGGCGACGAGCAGGGCGAGGTGGCGTACCCGGAGGAGGGCGACGCGGATCCGGACGTGGAGCGACGCCCAGACATGCAGGCCGATAGCACGCTGCGGAAGCGGAAGCTGAAGATGAACAAGCACAAGTTACGGAAGCGTCGGAAGAAGCTTCGAAGTCGCACAAAGGTCACGTGANNNNNNNNATGTCGCGCCTGGTCGTCGTCTGCTGCGTTGCCGCCATCGTCGCCCTGTCTCTTGCCAGCGCCGACGACACCAAGAACCTCAACACAAGCGCGCCAACTATCAA---CACGACAATGGCGCCCACCTGCCACCTGATCCAGACTAACAAGACCAACGCGGACGGCACGATCTCCCTCATCAACACCACAGAGTGCTCCGGCGACCGTACGGCAACGTCGGCAGCGTTCGGTCCGGTGAACCCGACTGCCTCCCTCATCGCTGTCCTGCTGGCCGTCCTGGCAATCGGCGCCTGANNNNNNNNATGGCACCAATGGCGACGACGCGCGCGGCCGTGCTGTTCATCGGCGCCATCCTGCTCGTGTCGATGATGTGCGTCGCTGACGCCGCCAAGAACCACGCCGCCGGCGACAAGGCGTCCGGCGGAGAGTCCAAGGTCAAGCAGCAGTCGGCGCCCAAGAAGTCGCTCATTGATGCGAGCCATTTCGACGTGGCGCGCCTGAAGGCGCAGCTGTTTGCATTGTCCACGGAAGTTAAAGTATGGCCACCCGGTGCGCACGTCCCGCAGCAGCACTAATCTGTCGATACAGGACCTGCACACCAAGTCGCCGCACGTCGTCTACACGCTCGTGTTCGCCGGCGTTGTCATCGGCCTGCTTGCCGCCAGCCTCCTCGGCGGCAAGCAACGCAGCCGTGGCCCGAAGCTCGCCAAGCGGAAGCTGAAGTAANNNNNNNNATGCGCATCGTCGACCCCGTTCGTATGGGTCGCCCGGCCGTGTACTGCGGCCTTGTCGCGATCCTGCTCGTCTCCGGGGCCGCTCACGCTCTGACGTTGCGCTCCAGCGATGGCGTCGACGTTGAAGTCGACTCGTCGGCAGCCGTCGCCCATTCAGGTCTGCTGCGGAAACACCTGGTCGGCCCCGACACGCAAGACGGTATTGCGGT---TCCCATCGCCCTAAACGTCGCCAGCCCCGAATTACAGCACCTCGTCCGGTTCATGCACGACACCGCACCGACCGACGTACCATATCGGCACCATCTCCCGTTGATCCATTACTCACTGTTACGCGTTTGCCTACAGATCGGGCACGCTGGCGAATGGGTCACTTCCCAGATGTCCTGGATGGACGCCGACACGGTCGGCAGGGTGCTGGCGGCCTCGTTGTACCTCGAGATGCGCGCGTTCCTGGTCGCGGTCGTGTCTCTCGACGTCGACTGGTATCGCGTAGCAGCGTACCGGCCGGACGTGAATTCTGCCCTCGTACTCGTTACGAACGCTGCCCGGCTGTGCCGCTTCGCGCGAACCGCAGGTCAGAAAGCGATTGTGGACCAGATCCGTGATGCCCTTGCTGTGGATGCGACCCGCGCCAGCTTTGTGATCAACAACGCGATGTGGGCCGACGGATTGAGGTTGCTGCACTGGGTCGTATGCCATGGCGATCGCAATTTAATGGCGTTCCTGCTGCGCCTTCCCGGGGTCGACGTCAATGTGCGGGACATCCACCAGCAGACGCCCCTGCACTGGGGCGTCCGAGCTGATCGCCAGGACATGGTCGCTCTACTGCTGAGCACCCCCAACATTGATGTTAATGCCGAATCAGGTCGGGCGACAGCGTTGCATGTGGCGCTGTCCTCTATGCGGTACTGCACAGCCAACCTTGCATGGACGTACGACGCCGGAACCCGCGAGGACCGGCGGCGCCGCTCCAAGATCATGTCGATCCTCGCTAGGCATGGCCCAGCTGCTGTCAGCTGANNNNNNNNATGGTCGGAACGATGGGTGCCGGCGTTTCTGCTGTCGCGTTTTACCTATTATTGTCAGTGCGGACTCGGCTGCTCACGGAGTTGCCCCAGGCCATTGTGCGCGAACGCATCATGGCGGATGATTGGTCGACGCCGACCGGCCCGGTCGTTGTGGATGACGACGACCTGCATGGGGGGGCTGTTGTGGACGACTGGGACGCGTCCAGCGACGAGGAGGAGGTGGCGGCGTCGGCGTCCGTGCAACGGCCAGCGCCCGTGAAGAAGCCAGCGGCAGCGCCGGTGAAGCAGCCGGCGCCGGCGAGGCCGAAGTACGTCGAGCCGAGTCCCGAGGAGGTCGCCAAGCAGATCCGTGCGAACAGGCTCGCCGACGCCGAGGACCTGTTCGGTGCCAGCGACAGGAACGAAGCGAGGGCCACGCAGCGCCTCGACGAGAAGCTCGATGAGCTGGCGCTGGCGTCCGAGGACGATTACAGGGAATTCGCGGCGAACGTCGCCAAGCGCATCGAGGTGGAGCGCCGCGGCAACACGAAGCGGATGACCTTCCTGAAGGAATTGCTGAAAGCGGCGTCGGACCCGCTGTCGATCGAGGAGATCAACGAGCTCAAGTCGGCGCTGACGGTGGTCTACAACCAGAAGAACAAGGTGAAGCAGGCGGCGAC---GAAGAAGAAGTCGAAGAAGGCGGGCAGGTCGCTGAACGTTGGCGGAGGCGGCATCTTCAACGAGGACGAAGTCGACGGCGCCGAGTTCTACGAGGAGGAAGCCTTCTGANNNNNNNNATGGTCCCAGGGTCGTCGTCGTCGTCGTCGTCGTCGTCGTCGTCGCCAGCGCCAGCGCCGAAGCAGCCGTCTGTGCCAGCTCCGGCTGTCGTTAGTCGTCGTCGCCAACCCCGGTTCATTCGCGGTCCGTCTCCTGTCCGGCCGCCGGCGACGGCCGCGGTCCTGTTGCCCGCGACATCGGTGCTGCGCCTGTGCTGCCGTGCGTGCCGGTTCGCGTCTCCTGACCACCATCAAATCGCTCAGTTTCAGGTCCATCCACTGCCATCGTCAGCCCCAGATCGCTCGCCGGCGTCATCATCAAGTCCTGCGCCAGAGGGTCCGTCCACGTCAACTTCGCCTGCACCAGCAAGGCCGTCCACGCCGTCGCCCTCATCAGCATCGTTGCTAGCGGCGCCTTCGTCGCCGACGTCGTCAGTAATATTGCCGCCGCCGCCTGGCGCGCTGCCCGCAATCGTCGTCTCGGTACGCCCAGGCTGGCTGT--ATTGTGGCACCCGATCTCACTACGTGTCTCTGCAGACCTGCAGCCTGACGTCGTCGACAATCGCCCAAATCGAGTCGTCGGTGTCACTGGCGACTCTGCCTGCGGCGGCATCGTCGAGCACGTCTGCGCCGGTGCCTCCCTTGTCTGCGTCGCAGGATGGTGGGACATCGGTGCCGTTGCCTCTCGTGTTGCCTGCCATCGTCGTAACTGCACGCGCCCGTGGTTGGCCAACCTGCTCGATTCGCCTGCTGACCACCGCCACGCCGT-TTTCGTTACATCAGGAGCAGGCRGCCGGTACATCGTCGCCGACGTCGTCAGYGGGTGCGCCTGT--TGTCACCGCCGCCGTCCTTCCCGCATGCTCTGCCGACAGCGTCTCCGCATCCGCTGATCGCTTCGTCGCCGTCAGGTCCCGTGATCACCGTACGCCTGCGTTCGCCAGCGCCGCCGGTGCGCCTTCGTGCTGACCGATTCCTTGACGCGCCAGGGTAACGCGTTGACACTACACCGGTCGTCGGTGAGTGCGAGCAAGCATAACGGGAGGGGTGCCTCGGTGCTGTTCGACTACGTGGCCACGTACGCCACGGAGCACGCCATCCCGTTCGCGACGCCTGCTCGCCTGCGGGAGCTGATCCTGCAGGGCAAGACGCAGGGCGAGCTGATAACGCCGACCTTCGCGGCCAACCTCGCCGAGTACATGCTAGTCCATGTGCCGTCGATTAAGGCCGACACGACGGCAATCGCGTACCTGCATGGGGCTCGTGCGGTGCTGTCCCGCGACTTCTTCAACGGAGAGAAGGTCGTATCGCTCGAGCGCGGCGATGCCATGACCAAGATCACAAGCAGGATTCGGGCGGTCCTGACGGCGCGTGCGCACGCTCAGAATCGTAGGCGACCGCGTGCCGCCGCCGATGCCACATGTGATCAACTAACGCACCGGGACCCGCCACGTCCCTGGCAGGCCCCTACCACAAGCCGGCACAGGCCCTGGATGGGTCTCTTTACGCGCGCTTCGTCCGCCATCTGCTGTTGTA--CGTGGCTGTACCGCGGTCGACCCCTGCTGCTGCGACGACGTGGCTGACGCAGAGCATTATGCAGAGAGAACACGTCGTCGTCCGTCGCTTTGTATGCCGTCGTCGTGTGGGCTCGGCATTTCTGTACCCGCATCAGCGACCTCGCATCCGTCCACTTGAGCGGAATTCGGTTCGATGCGTTCGCCCGTGGCATCGCCGTTGATATCTACCGGCCCAAGGTAAACCGACGCCGCAGGACGTCCCGACGCGCTCTGAGCGAGCCTGTACACTCTCACTTGTAGACGAACGTCACGCGGGAGCACAGGTCGGTATTCGACCTGACCGCAGAGCTTGACGTGGTGCTGGCGACGGCGCTCCAGTGCGCCGTCAACGGGTCGGCTAGCGACGCGCTCGTGGACTCCCAGATAGGATCGGGACCGGTGGGGACGCTGCTCAAGCGGTACGCCCAGCAGGCCGGCTCCGATGGGCTCGGCCCGTTGCTGACGCCGGACACGGCCAAGACTCACATGTTCCGGCACTCGGCGGCTGTCGACATGGAGCAGTACGGCGCGTCGTCCACTGCTCGGGCGTACCGGGGCG---GCTGGGCCCGCGCGCGCACCGCCGACGAACATTACCTGTTGTCCAACGACGTGTTCGCCGACTACATTGGCGCATGCACGACGGCGGGACACGACTGCCCCAAGGCGGGCGACCCGAAAATCGTGGCTCCATCGCTCGGCATCAGCAGCGGCGCCGCCCATCACGATACGGCCCAGCGGGTCCGGTTCGGCGATCAGCTCTTTGCAAGGGCGCCGACGCTTTCCAAGCCTGTCGTCCGCGTCCTGACAGCGGCGCTTCTGAGTCGGTGGGCGTTCGTGAAGGGCCTCCGAAGCGAGACAACAGGGGCGGAGCATTTGATGGTCGCGCGCGTCCGCGACGTCTGCGTCCAGCTCGGTATAGCGGTCGACGCGGTCGACCGCTGGTCAGCCGAGGTCGTTGCCAGTCACCGCTCGGACAACCCGCACGTCTTCCGACAATCAACCGGGGCCGCTCCGGCACCATCATCATCATCATCATCATCGGGCGCGGCAGAACCTGTTCAGGCGTTGTCGCCGGCGGTCACTGCGTTCATGGAATCACTGGAGGCCAAGGTCGCTGCGCTGGACGAGAAGATGGACAGCATCGCGACCGCCCTCCAGATGGCGACCGCTAAGGGCAACCTACCTGGCCAGCTCGCCGCCACCCATGCGCCCGATCTCGCCACCGCCGATCCCGTCACGAGATGCT---CGACGACGTCGTCGTCGCCGTCTGAGACGGTCGACGCCGCAGCAGCCGTGTCGACGTCAGGCACCCGTGACGACCGCGACAATGGCATCGATGCTGTATTGCACCCGTCGTGGCCGGCGTGGAAGGCAGCCACGTACGCGTTCGTGAACGACCTGGACGGGGTCGACCTGACCGCCTGCGAGGAGAGCCGTCGCCGGCGTGTCGCGGATGCCTGTTTCTGGCGGGATCTGCTGTCGACGCAGCGGTTTACGCCGGACGGCATGGTGCCGCCGCCGACACTAACGCCGGCGCTCGCCGGCGCTGCGACGCTGCCCGAATGGACCCGGCAGGTCAATATGTATTTCCAGAAGGCGGAAGGTGCCCTGGTGCAATGGGTTCGGCGTCAAAGCGCCAAGCCGGGCCATGCGGGGGCCAAGCGCCGGAAGTGCACGACAAACTACCAGAGCTTGCGCCGGACGATACGCCATCTCCTGTAANNNNNNNNATGTCGCGCGCCGCTGCATC---CGTCGTCGTCGTCGTCGTCGTCATGGCCGCGCTGGCAATGGCAGCAGACAGCCCAACCCGGGGCCAAGGAGACGCAGCCAGCGAGGAAGCCCGGGAGATGAAGCACAAGCTCGCGCAGAAAGTCGAGGCGAAGGAACGCAGGTTGGAGGAGATCCACAAGGCGATCGATGAAATCGATCTGGACGGGTTCACCCGGGACCACAAGCGCCAACTCAAGGCCACCACCAGTCTGGAGGAATTCATCAAGGTGATCGACTCCTTCCCGAAACAGACGGAGATGGAGACGCCGGGAGACGAAACCGACGAGGGTGACGAAGAGCGGGAGCCTGTTCGGCTTATCACAGGAGAAATCAGGGACCGCCTGGTTGACATGTATGAAGAAGTTGAGAAGCTGAAGAGGGAAATCGTGGATACGGCTCTCCGGGGACAGGAGAAGGAGTCTCGTGGCACCGGGGAGGAGAGCGACAACGAGGAGGGCACTAGCATCCCAGTCACTGTGCCTGGCGCTGGTTCATCGAACGGCAAGACCACGACGCCCGGGAAGAAGGCGGAGGCCTCGCATGCCCAAGAGAAGGAAGCGCCAGGCGGCCCTGATCCTAAGACCATGTCAGGTAGTGCGATGACGATGGGTGCCGCACCGGTCGTCGCTACGGCTGCGATCGCCGGTACCGTCGGGCTCTATGCGTACAAGAAGAAGTCGAGCCTGAAGAAGGGCTGGAACAAGGCGATCGCCTACCTGGGCAAGTCTCTGTCCAAGGTGCCGGCGGGGCCAGTTCCTTCTCCTGAGCCGCGTTCGACCCCGATGACGGTCGGTAAGGTTGCCGGTGCGGTCGCCGCTACGACTGCGGCCGCCGGCGCCGGTACCGTCGGGTACTTTGCTTACACGGAGAACGGCCTGACGAAGGGCTGGAACAAGGCCATCGAGAAGGCCAAGAACGTCGCCAACGCGGGCCTCCAGACGCTGGGCCTGCAGGAGAAGCCGGCGCAGACGCCGCCTGAGGTCGACCAGGCGACGTCGTCCGCCACCGGCGCCATCGTCTCGGTCGGTGCCGTCGTTGCCTGCGCCTTCGCCGCCCTGGCCTGANNNNNNNNATGCTCGCCCGCCTGTCCATCGTCGTCATGCTCCTGGCCGTCGCCACCGCCGAAACCGACATCTACATCTGCGTGAACGGCGTCACCCTCCTGATCGACGTTAACAACATTGAAGCGTTCCCCGGGTACACCATAGGGCAGTGCCCCACCACCGCTCCGGTGACGACGGCTCCCATGGAGACTGCAGCTCCCACTCCCGCACCGTCCACGCCGGCCGCTGCTCCCATGATGACGGCTCCGGCGGTTGCGAACGCCACCTCGTCCGCGTCGGCGGCTCCCTCGACAATGGCTTCTACCGGTACGAACGCCACAACGACGGCGGCTCCCATGACGACAGCTCCGATGGGCGTGAATGCCACGACAGCACCGACGGCGAACGTCACGACAGCACCGACGGCGAACGCCACGACTTCGCCAGCGGCGTCGATTGCGACCATGGCGCCGTCCGCTCCTGCTGCGATAACCGTTGCGCCGATGAGTGCGAGCACCAACAGTGGTGCGCCGACGAGTGCACCGAGAAAGCGCTGGGAGCACCAGCAGCACGCGTGGAAGGGGACGGGAACGTTCAACAGGGGAGCGATGAAGGCTGTTGAGCGGAACGGCACAATGACGCCGCCGCCAGACGCGGCGATGAACCCGGCGTCGCGCGTCCTCATGTTCCTCCAATGGTTCTCGCCGGTCTCCGTCTATGAAAACCCGCAGACCGTCATCATGTTCTTCCCGATGAAGCGCCACAATGGTGGCAGGCACGCGAACCACCACGATGTGAAGATGGGCAGGACCGCGCGTCGTATTGCCGACATGATGATGTCGGACGGCAACATGACGGTCGGCAATGGCCTCCTCGGCAACAGCAGCGCCAACCTGCCGGACGAGACACCCACCATGCGTATCAACTAANNNNNNNNATGTTGTCGCTGCTGCGATGGGCGGTCCGTGGGCTGGCGACCGCAGCGCCGTCGTCGTCGTCGTCAACGTCGCTGGCGCTGCCGAGCGCGTCGGCGCTGGCGCACGCTAGGCACCGGAACATTAAGGTCAGCCCGAAGAAGCTGAACGAGATCGTCCGGCTCGTGCGGGGGTTGTCGGCCAGCGAGGCGATCATCCAGATGCAGCTGTGCGAGAGGCGCAAGTCGACCGTCGTCCAGAAGTGCATCCAGAACGCGGTCAACAACGCCATCAACAATCACGGCATGGCGCTGGACCGGCTGTTCGTCAAGGAGGCCGTCGTCGGGCGCGGCCAGTGCGTGCGCATGCTCATGTTCCACGGCCGCGGCCGCGTCGGCAAGCGCGTCAAGCGCCGCTCGCACCTCACGGTCAAGCTCGCCGAGCAGCCGTTCGACCCGAAGGAGCGACGTATCGGATCGTTCGGCCCGACAAAGTCCAAGATGGCCCTGACCTTCCGACGACTGGGCGTCAAGCGGACGCTGTGANNNNNNNNATGGCGCGATCCTTTGTTGCTGCGGTGACGGTTGCAATGGCCCTGGCGTTGGCGGCGGCGCAGGTCCCAGTCACGTCCAAGTTTAAGTTCGGCGAGTTCTTTCGAGGGTACGGCCAATCATCACGTCTATACATGTCAGGTGCTGAGGTCCCGTCAGGGAGTTTAACGTTGTCGTCAGCAAAGGGGATGTTTCCCAGGGATATAACCCCGGTATGAGTACGCATTAAATACGACACTGCTCGTATGACTGACAAATCGTTACACAGAGCCATCCTCGATACTGAAGTTGAACCTGAGCGAGTCGGCTGCCAAGACGGCTGACTCTCCAAAGATTCTGTTCGGCGAATCCTTCATTAACAACACTGAAACCGGTGCGATTCACGACCGTGGAGTCATCGAAGTGTCAGCTCGTTGCGCGTTCGCTGAATGGTAGGATTTAACTGTTGTGTCTACAGCGAATTCAACAGCGACGATCTGAACTCGGGCGCCCTGAAAGCAGGGAAAGACGATGGGTAAGCCGTGGCGCATAGTCAAAATCCATAAGCTCTTCTGAATGGTCATTAAAGGCCGGTGTCCACGTTGTACGAGTTCCACTTCGATGTCGTTCCCAACGGTGTTGCCATTTCGACCGGCCATTTCAAGGCGACACCTGATTCCCCGGAAACGGCATACACGTTCCAGATCAACTCCTGGGACTCGTTCACGTTCACGAGCGTGGCATCTGATGGCAAGGTTACGTTCTGGTTCGGCCAGCGCGTCAAGACTGAACTCCCCAAGAGCTTTCTCTCGAAATACGGATCGACGCTCCTACTCGTTGCCGTGTTCGGCTTTAACATGCTCATCCAGCGCAAGCTGAGGAAGGATACGACTCCGAACGTTGCCCAGAAGGCCTCGGAAGCCAAGAAATCCGAGTAA
>P.b-39-VEG-(1/-/-/-)-CAN/NF
ATGAAGCCGGTCGTGCTGTCGTTACTGTCGTGCGCCTTGCTGGTCGCGGTTGTCGTCGCTGATGGCGGCGACCAGGTCGGTGTAGTACACGTGCCGGTGGTTGTGACGACGAAGCCGCAGGAGCCGTCGACGCCGGTTCCCGCGTTCGCGCAGCGATTCCTGAAGCAGAAGTTGCAGACAGTGCAGCGCGACGCGAAGACGTTAGGCAAACCGATCGGGATCGCGGCTGGTATGCACCTGGGGATGAACGCGCTGGACCGGTACATGGGCGCCGGCACGGGTGCCAATCGTGTCCGGCGCGCTGTGGCCCAAGGCGCCGCTGGGCTCACCCTGTTCTCGCTGCGCCCGACCGAGTTCAGCGCCATGCTCGCCTACAGGGCGTTCCGTTACCTGCGACGGCGCCTGCGCAAGGACGACACGACATCTCCACGCCCGTGANNNNNNNNATGAGGACGGCAACGCAGGCGATGCTGGTCGTGGTGGGCGCCGTGTGCGCGCTGGTGGCCCGGGCGGAACTCAGGGGCGTGATGAGCTCGCCGCTGGTCGACATGGGCCACATGCACCAGCACGACATGGGGCTGGCGCACAACCTCATGTTCGACCGGGACCATGTCATCCGCGACCAGGACGACCACGTCCACCACGAGATGGACCACCACCACCTGCTGGGCGACGACCGGCACGCGATCCACGACCACGACATGCTCGACCACGACACGTTGCTGGCGCACGGCACGTTCGGCCACGACGACCTCCTGCACCACGACGGGCACGACATTGCGCACGAGGGCGCCTTCGGCGACGTCGACGAGGACGTCCACGACGACTTTGCCGGCGCCGACGAATTCATCGGCGACGCCGACCATGGCATCGGCGGCTTCCACGACGACTTCCACCACTGANNNNNNNNATGGCGTGGACGGTTGTTGTTGCTCTTGCTGTTGTTGCCGGGTACATCGAGGCGGCCAGGGCGACTCCAGACTGGACGACAATGTCATGCACCGCGAACGCTGCGCTCATTGCGAGCTACAACAGCCTGACATGGGATATACAGTACCAGCGCATCGGCAATGGGACGATGACGATCTACAGCAGCGACGACCGATTTGAGCACCCGGCAACGATCGAGTGCAAGGATGCCATGCCAGACCCGCTGATGGTCTACGAGCCGAGAGACGAATGCCTGTATTACAGCTACTACAACCGGTTCGGCAAGGCGCAATGGTCAAAGTACTGCCTCGGGAAGATGTCCCAGGACGGGTACGCCATCGAACGGTTGTGCCACGGCGCGTCCGGCGAGGTCTACATGGCGACGGTGAATCCCAAGACAACGCAGGGCGTTATCGTGATACTGTTCGCATCCGAAGAACTCCTAAGCCGCAGCGGCATCTGGACCAATGACTGGTCCAAACGCGTCCTGAAGATGGCCGACTTGGTGAAGGACAATTGCCCAGAGGCGGCGCCCGGCAAGACCGCCGCCCACCAGGGGTGGTGGAACCCGCTTCGCCATTGCTTCGGATGCCGCTGANNNNNNNNATGAAGTTGTTGCCAGCGACAGCGTTGGTAGTCGGAGCCGGGGTCGGCTTGGCGTACGCCGCTGGCAGGCCATCCCGACGTCAGTTCGTGAAGAGCGTAACGGTTGCGGCGCCGATCAGCGTCGTCTGCCAGGCGCTTCGCGACCTGGACACGTACTTCAAGCTGTGCGAGCTGCCCGGTGAGCAGTACGCCGTCGAGGGGTGCACCACAGTCGACAAGACGACCACGTTCCAGGTCGTCCACCGCCTCCGATTCGGCAAAGTCATCCGCACCTGGGCGTCTCGAGCCGAATCCGATGCCGGCGACGGCGTCGTCGAGTTCTGCGACACGTTCCAGGCGTGGAGCTCCGATTTCAAGATTGTGTTCCGTTTGAAACGCGCCGGTGAGCAACGCACGCAGGTCGACGTCGTCTGGGCCGCCACTGGCCCTCAGTGGCAAACGCTGTTCTTCTCGCGCATGGGCCCGAAACAGTTCGATATCCGGTTGGCTGGCCTGAAGCGGCACTGCGAATCGGTGGCCACCAACCACGGCAACCTCCCATGANNNNNNNNATGACGACGAATTTGCCGGTGGCGGCGCTGCTGCTAGCAGTGCTGGTGTGGGGTGTATGCCACGGCCAGGAGGAAGCGGCGCCGACGGGGCAGGCGGTGACTGCTGCGGCGCACGTGGATGAGGCCGGGCAGACGCTGAACGAGCGAGGGTTCACGGACGGACCTGGCGGTCTGAATCGGTTCGTCAACGGGTTGAAGCCCGCGGTCGAAGAGATCGCCGGCGACCAGGCCGGTGGGATCGCGTCCATGGGCGTGCACTCCGTCGCCAAGTACGTGACGGAAGCGGTGGCGAACAAGTGGGTCGTCGGCCGCTTGTTCATGGCGTACCTGTGGGGTAACCGCCACACGGTCGACGAGCATCTCGGCCAGATCGCTGTCGACTACGCCGTGCCGAAGGTCCCGATTGCGGGGGGCATCTACAAGAAGTACAAGGAGGTGATGGCCGCCGATTATGCGGCCAAGGTCGTACCTGGGCCGAACATTGTCAAGCACCACGTTGGCGGGTACGTCGACCGCATCGCGAAAGATCAGGTTCACGCTTTCGTGGCAGCGCCCGTGTACCGACAGGTTGGCGGCCACGTCAACAAGGCGCTTGGCGTCGTTGCGAAGGAGGCCGGCGAGGCGCTGGAGCCGCACGCGCCGGAGACCGTCGCCGCCGGCCGTGCATTCGGTGCCGCCATGAAGCGCCTCCTCAAGGGCCCATCCGACGAGGAAATGGAGGAGTTCTACAAGGAGCACCCGTCGAAGAGGATAACGGATGGTGGCGGCAAACGGGAACGGTCGCGGAACACGTCGTCGGGCACCGTCGCTCCAACGTTCACTATCGCGACCACGATCATCGCCGGCCTGCTGTGTATCATGTGANNNNNNNNATGGCGCGATTCGCATGGTCGTTGATGATGGCGCTTGCTGCTTTTTGTATTGTGCAGAGGGCGGTCTCCGTGCACTGCTCGCTCTGCGGGGAGGCGATGGAAAGGACGCTGCGCTGCGGTGGGTGCAAGGCGACCCCGTACTGCTCCGTTAAATGTCAGAGGAAAGACTGGCCGCGCCACAAGCCGATGTGCAAGACTGATGGTGGACCAAAGCGGGTGTGCGTCGTCAGCAAGCAAGCCGCTACGCAGCGCCCGAACACGCTGGGGTCAGCTCGATTTGATAACGCGACGAAGGGAATCGTCTCGCTATTGGCCTCCCTGATCGATAATGATAACGTCCTTCCACATGTCGAGTCAAACCCCAGTTTCAAGGATTCGTTTCAAGCGAAGGTGCAAGCACTGTCGCACGATTTCGAGAGTGTGCTACAGAACTGCTTGGGGACGGAACAGCCGCTCCACCTCATCAAGTACGTCCGTGAGAACAAGCCTGCGCTGACCGAACGGTGGCTTAAAGTGGTCTTGATCCCTTCGTTTGAGGAAGCGCTACCCAGCCAGGTCGTATCATCTTTTCCCAATTGGTTCGACCGTGTGACGGAGGAATTGCGTATAATCGCTGAGGAGGTGATCGACGGTGCGTTGCAGTCCCTTGAGGATAGGAAGCATTCTGGCACGAGCTTCAACAGCTGANNNNNNNNATGTGCAGTCCTCGTCTGTGTTTCGCGCTGACCGGCCTGGTCCTCCTGGTCGTAATCGAAGCCGAGCGGCATGTTCGCGTCACCTTGAAAGCGGTCGATGGCGACGACGCCCCAACGATGGAATGCCTCGTGCTGAACTTGAACGACAATGGCGCGCTCCAAGAATACAAGGCGTACCTGAACGCCCACAACATCATAATCAACCCCGCGTTCGATACGAGGTCTCCGAATGACAAGCTTGGCGACTTCCTGAACTTGCTGTCGCTCCGACAGGAATGTATCTATCGTATGCAAGCCGGCGCGAAATTGTGCTTGTTTGGAATGCAGGGGGCCGGCATGCTAAAGGACTCTCATCCGTACCTAGCTACCTGTGCTGCCGCCGCGGCCGGCGTTGCTGCCTCAGATGCCATTTGTACTGGGGTCATTGATTTTCCACGGGAACGCAAAGTTAAGGCGGCCCTGCACCGGTTCCTTGCACAGATCGTGAATCGCGACGTGGTGATCCCCATGATCGACCACATCATCACGGGCGAACTGATCCGTCATTGGATGTGANNNNNNNNATGGCAGTGGCACGCGTCGTTCTGTTCCTGTTCGCTGTCTGTGTTTCCAGTGCGGCTGCGTCTTCCACGACGAGCAACGCCACCAAGCTTGTCGTCCGCGACATTGCGCAAGCGGGATACAACGGCCTGGATCGGGCCGGCGCCCTGATCATTCGCACGTTCGGCAGGCACGCCAATGCCGTCGTGGGCGGGCTTGGCGTCTACGGGGCGTACAAGTTGGCGTCCGATATTGACAAAACATTACAACTCGGCTACATCCAGAAAGGTCGCAAAGCTGCTGTCGTGCTTGCTGGTCTGATCGGCACCGTTCTTCTCGGACACGGTCCCCGTCGCACTGCCAGCGATCACAACTCGTACACTGCGTCAAGGGGAAGGGCGCATGCGGCGCGAGCATTTGGTGTTAACCCGCAACGAAGTACCGGTAGGGTGTCGACGCGTCGCCTTCGGACACGGGTGTCGCGGCTTGACGAATCCCACGAGTCGGACGTCGGTTCAGGCAGCGGCTGGGACAGCGTCAGCGGAACCGACAGTGCATACACTGACTCCGATAGCGATGACTTCTGANNNNNNNNATGCGGCCCATCGTCCTGGTTGTCGTCGTTATTGTCGTCCTTGCTGCCAGCGTCCATGGACGAATGCCCCGCAGCCACCACCCGAAACATGATCTCAAGTTACTGGGACGCACGTTGCGCACGCTGCTCAATCCGGTGCATGCCATGAAGGTGACCGGCTTCAATCAGCGTGATCCCCATTACAAAGGGGCGATGGTGACGGCCAGCGTATCGAACATGACAATAGTCGACCTGTCACCGTTCATGCTGCCTCGTATGAACGGCAGGCTGAAATCGGGTATCCGGCGACTCGCCCAAGCCCCAGTCACGCTGTCGTTGGTCGCACTGAACACGGCGCTGTTCGTGGCAAATCCTGTCCTGACACCAAAGAAGCTTAGTTGGGCGGGATGTACGAAGACCTTGCTGAGCAGCCCGTTGCAGGGCATAAAACGGGCACTGTCCAGCATGACGCATCACATCAACGCCGAGCATCTCATCGGTAACATGATCGTCTTGTCCCAAATCGGGCCCATTGTCGAAAAGAAGCTCGGGGCAACCAAGTTCGCCCTGACGTACCTGCTGAGCGGTGCAGGTGCTTACCTGGCCCATGCGGCGTTCGAGCAGAGGACCTGGAGGTGGCTTCCCGTCCTGGGCGCATCCGGTGCCATCTACGGCGTCATGGGCGCGTCCGCTGCTCTCATCGCCCAGGTTGCTGCTGAGCGCCCCGGATCCTTCGCCAGCAACTTGATCGGCATGATGACTGTTGCTGACTACCGAATGACGATGGACGGGATCCTGGCCGGGTTCATCAGCGTGCTGGTCCTATCGGTGACGTGGCTGGTCGGTGGCACACAGATGCAGAGTGAGTCGTGGACGCTCGGGGTGAAAATGACTGTCTCGGGGCCATACTTCGGGTGGCCCACCACGTTGGAAGCGTTATCAAGCACCGCTAAGTTGATGGTGTCTGGCACGATCGGCCACGTCTGCCACATGGGCGGATGGGTGTTCGGGTTCCTCCTCGTGCTCATGTGGGATTCGACGTCGTCGATGCGCGCCCTACCCGTCATGGGCGCGCTCACCGGCCTATCGCTCCTCATCAGGTCTGGGCCGACAGAGCCAGCAGGTTTACACGGCCCCGTGCGAATGTTCGCCACTCCGCCGCCCTCGCCTCGCAAGCGCCTCCATCTGTTCTAANNNNNNNNATGTCGAAACTTGTGATCACGGTCGCGGTCGTGGCGGCGGTGTCATTCGCCCAGATGATTCCGATTAACCCGCCGAACGGTGTCTGGGCCCCTCCTCGTGCAGACAGCCGCTGTGGTCCCGACTTTGGATGGGCGGGATGTGGCGATGGCCTATGTTGCTCGGCTTCGGAATGGTGTGGCAGCGGCCCAATGCACTGCGGTGGCCCGATGGGCAACTGGGGCCAGGGAGGCGGCAACAACTGGCAGGGCGGCTGGGGCCAAGGTAACAACTGGCAGGGCGACTACAACGCCTGGCAGGGCGGCTACAACGACTGGCAGGGCGGTTACAACGACGGGCAGGGCGGTTGGAACGGCAACGGGCAAGGCATGGGCCCGCCTAACGGCGTCTGGGGACCGCCCCGTGGTGACTCGCGCTGCGGCCCTGATTTCGGATGGGCCGGATGCGACAGCGGCCAGTGCTGCTCCATGTCTGAGTACTGTGGCTACGGTCCTCAGTTCTGCAACAACAACTGGCTGTAANNNNNNNNATGATCACCAAGATCGTCGTTGTTGCCGTCGCGTGGGCATTGGCGACAGCGCCCGGGTCGGGCATGGAGGACTCGGATTGGACCAAGATGGTGGACATCAACGGTATTGACAAGGTCGAACTGCTACACGAACTGTGGAACAAAAGGGAACCCGCC---CGGTGGTATCGAGGATCGGG------------CGCATTCGATCATGCGGAGGCCGAGGGCGCCGTGCTGCGCCACATTGACTACTTCGAAGGTCGCTGCATCAAGACGGACTTGTCCGGGAATATGGCGAATGCGTTTTTCTACGATTACGATACGGGGCCCGGTACGTTCGAGCGCATCGTCCAAGAGCTCCGTCAGAGCAGCAGCAACCGCACGTCCGCAGTCCGCTTGCCTTGANNNNNNNNATGGCCGTCCTGAACGTATGCATGTTGCTGGCAACTTTTCTAACCTTTTTCCTGGCTGCCGCCGTCGACAAGAACGAGGGCAGCGTCTTCGCGAAAGGCAAGTACCGTACCAAAGGCCAGGCGTCGTCATCCCGGGTACGGAGCGAAGACCACAACTGCCAGCCCGGAGACTCGAATGACAACCCTCTTTGCGTGCTTAGTAAGTGGTACAACGCCGACTACGGAACGTTTGACCTCCAGACCACATGCGAGCACTGCGCCCGGCAATTGCCTTCGACGTCGG---CGAATCATCTCCAGGCCGGGTACAACGGCGTCCAGACCGCACCGTACAATAGCCGGCGCATCTCTGACCACGGGGTCTTGCCCGCCTCTGAATCCGGTAGGGACAATAGCCCCTACCGTCAACGAGCTGGTGAACGTCCCGGAATGCCAATATCGTACATCCCGAGCGAAGGCGGCAGTTACCATCACGCCCGTTCAGGTCCCCGTTCACAGTACCCGTACTTCGACGTCGACTATGCGACGTATCATGAGATGCCTCAGCTCCCCTCGCAGCCGATTCATG----AGCCGCCCCATGCATCGATATCGTCGTCGCGACAGACTGTCCAGAAGCAAGCTTATAGCAAGAAGAAGACGGACTGCAAACAGCGACGCCGCGATTGANNNNNNNNATGGGGACGTGGCACGCCGTGAACGCGCTGGTGGTGGTGCTGTTGGGCGTTACGGCCGTATGCGACGCCGCCGCTGCGTATCGCCCGGTGGTCTTCATGCATGGCCTTGGGGACAGTTCCGCCCACCTGGAGGGGCTGGTGACGGGTCTGCAGCGACGGTACCCGGGCATGTACGCCTGGGCCGTCCCGGTCTGTAATGGGCGGTCCTCGATGACGACGACGATGAGCGACCAGGTCCAGGCGTTCACCAGGGCCGTCCAGGAAAACCATCGACTCACTAACGGGTTCAATCTTGTGGGATTGTCGCAAGGCGCGCTGGTCGCGCGTGCCTACGTGGAAATGTGGGTCACCAAATCAGGACGCCGCGCCTGACGAATGATTTAGGCCGCATCGTAGGTACAATGTCCCCAGAGTGCATCGTCTCATATCCGTGGTGGGTCCTCAGGAAGGTGTTGACGGGTGCCCGAAGACCGTTCCACGGTTCCTGTGCGACCTGTTCGAAGCCGATCCCTACGACGCGCCGGTCGCTATCAGCGGATACGTCCGTCTACAATCTACGTATGCGTGTTTCCTGTTCTGACGCCGTCTGTACGTAGTGGAAGGACGTCAACAACAAGGACGAGTACCTCGCGAAGTCGCCGTTCCTGGCTGACAGTATGATCGTTCGCGTGCTTAGTGCCTCACCTGGGCGTTAACTGCATCGTGCTAGTCAACAATGAGCGCCCAACGAAGAACGCTCAGTACGCCGACAACATGCGATCGTTGGACATGTACGTGCTGGTGCAAGCGGCCAACGACACGGTCGTGACGCCAAGGGCCAGCGAGCACCACGGGTTCTGGGCCTGGAACAATGCCAGGACGGTGGTGCCCATGCGGCAATCGCCCGGTTACCGAGGCGACTGGATCGGCCTGAAATCGCTCGACCGGCAAGGCAAGATAGCGTTCCTGCAGTTCCAGGGCGACCATGTAGACGTTGTTCGAGTCGGGTTCTGGGACGATCGGATCGTTCCCCTGCTTGACGATCCCATTCCCGTCGTCCAGGAAGATGGCCGCTTTTCGTCAATGGAGTAANNNNNNNNATGCGGAGCGTTGCCGTTGTCGTTGTTGTTGTCGTCGCCGCGATCGCCGCTGTCGTCGTTGTCGGGCGCGACGTTCACGTCGATGAGCCTATCGCACCGACTGCGGATCCCTCCGTTACGAAGACGATGCCGCATCACGACACGGACGACGTGCCGCGTTCGCACCATGAGGAAAGCGCCGAGGTGCCCCGAGCGAAGTCGTCGCGACGCGGTTCGGCCCTCCCGGATTTCAGTGAACTGCTGGAGAAGGCGAAAAACGATGGGCTGTTTGACATGTTCGCCGGCCTCAATGGCGAAGGCGCCGAAACGCACACGGACGAGCATGCCTCGACGATTACCGAGTTGGAATCGGCGTTGTCGGAAGGCATCGACCACCTGAGCAAGGCGCCCATGGAGGACATTCTGCATCATGTCGAGCAGGGTCGCGACTTCGGCGAGATCCTCGGCAACCCGAACTGGTTCGCCAAGATGCAGACGATAATGGAGCAGACGAAGGATGACCCGAAGGCGCAGAGCATCCTCATGAACGCCATGGTCCGGAAGATCCAGGACAAGCTTGGCGACATGGGCCGCGCTGAGTTGTGANNNNNNNNATGCCGCTGCTGCTCTCAATGCTATCCTTGATGATTTGGTCGCCGGTATGCATACGTGCAAGTGGTGGAGAAACGTCCTGTGACCGAACGGAGAAGCTGGCTGTATTCGAGTCCTGGGCAGAGGAGCTGGGTATCAGAAGCAACTTCCGTTCTGCGATGTATGCGTTGGGCGGATTTGAGATCATCGTCCTCTGCGACGATTCGGAGTCCATGCTTAGTAAAGACGTAGTCGACGACATGGGCAACAAGATGACGCGCTGGGACGAGCTACGGGACACCGTTAAATTGATTGTCGACTTTGGCGCCCTGTTTGACGATAACGGCATCGACGTTTATTTCCTGAATCGCCCGACATTGCCGGGAGTGACCTGCGCAAGTGACCTGGAGAAGGCGTTCAAGAAGGATCCAATCGGGGGAACACCTTTGGTTAGCACTGTTGATAGGATCAGGCGCGAGAAGATTGACCCCCTTGAGAGCAAGAAGCAAAAGGTTCTGCTGGTTATTGCGACCGATGGCCAACCCTCCGACGGCAAATCTGCATTCCACCAGCGGATCGCGAGCTTGCCGGAAAACGTGTATGTGTCGATCTTGGCGTGCACCGACAATCGGGCTGCTGTGGCGTACCTGGACGGGATGGATCGGTTGACTCGAGTCGACGTGACCGACGATTATATGACAGAGTTAGAGCGAATCCGGTCAAAGCAAGGAAAGTCGTTCAAGTTTTCGAAAGGTGATTACATCGCGAAAGCGTTGGCTGGACCGATTCAGCCTTGGTTAGACCAGCTCGATGAAGGGCGAGTCGATGTCCCTCAGTACAACAGGGTCCCTAAGCGCGATGCCAAGGGCACTTGCTGCACGATCTGCTGANNNNNNNNATGTCGATTGTCAAGTTCCTTATCGCTTCCGCCGTGGTCGTCGCGGCCGCCGCATTCACCACCGATGATGCTCGCGCGCTCGGGGACAAGGTCGTGGCTGTCGGCAAGGGCGCTGCCGCGAAGCTGGCGCCGATTGCCCGGGCCGGCGGGGACAAGGTCAGAGCCTTCAGCACGCACGCAGCAACGAAGATGGGTCTGGTCGAAGAATTCGGCGATGACAAGGCGCTTCGGCTCACAAAGCGCGGCAGACTGGCCACTGTTGTCGGTACTGCAGCTGGGACAGCAGCCGTTGGCGTCAAGGTTCTGCCGCGGCTCCGCATGAAATATGTCGTGCCCGGGGCGGCTGTCGCGGCCGCCGTTGGCGCTGTTGCCGGTGCTGACCATCTGCAGACAGCGTTCGGCAAGAACAAGGTTACGAACAAGCTCAAAGACCTGAAGACGAACTACATGCAGCCTGCCGTCAAGCGCGCCAAGGAGTTCGTTACCGGGAAGCGTACGAACCAAGGTCCGAACAATGCGGACGAGAATGCCGAAGGGTCGGAAGGGCATGAGGATATTGACGAGGAGTCGGACGAGTCGGGCGAGAAGGCCCAAGAGTCGGGCGATAAGGCCCAAGAGTCGGTCGAGGAGGCAGAAGAGTCGGGCGAGGAGGCAGAAGAGTCGGGCGAGGAGGCAGAAGAGTCGGGCGAAAGGGCAGAAGAGTCGGGCGAGGAGGCCGAAGAGTCGAGCGAGGAGGCCGAAGAGTCGAGCACGAAGGCCGGAGAGTCAGAGTCGGAATGGGAGAACAATCTGAACTATTGANNNNNNNNATGTCCATCGTCAATATTTGGATTCGCCTCGGGCGCACAGCTATATCTCTGTCCCTGGCTCTGCTGTTCCTGTTCAATGGCCGCGACGTCGAGGCTGTCGTCACCGTTATGTACTCCTACGATGTCCCGGATTGGGCCGCTTCAGGTATGGAGCAACTTTTGGTGGCAGCTTCGGGAGATATTCGCAGGGAGACAGTTGCTAATGCGATCCACCACGGTCTGAGCGGTGGCGAAATTGACGATCGTAAATCCAGGTTCATCGATGGAGTCAAATGGCACGGAAGTCCCAATGTCTTGATCTGGGCCGCATCCAGTGGCAATACCGCAGTCTTGGAGCTGTTGGCGGCAATCGATGGTATTCCACTGACCACCCCAGATAAGGAACTTGATCAAACGCCACTGCACCACGCCGCTAAGAATGGACACGATCTCGCTGTCCGGATTCTGCTGGGCAGCCGTGTCAACATTGACCCAATCGACGAGAGACGGATGACACCCTTGCACCTTGCAGCAGAAGGTGGACACAGTGACGTTATCGATGAGCTGCTGAACATCAGATCTCACGGCCAGCGCGTTGCGGTCAGTTTGCGTGATGCCCGTGGTCAGACTCCGTTGTACAAAGCCATTCTACGTGGACACAGCACCGTCGTCAAGACCCTGCTGCTGTCCGGCTTGATTGATGACGAAGACAAACAGGCAGCGTGGCAATTGGCTCACGAAAAGTGCGATAGCCAGAGCGTGTCGTTGCTTCGCGATTACTGGCATCATTGANNNNNNNNATGACGAGCGCGTTCTCCGCGTCGCTGCTGTGGCTGGCGTCGCGCGCGCTGCGATCCGCGGCGCCCAAGGCGACGACGACCGCGGCGGCGGCTGCCTATACGCAGGTCCCGCCGTT-GGCGCGGCAAACGGCGTCGTTCTCGGCGGCTAGAATATTCGATAACGGGTCGCTGTATCTGCCGTTCGACCTGAACGGCGGCGAGCAGGGCGAGGTGGCGTACCCGGAGGAGGGCGACGCGGATCCGGACGTGGAGCGACGGCCAGACATGCAGGCCGATAGCACGCTGCGGAAGCGGAAGCTGAAGATGAACAAGCACAAGTTACGAAAGCGTCGGAAGAAGCTTCGAAGTCGCACAAAGGTCACGTGANNNNNNNNATGTCGCGCCTGGTCGTCGTCTGCTGCGTTGCCGCCATCGTCGCCCTGTCTCTTGCCAGCGCCGACGACACCAAGAACCTCAACACAAGCGCGCCAACTATCAA---CACGACAATGGCGCCCACCTGCCACCTGATCCAGACTAACAAGACCAACGCGGACGGCACGATCTCCCTCATCAACACCACAGAGTGCTCCGGCGACCGTACGGCAACGTCGGCAGCGTTCGGTCCGGTGAACCCGACTGCCTCCCTCATCGCTGTCCTGCTGGCCGTCCTGGCAATCGGCGCCTGANNNNNNNNATGGCACCAATGGCGACGACGCGCGCGGCCGTGCTGTTCATCGGCGCCATCCTGCTCGTGTCGATGATGTGCGTCGCTGACGCCGCCAAGAACCACGCCGCCGGCGACAAGGCGTCCGGCGGAGAGTCCAAGGTCAAGCAGCAGTCGGCGCCCAAGAAGTCGCTCATTGATGCGAGCCATTTCGACGTGGCGCGCCTGAAGGCGCAGCTGTTTGCATTGTCCACGGAAGTTAAAGTATGGCCACCCGGTGCGCACGTCCCGCAGCAGCACTAATCTGTCGATACAGGACCTGCACACCAAGTCGCCGCACGTCGTCTACACGCTCGTGTTCGCCGGCGTTGTCATCGGCCTGCTTGCCGCCAGCCTCCTCGGCGGCAAGCAACGCAACCGTGGCCCGAAGCTCGCCAAGCGGAAGCTGAAGTAANNNNNNNNATGCGCATCGTCGACCCCGTTCGTATGGGTCGCCCGGCAGTGTACTGCGGCCTTGTCGCGATCCTGCTCGTCTCCGGGGCCGCTCACGCTCTGACGTTGCGCTCCAGCGATGGCGTCGACGTTGAAGTCGACTCGTCGGCAGCCGTCGCCCATTCAGGTCTGCTGCGGAAACACCTGGTCGGCCCCGACACGCAAGACGGTATTGCGGTTGATCCCAYCGCCCTAAACGTCGCCAGCCCCGAATTACAGCACCTCGTCCGGTTCATGCACGACACCGCACCGACCGACGTACCATATCGGCACCATCTCCCGTTGATCCACTGCTCACTGTTGCGCGTTTGCCTACAGATCGGTCATGCTGGCGAATGGGTCACTTCCCAGATGTCCTGGATGGACGCCGACACGGTCGGCAGGGTGCTGGCGGCCTCGTTGTACCTCGAGATGCGCGCGTTCCTGGTCGCGGTCGCGTCTCTCGACGTCGACTGGTATCGCGTAGCAGCGTACCGGCCGGACGTGAATTCTGCCCTCGTACTCGTTACGAACGCTGCCCGGCTGTGCCGCTTCGCGCGAACCGCAGGTCAGAAAGCGATTGTGGACCAGATCCGTGATGCCCTTGCTGTGGATGCGACCCGCGCCAGCTTTGTGGTCAACAACGCGATGTGGGCCGACGGATTGAGGTTGCTGCACTGGGTCGTATGCCATGGCGATCGCAATTTAATGGCGTTCCTGCTGCGCCTTCCCGGGGTCGACGTCAATGTGCGGGACATCCACCAGCAGACGCCCCTGCACTGGGGCGTCCGAGCTGATCGCCAGGACATGGTCGCTCTACTGCTGAGCACCCCCAACATYGATGTTMATGCCGAATCAGGTCGGGCGACAGCGTTGCATGTGGCGCTGTCCTCTATGCGGTACTGCACAGCCAACCTTGCATGGACGTACGACGCCGGAACCCGCGAGGACCGGCGGCGCCGCTCCAAGATCATGTCGATCCTCGCTAGGCATGGCCCAGCTGCTGTCAGCTGANNNNNNNNATGGTCGGAACGATGGGTGCCGGCGTTTCTGCTGTCGCGTTTTACCTATTATTGTCAGTGCGGACTCGGCTGCTCACGGAGTTGCCCCAGGCCATTGTGCGCGAACGCATCATGGCGGATGATTGGTCGACGCCGACCGGCCCGGTCGTTGTGGATGACGACGACCCGCATGGGGGGGCTGTTGTGGACGACTGGGACGCGTCCAGCGACGAGGAGGAGGTGGCGGCGTCGGCGTCCGTGCAACGGCCGCCGCCCGTGAAGAAGCCAGCGGCAGCGCCGGTGAAGCAGCCGGCGCCGGCGAGGCCGAAGTACGTCGAGCCGAGTCCCGAGGAGGTCGCCAAGCAGATCCGTGCGAACAGGCTCGCCGACGCCGAGGACCTGTTCGGTGCCAGCGACAGGAACGAAGCGAGGGCCACGCAGCGCCTCGACGAGAAGCTCGATGAGCTGGCGCTGGCGTCCGAGGACGATTACAGGGAATTCGCGGCGAACGTCGCCAAGCGCATCGAGGTGGAGCGCCGCGGCAACACGAAGCGGATGACCTTCCTGAAGGAATTGCTGAAAGCGGCGTCGGACCCGCTGTCGATCGAGGAGATCAACGAGCTCAAGTCGGCGCTGACGGTGGTCTACAACCAGAAGAACAAGGTGAAGCAGGCGGCGACGAAGAAGAAGAAGTCGAAGAAGGCGGGCAGGTCGCTGAACGTTGGCGGAGGCGGCATCTTCAACGAGGACGAAGTCGACGGCGCCGAGTTCTACGAGGAGGAAGCCTTCTGANNNNNNNNATGGTCCCAGGGTCGTCGTCGTCGTCGTCGTCGTCGTCGTCGTCGCCAGCGCCAGCGCCGAAGCAGCCGTCTGTGCCAGCTCCGGCTGTCGTTAGTCGTCGTCGCCAACCCCGGTTCATTCGCGGTCCGTCTCCTGTCCGGCCGCCGGCGACGGCCGCGGTCCTTCTGCCCGCGACATCGGTGCTGCGCCTGTGCTGCCGTGCGTGCCGGTTCGCGTCTCCTGACCACCATCAAATCGCTCCGTTTCAGGTCCATCCACTGCCATCGTCAGCCCCAGATCGCTCGCCGGCGTCATCATCAAGTCCTGCGCCAGAGGGTCCGTCCACGTCAACTTCGCCTGCACCAGCAAGGCCGTCCACGCCGTCGCCCTCATCAGCATCGTTGCTAGCGGCGCCTTCGTCGCCGACGTCGTCAGTAATATTGCCGCCGCCGCCTGGCGCGCTGCCCGCTATCGTCGTCTCGGGATGCCCAGGCTGGCTGTAC--TGTGGCGCCCGATCTCACTACGTGTCTCTGCAGACCTGCAGCCT---GTCGTCGGCAACCGCCCAAATCGAGTCGTCGGTGTCACTGGCGACTCTGCCTGCGGCGGCATCGTCGAGCACGTCTGCGCCGGTGCCTCCCTTGTCTGCGTCGCAGGATGGTGGGACATCGGTGCCGTTGCCTCTCGTGTTGCCTGCCATCGTCGTAACTGTACGCGCCCGTGGCTGGCCAATCTGCTCGATTCGCCTGCTGACCACCGCCACGCCGT-TTTCGTTACATCAGGAGCAGGCGGCCGGTACATCGTCGCCGACGTCGTCAGTGGGTGCGCCTG---TGTCACCGTCGTCGTCCTTCCCGCATGCTCTGCCGACAGCGTCTCCGCATCCGCTGATCGCTTCGTCGCCGTCAGGTCCCGTGATCACCGTACGCCTGCGTTCGCCAGCACCGCCGGTGCGCGTTCGTGCTGACCGATTCCTTGACGCGCCAGGGTAACGCGTTGACACTACACCGGTCGTCGGTGAGTGCGAGCAAGCATAACGGGAGGGGTGCCTCGGTGCTGTTCGACTACGTGGCCACGTACGCCACGGAGCACGCCATCCCGTTCGCGACGCCTGCTCGCCTGCGGGAGCTGATCCTGCAGGGCAAGACGCAGGGCGAGCTGATAACGCCGACCTTCGCGGCCAACCTCGCCGAGTACATGCTAGTCCATGTGCCGTCGATTAAGGCCGACACGACGGCAATCGCGTACCTGCATGGGGCTCGTGCGGTGCTGTCCCGCGACTTCTTCAACGGAGAGAAGGTCGTATCGCTCGAGCGCGGCGATGCCATGACCAAGATCACAAGCAGGATTCGGGCGGTCCTGACGGCGCGTGCGCACGCTCAGAATCGTAGGCGACCGCGTGCCGCCGCCGATGCCACATGTGATCAACTAACGCACCGGGACCCGCCACGTCCCTGGCAGGCCCCTACCACAAGCCGGCACAGGCCCTGGATCGGTCTCTTTACGCGCGCTTCGTCCGCCATCTGCTGTTGTA--CGTGGCTGTACCGCGGTCGACCCCTGCTGCTGCGACGACGTGGCTGACGCAGAGCATTATGCAGAGAGAACACGTCGTCGTCCGTCGCTTTGTATGCCGTCGTCGTGTGGGCTCGGCATTTCTGTACCCGCATCAGCGACCTCGCATCCGTCCACTTGAGCGGAATTCGGTTCGATGCGTTCGCCCGTGGCATCGCCGTTGATATCTACCGGCCCAAGGTAAACCGACGCCGCAGGACGTCCCGACGCGCTCTGAGCGAGCCTGTACACTCTCACTTGTAGACGAACGTCACGCGGGAGCACAGGTCGGTATTCGACCTGACCGCAGAGCTTGACGTGGTGCTGGCGACGGCGCTCCAGTGCGCCGTCAACGGGTCGGCTAGCGACGCGCTCGTGGACTCCCAGATAGGATCGGGACCGGTGGGGACGCTGCTCAAGCGGTACGCCCAGCAGGCCGGCTCCGATGGGCTCGGCCCGTTGCTGACGCCGGACACGGCCAAGACTCACATGTTCCGGCACTCGGCGGCTGTCGACATGGAGCAGTACGGCGCGTCGTCCACTGCTCGGGCGTACCGGGGCG---GCTGGGCCCGCGCGCGCACCGCCGACGAACATTACCTGTTGTCCAACGACGTGTTCGCCGACTACATTGGCGCATGCACGACGGCGGGACACGACTGCCCCAAGGCGGGCGACCCGAAAATCGTGGCTCCATCGCTCGGCATCAGCAGCGGCGCCGCCCATCACGATACGGCCCAGCGGGTCCGGTTCGGCGATCAGCTCTTTGCAAGGGCGCCGACGCTTTCCAAGCCTGTCGTCCGCGTCCTGACAGCGGCGCTTCTGAGTCGGTGGGCGTTCGTGAAGGGCCTCCGAAGCGAGACAACAGGGGCGGAGCATTTGATGGTCGCGCGCGTCCGCGACGTCTGCGTCCAGCTCGGTATAGCGGTCGACGCGGTCGACCGCTGGTCAGCCGAGGTCGTTGCCAGTCACCGCTCGGACAACCCGCACGTCTTCCGACAATCAACCGGGGCCGCTCCGGCACCATCATCATCATCATCATCATCGGGCGCGGCAGAACCTGTTCAGGCGTTGTCGCCGGCGGTCACTGCGTTCATGGAATCACTGGAGGCCAAGGTCGCTGCGCTGGACGAGAAGATGGACAGCATCGCGACCGCCCTCCAGATGGCGACCGCTAAGGGCAACCTACCTGGCCAGCTCGCCGCCACCCATGCGCCCGATCTCGCCACCGCCGATCCCGTCACGAGATGCT---CGACGACGTCGTCGTCGCCGTCTGAGACGGTCGACGCCGCAGCAGCCGTGTCGACGTCAGGCACCCGTGACGACCGCGACAATGGCATCGATGCTGTATTGCACCCGTCGTGGCCGGCGTGGAAGGCAGCCACGTACGCGTTCGTGAACGACCTGGACGGGGTCGACCTGACCGCCTGCGAGGAGAGCCGTCGCCGGCGTGTCGCGGATGCCTGTTTCTGGCGGGATCTGCTGTCGACGCAGCGGTTTACGCCGGACGGCATGGTGCCGCCGCCGACACTAACGCCGGCGCTCGCCGGCGCTGCGACGCTGCCCGAATGGACCCGGCAGGTCAATATGTATTTCCAGAAGGCGGAAGGTGCCCTGGTGCAATGGGTTCGGCGTCAAAGCGCCAAGCCGGGCCATGCGGGGGCCAAGCGCCGGAAGTGCACGACAAACTACCAGAGCTTGCGCCGGACGATACGCCATCTCCTGTAANNNNNNNNATGTCGCGCGCCGCTGCATCCGTCGTCGTCGTCGTCGTCGTCGTCATGGCCGCGCTGGCAATGGCAGCAGACAGCCCAACCCGGGGCCAAGGAGACGCAGCCAGCGAGGAAGCCCGGGAGATGAAGCACAAGCTCGCGCAGAAAGTCGAGGCGAAGGAACGCAGGTTGGAGGAGATCCACAAGGCGATCGATGAAATCGATCTGGACGGGTTCACCCGGGACCACAAGCGCCAACTCAAGGCCACCACCAGTCTGGAGGAATTCATCAAGGTGATCGACTCCTTCCCGAAACAGACGGAGATGGAGACGCCGGGAGACGAAACCGACGAGGGTGACGAAGAGCGGGAGCCTGTTCGGCTTATCACAGGAGAAATCAGGGACCGCCTGGTTGACATGTATGAAGAAGTTGAGAAGCTGAAGAGGGAAATCGTGGATACGGCTCTCCGGGGACAGGAGAAGGAGTCTCGTGGCACCGGGGAGGAGAGCGACAACGAGGAGGGCACTAGCATCCCAGTCACTGTGCCTGGCGCTGGTTCATCGAACGGCAAGACCACGACGCCCGGGAAGAAGGCGGAGGCCTCGCATGCCCAAGAGAAGGAAGCGCCAGGCGGCCCTGATCCTAAGACCATGTCAGGTAGTGCGATGACGATGGGTGCCGCACCGGTCGTCGCTACGGCTGCGATCGCCGGTACCGTCGGGCTCTATGCGTACAAGAAGAAGTCGAGCCTGAAGAAGGGCTGGAACAAGGCGATCGCCTACCTGGGCAAGTCTCTGTCCAAGGTGCCGGCGGGGCCAGTTCCTTCTCCTGAGCCGCGTTCGACCCCGATGACGGTCGGTAAGGTTGCCGGTGCGGTCGCCGCTACGACTGCGGCCGCCGGCGCCGGTACCGTCGGGTACTTTGCTTACACGGAGAACGGCCTGACGAAGGGCTGGAACAAGGCCATCGAGAAGGCCAAGAACGTCGCCAACGCGGGCCTCCAGACGCTGGGCCTGCAGGAGAAGCCGGCGCAGACGCCGCCTGAGGTCGACCAGGCGACGYCGTCCGCCACCGGCGCCATCGTCTCGGTCGGTGCCGTCGTTGCCTGCGCCTTCGCCGCCCTGGCCTGANNNNNNNNATGCTCGCCCGCCTGTCCATCGTCGTCATGCTCCTGGCCGTCGCCACCGCCGAAACCGACATCTACATCTGCGTGAACGGCGTCACCCTCCTGATCGACGTTAWCAACATTGAAGCGTTCCCCGGGTACACCATAGGGCAGTGCCCCACCACCGCTCCGGTGACGACGGCTCCCATGGAGACTGCAGCTCCCACTCCCGCACCGTCCACGCCGGCCGCTGCTCCCATGATGACGGCTCCGGCGGTTGCGAACGCCACCTCGTCCGCGTCGGCGGCTCCCTCGACAATGGCTTCTACCGGTACGAACGCCACAACGACGGCGGCTCCCATGACGACAGCTCCGATGGGCGTGAATGCCACGACAGCACCGACGGCGAACGTCACGACAGCACCGACGGCGAACGCCACGACTTCGCCAGCGGCGTCGATTGCGACCATGGCGCCGTCCGCTCCTGCTGCGATAACCGTTGCGCCGATGAGTGCGAGCACCAACAGTGGTGCGCCGACGAGTGCACCGAGAAAGCGCTGGGAGCACCAGCAGCACGCGTGGAAGGGGACGGGAACGTTCAACAGGGGAGCGATGAAGGCTGTTGAGCGGAACGGCACAATGACGCCGCCGCCAGACGCGGCGATGAACCCGGCGTCGCGCGTCCTCATGTTCCTCCAATGGTTCTCGCCGGTCTCCGTCTATGAAAACCCGCAGACCGTCATCATGTTCTTCCCGATGAAGCGCCACAATGGTGGCAGGCACGCGAACCACCACGATGTGAAGATGGGCAGGACCGCGCGTCGTATTGCCGACATGATGATGTCGGACGGCAACATGACGGTCGGCAATGGCCTCCTCGGCAACAGCAGCGCCAACCTGCCGGACGAGACACCCACCATGCGTATCAACTAANNNNNNNNATGTTGTCGCTGCTGCGATGGGCGGTCCGTGGGCTGGCGACCGCAGCGC---CGTCGTCGTCGTCAACGTCGCTGGCGCTGCCGAGCGCGTCGGCGCTGGCGCACGCTAGGCACCGGAACATCAAGGTCAGCCCGAAGAAGCTGAACGAGATCGTCCGGCTCGTGCGGGGGCTGTCGGCCAGCGAGGCGATCATCCAGATGCAGCTGTGCGAGAGGCGCAAGTCGACCGTCGTCCAGAAGTGCATCCAGAACGCGGTCAACAACGCCATCAACAATCACGGCATGGCGCTGGACCGGCTGTTCGTCAAGGAGGCCGTCGTCGGGCGCGGCCAGTGCACGCGCATGCTCATGTTCCACGGCCGCGGCCGCGTCGGCAAGCGCGTCAAGCGCCGCTCGCACCTCACTGTCAAGCTCGCCGAGCAGCCGTTCGACCCGAAGGAGCGACGTATCGGATCGTTCGGCCCGACAAAGTCCAAGATGGCCCTGACCTTCCGACGACTGGGCGTCAAGCGGACGCTGTGANNNNNNNNATGGCGCGATCCTTTGTTGCTGCGGTGACGGTTGCAATGGCCCTGGCGTTGGCGGCGGCGCAGGTCCCAGTCACGTCCAAGTTTAAGTTCGGCGAGTTCTTTCGAGGGTACGGCCAATCATCACGTCTATACATGTCAGGTGCTGAGGTCCCGTCAGGGAGTTTAACGTTGTCGTCAGCAAAGGGGATGTTTCCCAGGGATATAACCCCGGTATGAGTACGCATTAAATACGACACTGCTCGTATGACTGACAAATCGTTACACAGAGCCATCCTCGATACTGAAGTTGAACCTGAGCGAGTCGGCTGCCAAGACGGCTGACTCTCCAAAGATTCTGTTCGGCGAATCCTTCATTAACAACACTGAAACCGGTGCGATTCACGACCGTGGAGTCATCGAAGTGTCAGCTCGTTGCGCGTTCGCTGAATGGTAGGATTTAACTGTTGTGTCTACAGCGAATTCAACAGCGACGATCTGAACTCGGGCGCCCTGAAAGCAGGGAAAGACGATGGGTAAGCCGTGGCGCATAGTCAAAATCCATAAGCTCTTCTGAATGGTCATTAAAGGCCGGTGTCCACGTTGTACGAGTTCCACTTCGATGTCGTTCCCAACGGTGTTGCCATTTCGACCGGCCATTTCAAGGCGACACCTGATTCCCCGGAAACGGCATACACGTTCCAGATCAACTCCTGGGACTCGTTCACGTTCACGAGCGTGGCATCTGATGGCAAGGTTACGTTCTGGTTCGGCCAGCGCGTCAAGACTGAACTCCCCAAGAGCTTTCTCTCGAAATACGGATCGACGCTCCTACTCGTTGCCGTGTTCGGCTTTAACATGCTCATCCAGCGCAAGCTGAGGAAGGATACGACTCCGAACGTTGCCCAGAAGGCCTCGGAAGCCAAGAAATCCGAGTAA
>P.b-42-VEG-(-/-/-/-)-CAN/NF
ATGAAGCCGGTCGTGCTGTCGTTACTGTCGTGCGCCTTGCTGGTCGCGGTTGTCGTCGCTGATGGCGGCGACCAGGTCGGTGTAGTACACGTGCCGGTGGTTGTGACGACGAAGCCGCAGGAGCCGTCGACGCCGGTTCCCGCGTTCGCGCAGCGATTCCTGAAGCAGAAGTTGCAGACAGTGCAGCGCGACGCGAAGACGTTAGGCAAACCGATCGGGATCGCGGCTGGTATGCACCTGGGGATGAACGCGCTGGACCGGTACATGGGCGCCGGCACGGGTGCCAATCGTGTCCGGCGCGCTGTGGCCCAAGGCGCCGCTGGGCTCACCCTGTTCTCGCTGCGCCCGACCGAGTTCAGCGCCATGCTCGCCTACAGGGCGTTCCGTTACCTGCGACGGCGCCTGCGCAAGGACGACACGACATCTCCACGCCCGTGANNNNNNNNATGAGGACGGCAACGCAGGCGATGCTGGTCGTGGTGGGCGCCGTGTGCGCGCTGGTGGCCCGGGCGGAACTCAGGGGCGTGATGAGCTCGCCGCTGGTCGACATGGGCCACATGCACCAGCACGACATGGGGCTGGCGCACAACCTCATGTTCGACCGGGACCATGTCATCCGCGACCAGGACGACCACGTCCACCACGAGATGGACCACCACCACCTGCTGGGCGACGACCGGCACGCGATCCACGACCACGACATGCTCGACCACGACACGTTGCTGGCGCACGGCACGTTCGGCCACGACGACCTCCTGCACCACGACGGGCACGACATTGCGCACGAGGGCGCCTTCGGCGACGTCGACGAGGACGTCCACGACGACTTTGCCGGCGCCGACGAATTCATCGGCGACGCCGACCATGGCATCGGCGGCTTCCACGACGACTTCCACCACTGANNNNNNNNATGGCGTGGACGGTTGTTGTTGCTCTTGCTGTTGTTGCCGGGTACATCGAGGCGGCCAGGGCGACTCCAGACTGGACGACAATGTCATGCACCGCGAACGCTGCGCTCATTGCGAGCTACAACAGCCTGACATGGGATATACAGTACCAGCGCATCGGCAATGGGACGATGACGATCTACAGCAGCGACGACCGATTTGAGCACCCGGCAACGATCGAGTGCAAGGATGCCATGCCAGACCCGCTGATGGTCTACGAGCCGAGAGACGAATGCCTGTATTACAGCTACTACAACCGGTTCGGCAAGGCGCAATGGTCAAAGTACTGCCTCGGGAAGATGTCCCAGGACGGGTACGCCATCGAACGGTTGTGCCACGGCGCGTCCGGCGAGGTCTACATGGCGACGGTGAATCCCAAGACAACGCAGGGCGTTATCGTGATACTGTTCGCATCCGAAGAACTCCTAAGCCGCAGCGGCATCTGGACCAATGACTGGTCCAAACGCGTCCTGAAGATGGCCGACTTGGTGAAGGACAATTGCCCAGAGGCGGCGCCCGGCAAGACCGCCGCCCACCAGGGGTGGTGGAACCCGCTTCGCCATTGCTTCGGATGCCGCTGANNNNNNNNATGAAGTTGTTGCCAGCGACAGCGTTGGTAGTCGGAGCCGGGGTCGGCTTGGCGTACGCCGCTGGCAGGCCATCCCGACGTCAGTTCGTGAAGAGCGTAACGGTTGCGGCGCCGATCAGCGTCGTCTGCCAGGCGCTTCGCGACCTGGACACGTACTTCAAGCTGTGCGAGCTGCCCGGTGAGCAGTACGCCGTCGAGGGGTGCACCACAGTCGACAAGACGACCACGTTCCAGGTCGTCCACCGCCTCCGATTCGGCAAAGTCATCCGCACCTGGGCGTCTCGAGCCGAATCCGATGCCGGCGACGGCGTCGTCGAGTTCTGCGACACGTTCCAGGCGTGGAGCTCCGATTTCAAGATTGTGTTCCGTTTGAAACGCGCCGGTGAGCAACGCACGCAGGTCGACGTCGTCTGGGCCGCCACTGGCCCTCAGTGGCAGACGCTGTTCTTCTCGCGCATGGGCCCGAAACAGTTCGATATCCGGTTGGCTGGCCTGAAGCGGCACTGCGAATCGGTGGCCACCAACCATGGCAACCTCCCATGANNNNNNNNATGACGACGAATTTGCCGGTGGCGGCGCTGCTGCTAGCAGTGCTGGTGTGGGGTGTATGCCACGGCCAGGAGGAAGCGGCGCCGACGGGGCAGGCGGTGACTGCTGCGGCGCACGTGGATGAGGCCGGGCAGACGCTGAACGAGCGAGGGTTCACGGACGGACCTGGCGGTCTGAATCGGTTCGTCAACGGGTTGAAGCCCGCGGTCGAAGAGATCGCCGGCGACCAGGCCGGTGGGATCGCGTCCATGGGCGTGCACTCCGTCGCCAAGTACGTGACGGAAGCGGTGGCGAACAAGTGGGTCGTCGGCCGCTTGTTCATGGCGTACCTGTGGGGTAACCGCCACACGGTCGACGAGCATCTCGGCCAGATCGCTGTCGACTACGCCGTGCCGAAGGTCCCGATTGCGGGGGGCATCTACAAGAAGTACAAGGAGGTGATGGCCGCCGATTATGCGGCCAAGGTCGTACCTGGGCCGAACATTGTCAAGCACCACGTTGGCGGGTACGTCGACCGCATCGCGAAAGATCAGGTTCACGCTTTCGTGGCAGCGCCCGTGTACCGACAGGTTGGCGGCCACGTCAACAAGGCGCTTGGCGTCGTTGCGAAGGAGGCCGGCGAGGCGCTGGAGCCGCACGCGCCGGAGACCGTCGCCGCCGGCCGTGCATTCGGTGCCGCCATGAAGCGCCTCCTCAAGGGCCCATCCGACGAGGAAATGGAGGAGTTCTACAAGGAGCACCCGTCGAAGAGGATAACGGATGGTGGCGGCAAACGGGAACGGTCGCGGAACACGTCGTCGGGCACCGTCGCTCCAACGTTCACTATCGCGACCACGATCATCGCCGGCCTGCTGTGTATCATGTGANNNNNNNNATGGCGCGATTCGCATGGTCGTTGATGATGGCGCTTGCTGCTTTTTGTATTGTGCAGAGGGCGGTCTCCGTGCACTGCTCGCTCTGCGGGGAGGCGATGGAAAGGACGCTGCGCTGCGGTGGGTGCAAGGCGACCCCGTACTGCTCCGTTAAATGTCAGAGGAAAGACTGGCCGCGCCACAAGCCGATGTGCAAGACTGATGGTGGACCAAAGCGGGTGTGCGTCGTCAGCAAGCAAGCCGCTACGCAGCGCCCGAACACGCTGGGGTCAGCTCGATTTGATAACGCGACGAAGGGAATCGTCTCGCTATTGGCCTCCCTGATCGATAATGATAACGTCCTTCCACATGTCGAGTCAAACCCCAGTTTCAAGGATTCGTTTCAAGCGAAGGTGCAAGCACTGTCGCACGATTTCGAGAGTGTGCTACAGAACTGCTTGGGGACGGAACAGCCGCTCCACCTCATCAAGTACGTCCGTGAGAACAAGCCTGCGCTGACCGAACGGTGGCTTAAAGTGGTCTTGATCCCTTCGTTTGAGGAAGCGCTACCCAGCCAGGTCGTATCATCTTTTCCCAATTGGTTCGACCGTGTGACGGAGGAATTGCGTATAATCGCTGAGGAGGTGATCGACGGTGCGTTGCAGTCCCTTGAGGATAGGAAGCATTCTGGCACGAGCTTCAACAGCTGANNNNNNNNATGTGCAGTCCTCGTCTGTGTTTCGCGCTGACCGGCCTGGTCCTCCTGGTCGTAATCGAAGCCGAGCGGCATGTTCGCGTCACCTTGAAAGCGGTCGATGGCGACGACGCCCCAACGATGGAATGCCTCGTGCTGAACTTGAACGACAATGGCGCGCTCCAAGAATACAAGGCGTACCTGAACGCCCACAACATCATAATCAACCCCGCGTTCGATACGAGGTCTCCGAATGACAAGCTTGGCGACTTCCTGAACTTGCTGTCGCTCCGACAGGAATGTATCTATCGTATGCAAGCCGGCGCGAAATTGTGCTTGTTTGGAATGCAGGGGGCYGGCATGCTAAAGGACTCTCATCCGTACCTAGCTACCTGTGCTGCCGCCGCGGCCGGCGTTGCTGCCTCAGATGCCATTTGTACTGGGGTCATTGATTTTCCACGGGAACGCAAAGTTAAGGCGGCCCTGCACCGGTTCCTTGCACAGATCGTGAATCGCGACGTGGTGATCCCCATGATCGACCACATCATCACGGGCGAACTGATCCGTCATTGGATGTGANNNNNNNNATGGCAGTGGCACGCGTCGTTCTGTTCCTGTTCGCTGTCTGTGTTTCCAGTGCGGCTGCGTCTTCCACGACGAGCAACGCCACCAAGCTTGTCGTCCGCGACATTGCGCAAGCGGGATACAACGGCCTGGATCGGGCCGGCGCCCTGATCATTCGCACGTTCGGCAGGCACGCCAATGCCGTCGTGGGCGGGCTTGGCGTCTACGGGGCGTACAAGTTGGCGTCCGATATTGACAAAACATTACAACTCGGCTACATCCAGAAAGGTCGCAAAGCTGCTGTCGTGCTTGCTGGTCTGATCGGCACCGTTCTTCTCGGACACGGTCCCCGTCGCACTGCCAGCGATCACAACTCGTACACTGCGTCAAGGGGAAGGGCGCATGCGGCGCGAGCATTTGGTGTTAACCCGCAACGAAGTACCGGTAGGGTGTCGACGCGTCGCCTTCGGACACGGGTGTCGCGGCTTGACGAATCCCACGAGTCGGACGTCGGTTCAGGCAGCGGCTGGGACAGCGTCAGCGGAACCGACAGTGCATACACTGACTCCGATAGCGATGACTTCTGANNNNNNNNATGCGGCCCATCGTCCTGGTTGTCGTCGTTATTGTCGTCCTTGCTGCCAGCGTCCATGGACGAATGCCCCGCAGCCACCACCCGAAACATGATCTCAAGTTACTGGGACGCACGTTGCGCACGCTGCTCAATCCGGTGCATGCCATGAAGGTGACCGGCTTCAATCAGCGTGATCCCCATTACAAAGGGGCGATGGTGACGGCCAGCGTATCGAACATGACAATAGTCGACCTGTCACCGTTCATGCTGCCTCGTATGAACGGCAGGCTGAAATCGGGTATCCGGCGACTCGCCCAAGCCCCAGTCACGCTGTCGTTGGTCGCACTGAACACGGCGCTGTTCGTGGCAAATCCTGTCCTGACACCAAAGAAGCTTAGTTGGGCGGGATGTACGAAGACCTTGCTGAGCAGCCCGTTGCAGGGCATAAAACGGGCACTGTCCAGCATGACGCATCACATCAACGCCGAGCATCTCATCGGTAACATGATCGTCTTGTCCCAAATCGGGCCCATTGTCGAAAAGAAGCTCGGGGCAACCAAGTTCGCCCTGACGTACCTGCTGAGCGGTGCAGGTGCTTACCTGGCCCATGCGGCGTTCGAGCAGAGGACCTGGAGGTGGCTTCCCGTCCTGGGCGCATCCGGTGCCATCTACGGCGTCATGGGCGCGTCCGCTGCTCTCATCGCCCAGGTTGCTGCTGAGCGCCCCGGATCCTTCGCCAGCAACTTGATCGGCATGATGACTGTTGCTGACTACCGAATGACGATGGACGGGATCCTGGCCGGGTTCATCAGCGTGCTGGTCCTATCGGTGACGTGGCTGGTCGGTGGCACACAGATGCAGAGTGAGTCGTGGACGCTCGGGGTGAAAATGACTGTCTCGGGGCCATACTTCGGGTGGCCCACCACGTTGGAAGCGTTATCAAGCACCGCTAAGTTGATGGTGTCTGGCACGATCGGCCACGTCTGCCACATGGGCGGATGGGTGTTCGGGTTCCTCCTCGTGCTCATGTGGGATTCGACGTCGTCGATGCGCGCCCTACCCGTCATGGGCGCGCTCACCGGCCTATCGCTCCTCATCAGGTCTGGGCCGACAGAGCCAGCAGGTTTACACGGCCCCGTGCGAATGTTCGCCACTCCGCCGCCCTCGCCTCGCAAGCGCCTCCATCTGTTCTAANNNNNNNNATGTCGAAACTTGTGATCACGGTCGCGGTCGTGGCGGCGGTGTCATTCGCCCAGATGATTCCGATTAACCCGCCGAACGGTGTCTGGGCCCCTCCTCGTGCAGACAGCCGCTGTGGTCCCGACTTTGGATGGGCGGGATGTGGCGATGGCCTATGTTGCTCGGCTTCGGAATGGTGTGGCAGCGGCCCAATGCACTGCGGTGGCCCGATGGGCAACTGGGGCCAGGGAGGCGGCAACAACTGGCAGGGCGGCTGGGGCCAAGGTAACAACTGGCAGGGCGACTACAACGCCTGGCAGGGCGGCTACAACGACTGGCAGGGCGGTTACAACGACGGGCAGGGCGGTTGGAACGGCAACGGGCAAGGCATGGGCCCGCCTAACGGCGYCTGGGGACCGCCCCGTGGTGACTCGCGCTGYGGCCCTGATTTCGGATGGGCCGGATGCGACAGCGGCCAGTGCTGCTCCATGTCTGAGTACTGTGGCTACGGTCCTCAGTTCTGCAACAACAACTGGCTGTAANNNNNNNNATGATCACCAAGATCGTCGTTGTTGCCGTCGCGTGGGCATTGGCGACAGCGCCCGGGTCGGGCATGGAGGACTCGGATTGGACCAAGATGGTGGACATCAACGGTATTGACAAGGTCGAACTGCTACACGAACTGTGGAACAAAAGGGAACCCGCC---CGGTGGTATCGAGGATCGGG------------CGCATTCGATCATGCGGAGGCCGAGGGCGCCGTGCTGCGCCACATTGACTACTTCGAAGGTCGCTGCATCAAGACGGACTTGTCCGGGAATATGGCGAATGCGTTTTTCTACGATTACGATACGGGGCCCGGTACGTTCGAGCGCATCGTCCAAGAGCTCCGTCAGAGCAGCAGCAACCGCACGTCCGCAGTCCGCTTGCCTTGANNNNNNNNATGGCCGTCCTGAACGTATGCATGTTGCTGGCAACTTTTCTAACCTTTTTCCTGGCTGCCGCCGTCGACAAGAACGAGGGCAGCGTCTTCGCGAAAGGCAAGTACCGTACCAAAGGCCAGGCGTCGTCATCCCGGGTACGGAGCGAAGACCACAACTGCCAGCCCGGAGACTCGAATGACAACCCTCTTTGCGTGCTTAGTAAGTGGTACAACGCCGACTACGGAACGTTTGACCTCCAGACCACATGCGAGCACTGCGCCCGGCAATTGCCTTCGACGTCGG---CGAATCATCTCCAGGCCGGGTACAACGGCGTCCAGACCGCACCGTACAATAGCCGGCGCATCTCTGACCACGGGGTCTTGCCCGCCTCTGAATCCGGTAGGGACAATAGCCCCTACCGTCAACGAGCTGGTGAACGTCCCGGAATGCCAATATCGTACATCCCGAGCGAAGGCGGCAGTTACCATCACGCCCGTTCAGGTCCCCGTTCACAGTACCCGTACTTCGACGTCGACTATGCGACGTATCATGAGATGCCTCAGCTCCCCTCGCAGCCGATTCATG----AGCCGCCCCATGCATCGATATCGTCGTCGCGACAGACTGTCCAGAAGCAAGCTTATAGCAAGAAGAAGACGGACTGCAAACAGCGACGCCGCGATTGANNNNNNNNATGGGGACGTGGCACGCCGTGAACGCGCTGGTGGTGGTGCTGTTGGGCGTTACGGCCGTATGCGACGCCGCCGCTGCGTATCGCCCGGTGGTCTTCATGCATGGCCTTGGGGACAGTTCCGCCCACCTGGAGGGGCTGGTGACGGGTCTGCAGCGACGGTACCCGGGCATGTACGCCTGGGCCGTCCCGGTCTGTAATGGGCGGTCCTCGATGACGACGACGATGAGCGACCAGGTCCAGGCGTTCACCAGGGCCGTCCAGGAAAACCATCGACTCACTAACGGGTTCAATCTTGTGGGATTGTCGCAAGGCGCGCTGGTCGCGCGTGCCTACGTGGAAATGTGGGTCACCAAATCAGGACGCCGCGCCTGACGAATGATTTAGGCCGCATCGTAGGTACAATGTCCCCAGAGTGCATCGTCTCATATCCGTGGTGGGTCCTCAGGAAGGTGTTGACGGGTGCCCGAAGACCGTTCCACGGTTCCTGTGCGACCTGTTCGAAGCCGATCCCTACGACGCGCCGGTCGCTATCAGCGGATACGTCCGTCTACAATCTACGTATGCGTGTTTCCTGTTCTGACGCCGTCTGTACGTAGTGGAAGGACGTCAACAACAAGGACGAGTACCTCGCGAAGTCGCCGTTCCTGGCTGACAGTATGATCGTTCGCGTGCTTAGTGCCTCACCTGGGCGTTAACTGCATCGTGCTAGTCAACAATGAGCGCCCAACGAAGAACGCTCAGTACGCCGACAACATGCGATCGTTGGACATGTACGTGCTGGTGCAAGCGGCCAACGACACGGTCGTGACGCCAAGGGCCAGCGAGCACCACGGGTTCTGGGCCTGGAACAATGCCAGGACGGTGGTGCCCATGCGGCAATCGCCCGGTTACCGAGGCGACTGGATCGGCCTGAAATCGCTCGACCGGCAAGGCAAGATAGCGTTCCTGCAGTTCCAGGGCGACCATGTAGACGTTGTTCGAGTCGGGTTCTGGGACGATCGGATCGTTCCCCTGCTTGACGATCCCATTCCCGTCGTCCAGGAAGATGGCCGCTTTTCGTCAATGGAGTAANNNNNNNNATGCGGAGCGTTGCCGTTGTCGTTGTTGTTGTCGTCGCCGCGATCGCCGCTGTCGTCGTTGTCGGGCGCGACGTTCACGTCGATGAGCCTATCGCACCGACTGCGGATCCCTCCGTTACGAAGACGATGCCGCATCACGACACGGACGACGTGCCGCGTTCGCACCATGAGGAAAGCGCCGAGGTGCCCCGAGCGAAGTCGTCGCGACGCGGTTCGGCCCTCCCGGATTTCAGTGAACTGCTGGAGAAGGCGAAAAACGATGGGCTGTTTGACATGTTCGCCGGCCTCAATGGCGAAGGCGCCGAAACGCACACGGACGAGCATGCCTCGACGATTACCGAGTTGGAATCGGCGTTGTCGGAAGGCATCGACCACCTGAGCAAGGCGCCCATGGAGGACATTCTGCATCATGTCGAGCAGGGTCGCGACTTCGGCGAGATCCTCGGCAACCCGAACTGGTTCGCCAAGATGCAGACGATAATGGAGCAGACGAAGGATGACCCGAAGGCGCAGAGCATCCTCATGAACGCCATGGTCCGGAAGATCCAGGACAAGCTTGGCGACATGGGCCGCGCTGAGTTGTGANNNNNNNNATGCCGCTGCTGCTCTCAATGCTATCCTTGATGATTTGGTCGCCGGTATGCATACGTGCAAGTGGTGGAGAAACGTCCTGTGACCGAACGGAGAAGCTGGCTGTATTCGAGTCCTGGGCAGAGGAGCTGGGTATCAGAAGCAACTTCCGTTCTGCGATGTATGCGTTGGGCGGATTTGAGATCATCGTCCTCTGCGACGATTCGGAGTCCATGCTTAGTAAAGACGTAGTCGACGACATGGGCAACAAGATGACGCGCTGGGACGAGCTACGGGACACCGTTAAATTGATTGTCGACTTTGGCGCCCTGTTTGACGATAACGGCATCGACGTTTATTTCCTGAATCGCCCGACATTGCCGGGAGTGACCTGCGCAAGTGACCTGGAGAAGGCGTTCAAGAAGGATCCAATCGGGGGAACACCTTTGGTTAGCACTGTTGATAGGATCAGGCGCGAGAAGATTGACCCCCTTGAGAGCAAGAAGCAAAAGGTTCTGCTGGTTATTGCGACCGATGGCCAACCCTCCGACGGCAAATCTGCATTCCACCAGCGGATCGCGAGCTTGCCGGAAAACGTGTATGTGTCGATCTTGGCGTGCACCGACAATCGGGCTGCTGTGGCGTACCTGGACGGGATGGATCGGTTGACTCGAGTCGACGTGACCGACGATTATATGACAGAGTTAGAGCGAATCCGGTCAAAGCAAGGAAAGTCGTTCAAGTTTTCGAAAGGTGATTACATCGCGAAAGCGTTGGCTGGACCGATTCAGCCTTGGTTAGACCAGCTCGATGAAGGGCGAGTCGATGTCCCTCAGTACAACAGGGTCCCTAAGCGCGATGCCAAGGGCACTTGCTGCACGATCTGCTGANNNNNNNNATGTCGATTGTCAAGTTCCTTATCGCTTCCGCCGTGGTCGTCGCGGCCGCCGCATTCACCACCGATGATGCTCGCGCGCTCGGGGACAAGGTCGTGGCTGTCGGCAAGGGCGCTGCCGCGAAGCTGGCGCCGATTGCCCGGGCCGGCGGGGACAAGGTCAGAGCCTTCAGCACGCACGCAGCAACGAAGATGGGTCTGGTCGAAGAATTCGGCGATGACAAGGCGCTTCGGCTCACAAAGCGCGGCAGACTGGCCACTGTTGTCGGTACTGCAGCTGGGACAGCAGCCGTTGGCGTCAAGGTTCTGCCGCGGCTCCGCATGAAATATGTCGTGCCCGGGGCGGCTGTCGCGGCCGCCGTTGGCGCTGTTGCCGGTGCTGACCATCTGCAGACAGCGTTCGGCAAGAACAAGGTTACGAACAAGCTCAAAGACCTGAAGACGAACTACATGCAGCCTGCCGTCAAGCGCGCCAAGGAGTTCGTTACCGGGAAGCGTACGAACCAAGGTCCGAACAATGCGGACGAGAATGCCGAAGGGTCGGAAGGGCATGAGGATATTGACGAGGAGTCGGACGAGTCGGGCGAGAAGGCCCAAGAGTCGGGCGATAAGGCCCAAGAGTCGGTCGAGGAGGCAGAAGAGTCGGGCGAGGAGGCAGAAGAGTCGGGCGAGGAGGCAGAAGAGTCGGGCGAAAGGGCAGAAGAGTCGGGCGAGGAGGCCGAAGAGTCGAGCGAGGAGGCCGAAGAGTCGAGCACGAAGGCCGGAGAGTCAGAGTCGGAATGGGAGAACAATCTGAACTATTGANNNNNNNNATGTCCATCGTCAATATTTGGATTCGCCTCGGGCGCACAGCTATATCTCTGTCCCTGGCTCTGCTGTTCCTGTTCAATGGCCGCGACGTCGAGGCTGTCGTCACCGTTATGTACTCCTACGATGTCCCGGATTGGGCCGCTTCAGGTATGGAGCAACTTTTGGTGGCAGCTTCGGGAGATATTCGCAGGGAGACAGTTGCTAATGCGATCCACCACGGTCTGAGCGGTGGCGAAATTGACGATCGTAAATCCAGGTTCATCGATGGAGTCAAATGGCACGGAAGTCCCAATGTCTTGATCTGGGCCGCATCCAGTGGCAATACCGCAGTCTTGGAGCTGTTGGCGGCAATCGATGGTATTCCACTGACCACCCCAGATAAGGAACTTGATCAAACGCCACTGCACCACGCCGCTAAGAATGGACACGATCTCGCTGTCCGGATTCTGCTGGGCAGCCGTGTCAACATTGACCCAATCGACGAGAGACGGATGACACCCTTGCACCTTGCAGCAGAAGGTGGACACAGTGACGTTATCGATGAGCTGCTGAACATCAGATCTCACGGCCAGCGCGTTGCGGTCAGTTTGCGTGATGCCCGTGGTCAGACTCCGTTGTACAAAGCCATTCTACGTGGACACAGCACCGTCGTCAAGACCCTGCTGCTGTCCGGCTTGATTGATGACGAAGACAAACAGGCAGCGTGGCAATTGGCTCACGAAAAGTGCGATAGCCAGAGCGTGTCGTTGCTTCGCGATTACTGGCATCATTGANNNNNNNNATGACGAGCGCGTTCTCCGCGTCGCTGCTGTGGCTGGCGTCGCGCGCGCTGCGATCCGCGGCGCCCAAGG---CGACGACCGCGGCGGCGGCTGCCTATACGCAGGTCCCGCCGTT-GGCGCGGCAAACGGCGTCGTTCTCGGCGGCTAGAATATTCGATAACGGGTCGCTGTATCTGCCGTTCGACCTGAACGGCGGCGAGCAGGGCGAGGTGGCGTACCCGGAGGAGGGCGACGCGGATCCGGACGTGGAGCGACGGCCAGACATGCAGGCCGATAGCACGCTGCGGAAGCGGAAGCTGAAGATGAACAAGCACAAGTTACGAAAGCGTCGGAAGAAGCTTCGAAGTCGCACAAAGGTCACGTGANNNNNNNNATGTCGCGCCTGGTCGTCGTCTGCTGCGTTGCCGCCATCGTCGCCCTGTCTCTTGCCAGCGCCGACGACACCAAGAACCTCAACACAAGCGCGCCAACTATCAA---CACGACAATGGCGCCCACCTGCCACCTGATCCAGACTAACAAGACCAACGCGGACGGCACGATCTCCCTCATCAACACCACAGAGTGCTCCGGCGACCGTACGGCAACGTCGGCAGCGTTCGGTCCGGTGAACCCGACTGCCTCCCTCATCGCTGTCCTGCTGGCCGTCCTGGCAATCGGCGCCTGANNNNNNNNATGGCACCAATGGCGACGACGCGCGCGGCCGTGCTGTTCATCGGCGCCATCCTGCTCGTGTCGATGATGTGCGTCGCTGACGCCGCCAAGAACCACGCCGCCGGCGACAAGGCGTCCGGCGGAGAGTCCAAGGTCAAGCAGCAGTCGGCGCCCAAGAAGTCGCTCATTGATGCGAGCCATTTCGACGTGGCGCGCCTGAAGGCGCAGCTGTTTGCATTGTCCACGGAAGTTAAAGTATGGCCACCCGGTGCGCACGTCCCGCAGCAGCACTAATCTGTCGATACAGGACCTGCACACCAAGTCGCCGCACGTCGTCTACACGCTCGTGTTCGCCGGCGTTGTCATCGGCCTGCTTGCCGCCAGCCTCCTCGGCGGCAAGCAACGCAACCGTGGCCCGAAGCTCGCCAAGCGGAAGCTGAAGTAANNNNNNNNATGCGCATCGTCGACCCCGTTCGTATGGGTCGCCCGGCAGTGTACTGCGGCCTTGTCGCGATCCTGCTCGTCTCCGGGGCCGCTCACGCTCTGACGTTGCGCTCCAGCGATGGCGTCGACGTTGAAGTCGACTCGTCGGCAGCCGTCGCCCATTCAGGTCTGCTGCGGAAACACCTGGTCGGCCCCGACACGCAAGACGGTATTGCGGTTGATCCCAYCGCCCTAAACGTCGCCAGCCCCGAATTACAGCACCTCGTCCGGTTCATGCACGACACCGCACCGACCGACGTACCATAYCGGCACCATCTCCCGTTGATCCACTGCTCACTGTTGCGCGTTTGCCTACAGATCGGTCATGCTGGCGAATGGGTCACTTCCCAGATGTCCTGGATGGACGCCGACACGGTCGGCAGGGTGCTGGCGGCCTCGTTGTACCTCGAGATGCGCGCGTTCCTGGTCGCGGTCGCGTCTCTCGACGTCGACTGGTATCGCGTAGCAGCGTACCGGCCGGACGTGAATTCTGCCCTCGTACTCGTTACGAACGCTGCCCGGCTGTGCCGCTTCGCGCGAACCGCAGGTCAGAAAGCGATTGTGGACCAGATCCGTGATGCCCTTGCTGTGGATGCGACCCGCGCCAGCTTTGTGGTCAACAACGCGATGTGGGCCGACGGATTGAGGTTGCTGCACTGGGTCGYATGCCATGGCGATCGCAATTTAATGGCGTTCCTGCTGCGCCTTCCCGGGGTCGACGTCAATGTGCGGGACATCCAYCAGCAGACGCCCCTGCACTGGGSCGTCCGAGCTGATCGCCAGGACATGGTCGCTCTACTGCTGAGCACCCCCAACATTGATGTTAATGCSGAATCAGGTCGGGCGACAGCGTTGCATGTGGCGCTGTCCTCTATGCGGTACTGCACAGCCAACCTTGCATGGACGTACGACGCCGGAACCCGCGAGGACCGGCGGCGCCGCTCCAAGATCATGTCGATCCTCGCTAGGCATGGCCCAGCTGCTGTCAGCTGANNNNNNNNATGGTCGGAACGATGGGTGCCGGCGTTTCTGCTGTCGCGTTTTACCTATTATTGTCAGTGCGGACTCGGCTGCTCACGGAGTTGCCCCAGGCCATTGTGCGCGAACGCATCATGGCGGATGATTGGTCGACGCCGACCGGCCCGGTCGTTGTGGATGACGACGACCCGCATGGGGGGGCTGTTGTGGACGACTGGGACGCGTCCAGCGACGAGGAGGAGGTGGCGGCGTCGGCGTCCGTGCAACGGCCGCCGCCCGTGAAGAAGCCAGCGGCAGCGCCGGTGAAGCAGCCGGCGCCGGCGAGGCCGAAGTACGTCGAGCCGAGTCCCGAGGAGGTCGCCAAGCAGATCCGTGCGAACAGGCTCGCCGACGCCGAGGACCTGTTCGGTGCCAGCGACAGGAACGAAGCGAGGGCCACGCAGCGCCTCGACGAGAAGCTCGATGAGCTGGCGCTGGCGTCCGAGGACGATTACAGGGAATTCGCGGCGAACGTCGCCAAGCGCATCGAGGTGGAGCGCCGCGGCAACACGAAGCGGATGACCTTCCTGAAGGAATTGCTGAAAGCGGCGTCGGACCCGCTGTCGATCGAGGAGATCAACGAGCTCAAGTCGGCGCTGACGGTGGTCTACAACCAGAAGAACAAGGTGAAGCAGGCGGCGACGAAGAAGAAGAAGTCGAAGAAGGCGGGCAGGTCGCTGAACGTTGGCGGAGGCGGCATCTTCAACGAGGACGAAGTCGACGGCGCCGAGTTCTACGAGGAGGAAGCCTTCTGANNNNNNNNATGGTCCCAGGGTCGTCGTCGTCGTCGTCGTCGTCGTCGTCGTCGCCAGCGCCAGCGCCGAAGCAGCCGTCTGTGCCAGCTCCGGCTGTCGTTAGTCGTCGTCGCCAACCCCGGTTCATTCGCGGTCCGTCTCCTGTCCGGCCGCCGGCGACGGCCGCGGTCCTGTTGCCCGCGACATCGGTGCTGCGCCTGTGCTGCCGTGCGTGCCGGTTCGCGTCTCCTGACCACCATCAAATCGCTCAGTTTCAGGTCCATCCACTGCCATCGTCAGCCCCAGATCGCTCGCCGGCGTCATCATCAAGTCCTGCGCCAGAGGGTCCGTCCACGTCAACTTCGCCTGCACCAGCAAGGCCGTCCACGCCGTCGCCCTCATCAGCATCGTTGCTAGCGGCGCCTTCGTCGCCGACGTCGTCAGTAATATTGCCGCCGCCGCCTGGCGCGCTGCCCGCAATCGTCGTCTCGGTACGCCCAGGCTGGCTGT--ATTGTGGCGCCCGATCTCACTACGTGTCTCTGCAGACCTGCAGCCTGACGTCGTCGACAATCGCCCAAATCGAGTCGTCGGTGTCACTGGCGACTCTGCCTGCGGCGGCATCGTCGAGCACGTCTGCGCCGGTGCCTCCCTTGTCTGCGTCGCAGGATGGTGGGACATCGGTGCCGTTGCCTCTCGTGTTGCCTGCCATCGTCGTAACTGCACGCGCCCGTGGTTGGCCAACCTGCTCGATTCGCCTGCTGACCACCGCCACGCCGT-TTTCGTTACATCAGGAGCAGGCRGCCGGTACATCGTCGCCGACGTCGTCAGYGGGTGCGCCTG---TGTCACCGCCGCCRTCCTTCCCGCAYGCTCTGCCGACAGCGTCTCCGCATCCGCTGATCGCTTCGTCGCCGTCAGGTCCCGTGATCACCGTACGCCTGCGTTCGCCAGCACCGCCGGTGCGCGTTCGTGCTGACCGATTCCTTGCCGCGCCAGGGTAACGCGTTGACACTACACCGGTCGTCGGTGAGTGCGAGCAAGCATAACGGGAGGGGTGCCTCGGTGCTGTTCGACTACGTGGCCACGTACGCCACGGAGCACGCCATCCCGTTCGCGACGCCTGCTCGCCTGCGGGAGCTGATCCTGCAGGGCAAGACGCAGGGCGAGCTGATAACGCCGACCTTCGCGGCCAACCTCGCCGAGTACATGCTAGTCCATGTGCCGTCGATTAAGGCCGACACGACGGCAATCGCGTACCTGCATGGGGCTCGTGCGGTGCTGTCCCGCGACTTCTTCAACGGAGAGAAGGTCGTATCGCTCGAGCGCGGCGATGCCATGACCAAGATCACAAGCAGGATTCGGGCGGTCCTGACGGCGCGTGCGCACGCTCAGAATCGTAGGCGACCGCGTGCCGCCGCCGATGCCACATGTGATCAACTAACGCACCGGGACCCGCCACGTCCCTGGCAGGCCCCTACCACAAGCCGGCACAGGCCCTGGATCGGTCTCTTTACGCGCGCTTCGTCCGCCATCTGCTGTTGTA--CGTGGCTGTACCGCGGTCGACCCCTGCTGCTGCGACGACGTGGCTGACGCAGAGCATTATGCAGAGAGAACACGTCGTCGTCCGTCGCTTTGTATGCCGTCGTCGTGTGGGCTCGGCATTTCTGTACCCGCATCAGCGACCTCGCATCCGTCCACTTGAGCGGAATTCGGTTCGATGCGTTCGCCCGTGGCATCGCCGTTGATATCTACCGGCCCAAGGTAAACCGACGCCGCAGGACGTCCCGACGCGCTCTGAGCGAGCCTGTACACTCTCACTTGTAGACGAACGTCACGCGGGAGCACAGGTCGGTATTCGACCTGACCGCAGAGCTTGACGTGGTGCTGGCGACGGCGCTCCAGTGCGCCGTCAACGGGTCGGCTAGCGACGCGCTCGTGGACTCCCAGATAGGATCGGGACCGGTGGGGACGCTGCTCAAGCGGTACGCCCAGCAGGCCGGCTCCGATGGGCTCGGCCCGTTGCTGACGCCGGACACGGCCAAGACTCACATGTTCCGGCACTCGGCGGCTGTCGACATGGAGCAGTACGGCGCGTCGTCCACTGCTCGGGCGTACCGGGGCG---GCTGGGCCCGCGCGCGCACCGCCGACGAACATTACCTGTTGTCCAACGACGTGTTCGCCGACTACATTGGCGCATGCACGACGGCGGGACACGACTGCCCCAAGGCGGGCGACCCGAAAATCGTGGCTCCATCGCTCGGCATCAGCAGCGGCGCCGCCCATCACGATACGGCCCAGCGGGTCCGGTTCGGCGATCAGCTCTTTGCAAGGGCGCCGACGCTTTCCAAGCCTGTCGTCCGCGTCCTGACAGCGGCGCTTCTGAGTCGGTGGGCGTTCGTGAAGGGCCTCCGAAGCGAGACAACAGGGGCGGAGCATTTGATGGTCGCGCGCGTCCGCGACGTCTGCGTCCAGCTCGGTATAGCGGTCGACGCGGTCGACCGCTGGTCAGCCGAGGTCGTTGCCAGTCACCGCTCGGACAACCCGCACGTCTTCCGACAATCAACCGGGGCCGCTCCGGCACCATCATCATCATCATCATCATCGGGCGCGGCAGAACCTGTTCAGGCGTTGTCGCCGGCGGTCACTGCGTTCATGGAATCACTGGAGGCCAAGGTCGCTGCGCTGGACGAGAAGATGGACAGCATCGCGACCGCCCTCCAGATGGCGACCGCTAAGGGCAACCTACCTGGCCAGCTCGCCGCCACCCATGCGCCCGATCTCGCCACCGCCGATCCCGTCACGAGATGCT---CGACGACGTCGTCGTCGCCGTCTGAGACGGTCGACGCCGCAGCAGCCGTGTCGACGTCAGGCACCCGTGACGACCGCGACAATGGCATCGATGCTGTATTGCACCCGTCGTGGCCGGCGTGGAAGGCAGCCACGTACGCGTTCGTGAACGACCTGGACGGGGTCGACCTGACCGCCTGCGAGGAGAGCCGTCGCCGGCGTGTCGCGGATGCCTGTTTCTGGCGGGATCTGCTGTCGACGCAGCGGTTTACGCCGGACGGCATGGTGCCGCCGCCGACACTAACGCCGGCGCTCGCCGGCGCTGCGACGCTGCCCGAATGGACCCGGCAGGTCAATATGTATTTCCAGAAGGCGGAAGGTGCCCTGGTGCAATGGGTTCGGCGTCAAAGCGCCAAGCCGGGCCATGCGGGGGCCAAGCGCCGGAAGTGCACGACAAACTACCAGAGCTTGCGCCGGACGATACGCCATCTCCTGTAANNNNNNNNATGTCGCGCGCCGCTGCATCCGTCGTCGTCGTCGTCGTCGTCGTCATGGCCGCGCTGGCAATGGCAGCAGACAGCCCAACCCGGGGCCAAGGAGACGCAGCCAGCGAGGAAGCCCGGGAGATGAAGCACAAGCTCGCGCAGAAAGTCGAGGCGAAGGAACGCAGGTTGGAGGAGATCCACAAGGCGATCGATGAAATCGATCTGGACGGGTTCACCCGGGACCACAAGCGCCAACTCAAGGCCACCACCAGTCTGGAGGAATTCATCAAGGTGATCGACTCCTTCCCGAAACAGACGGAGATGGAGACGCCGGGAGACGAAACCGACGAGGGTGACGAAGAGCGGGAGCCTGTTCGGCTTATCACAGGAGAAATCAGGGACCGCCTGGTTGACATGTATGAAGAAGTTGAGAAGCTGAAGAGGGAAATCGTGGATACGGCTCTCCGGGGACAGGAGAAGGAGTCTCGTGGCACCGGGGAGGAGAGCGACAACGAGGAGGGCACTAGCATCCCAGTCACTGTGCCTGGCGCTGGTTCATCGAACGGCAAGACCACGACGCCCGGGAAGAAGGCGGAGGCCTCGCATGCCCAAGAGAAGGAAGCGCCAGGCGGCCCTGATCCTAAGACCATGTCAGGTAGTGCGATGACGATGGGTGCCGCACCGGTCGTCGCTACGGCTGCGATCGCCGGTACCGTCGGGCTCTATGCGTACAAGAAGAAGTCGAGCCTGAAGAAGGGCTGGAACAAGGCGATCGCCTACCTGGGCAAGTCTCTGTCCAAGGTGCCGGCGGGGCCAGTTCCTTCTCCTGAGCCGCGTTCGACCCCGATGACGGTCGGTAAGGTTGCCGGTGCGGTCGCCGCTACGACTGCGGCCGCCGGCGCCGGTACCGTCGGGTACTTTGCTTACACGGAGAACGGCCTGACGAAGGGCTGGAACAAGGCCATCGAGAAGGCCAAGAACGTCGCCAACGCGGGCCTCCAGACGCTGGGCCTGCAGGAGAAGCCGGCGCAGACGCCGCCTGAGGTCGACCAGGCGACGTCGTCCGCCACCGGCGCCATCGTCTCGGTCGGTGCCGTCGTTGCCTGCGCCTTCGCCGCCCTGGCCTGANNNNNNNNATGCTCGCCCGCCTGTCCATCGTCGTCATGCTCCTGGCCGTCGCCACCGCCGAAACCGACATCTACATCTGCGTGAACGGCGTCACCCTCCTGATCGACGTTAACAACATTGAAGCGTTCCCCGGGTACACCATAGGGCAGTGCCCCACCACCGCTCCGGTGACGACGGCTCCCATGGAGACTGCAGCTCCCACTCCCGCACCGTCCACGCCGGCCGCKGCTCCCATGATGAYGGCTCCGGCGGTTGCGAACGCCACCTCGTCCGCGTCGGCGGCTCCCTCGACAATGGCTTCTACCGGTACGAACGCCACAACGACGGCGGCTCCCATGACGACAGCTCCGATGGGCGTGAATGCCACGACAGCACCGACGGCGAACGTCACGACAGCACCGACGGCGAACGCCACGACTTCGCCAGCGGCGTCGATTGCGACCATGGCGCCGTCCGCTCCTGCTGCGATAACCGTTGCGCCGATGAGTGCGAGCACCAACAGTGGTGCGCCGACGAGTGCACCGAGAAAGCGCTGGGAGCACCAGCAGCACGCGTGGAAGGGGACGGGAACGTTCAACAGGGGAGCGATGAAGGCTGTKGAGCGGAACGGCACAATGACGCCGCCGCCAGACGCGGCGATGAACCCGGCGTCGCGCGTCCTCATGTTCCTSCAATGGTTCTCGCCGGTCTCCGTCTATGAAAACCCGCAGACCGTCATCATGTTCTTCCCGATGAAGCGCCACAATGGTGGCAGGCACGCGAACCACCACGATGTGAAGATGGGCAGGACCGCGCGTCGTATTGCCGACATGATGATGTCGGACGGCAACATGACGGTCGGCAATGGCCTCCTCGGCAACAGCAGCGCCAACCTGCCGGACGAGACACCCACCATGCGTATCAACTAANNNNNNNNATGTTGTCGCTGCTGCGATGGGCGGTCCGTGGGCTGGCGACCGCAGCGC---CGTCGTCGTCGTCAACGTCGCTGGCGCTGCCGAGCGCGTCGGCGCTGGCGCACGCTAGGCACCGGAACATCAAGGTCAGCCCGAAGAAGCTGAACGAGATCGTCCGGCTCGTGCGGGGGCTGTCGGCCAGCGAGGCGATCATCCAGATGCAGCTGTGCGAGAGGCGCAAGTCGACCGTCGTCCAGAAGTGCATCCAGAACGCGGTCAACAACGCCATCAACAATCACGGCATGGCGCTGGACCGGCTGTTCGTCAAGGAGGCCGTCGTCGGGCGCGGCCAGTGCACGCGCATGCTCATGTTCCACGGCCGCGGCCGCGTCGGCAAGCGCGTCAAGCGCCGCTCGCACCTCACTGTCAAGCTCGCCGAGCAGCCGTTCGACCCGAAGGAGCGACGTATCGGATCGTTCGGCCCGACAAAGTCCAAGATGGCCCTGACCTTCCGACGACTGGGCGTCAAGCGGACGCTGTGANNNNNNNNATGGCGCGATCCTTTGTTGCTGCGGTGACGGTTGCAATGGCCCTGGCGTTGGCGGCGGCGCAGGTCCCAGTCACGTCCAAGTTTAAGTTCGGCGAGTTCTTTCGAGGGTACGGCCAATCATCACGTCTATACATGTCAGGTGCTGAGGTCCCGTCAGGGAGTTTAACGTTGTCGTCAGCAAAGGGGATGTTTCCCAGGGATATAACCCCGGTATGAGTACGCATTAAATACGACACTGCTCGTATGACTGACAAATCGTTACACAGAGCCATCCTCGATACTGAAGTTGAACCTGAGCGAGTCGGCTGCCAAGACGGCTGACTCTCCAAAGATTCTGTTCGGCGAATCCTTCATTAACAACACTGAAACCGGTGCGATTCACGACCGTGGAGTCATCGAAGTGTCAGCTCGTTGCGCGTTCGCTGAATGGTAGGATTTAACTGTTGTGTCTACAGCGAATTCAACAGCGACGATCTGAACTCGGGCGCCCTGAAAGCAGGGAAAGACGATGGGTAAGCCGTGGCGCATAGTCAAAATCCATAAGCTCTTCTGAATGGTCATTAAAGGCCGGTGTCCACGTTGTACGAGTTCCACTTCGATGTCGTTCCCAACGGTGTTGCCATTTCGACCGGCCATTTCAAGGCGACACCTGATTCCCCGGAAACGGCATACACGTTCCAGATCAACTCCTGGGACTCGTTCACGTTCACGAGCGTGGCATCTGATGGCAAGGTTACGTTCTGGTTCGGCCAGCGCGTCAAGACTGAACTCCCCAAGAGCTTTCTCTCGAAATACGGATCGACGCTCCTACTCGTTGCCGTGTTCGGCTTTAACATGCTCATCCAGCGCAAGCTGAGGAAGGATACGACTCCGAACGTTGCCCAGAAGGCCTCGGAAGCCAAGAAATCCGAGTAA
>ZJ-1-BNAP-(1/-/-/-)-CHN/HUB
ATGAAGCCGGTCGTGCTGTCGTTACTGTCGTGCGCCTTGCTGGTCGCGGTTGTCGTCGCTGATGGCGGCGACCAGGTCGGTGTAGTACACGTGCCGGTGGTGGTGACGACGGAGCCGCAGGAGCCGTCGACGCCGGTTCCCGCGTTCGCGCAGCGATTCCTGAAGCAGAAGTTGCAGACAGTGCAGCGCGACGCGAAGACGTTAGGCAAACCGATCGGGATCGCGGCTGGTATGCACCTGGGGATGAACGCGCTGGACCGGTACATGGGCGCCGGCACGGGTGCCAATCGTGTCCGGCGCGCTGTGGCCCAAGGCGCCGCTGGCCTCACCCTGTTCTCGCTGCGCCCGACCGAGTTCAGCGCCATGCTCGCCTACAGGGCGTTCCGTTACCTGCGACGGCGCCTGCGCAAGGACGACACGACATCTCCACGCCCGTGANNNNNNNNATGAGGACGGCAACGCAGGCGATGCTGGTCGTGGTGGGCGCCGTGTGCGCGCTGGTGGCCCGGGCGGAACTCAGGGGCGTGATGAGCTCGCCGCTGGTCGACATGGGCCACATGCACCAGCACGACATGGGGCTGGCGCACAACCTCATGTTCGACCGGGACCATGTCATCCGCGACCAGGACGACCACGTCCACCACGAGATGGACCACCACCACCTGCTGGGCGACGACCGGCACGCGATCCACGACCACGACATGCTCGACCACGACACGTTGCTGGCGCACGGCACGTTCGGCCACGACGACCTCCTGCACCACGACGGGCACGACATTGCGCACGAGGGCGCCTTCGGCGACGTCGACGAGGACGTCCACGACGACTTTGCCGGCGCCGACGAATTCATCGGCGACGCCGACCATGGCATCGGCGGCTTCCACGACGACTTCCACCACTGANNNNNNNNATGGCGTGGACGGTTGTTGTTGCTCTTGCTGTTGTTGCCGGGTACATCGAGCCGGCCAGGGCGACTCCAGACTGGACGACAATGTCATGCACCGCGAACGCTGCGCTCATTGCGAGCTACAACAGCCTGACATGGGATATACAGTACCAGCGCATCGGCAATGGGACGATGACGATCTACACCAGCGACGACCGATTTGAGCACCCGGCAACGATCGAGTGCAACGATGCCATGCCAGACCCGTTGATGGTCTACGAGCCTAAAGACGAATGCCTGTATTACAGCTACTACAACCGGTTCGGCAAGGCGCAATGGTCAAAGTACTGCCTCGGGAAGATGTCCCAGGACGGGTACGCCATCGAACGGTTATGCCAAGGCGCGTCCGGCGAGGTCTACATGGCGTCGGTGAATCCCAAGACAACGCAGGGCGTTATCGTGATACTGTTCGCATCCGAAGAACTCCTAAGCCGCAGCGGCATCTGGACCAATGACTGGTCCAAACGCGTCCTGAAGATGGCCGACTTGGTGAAGGACAATTGCCCAGAGGCGGCGCCCGGCAAGACCGCCGCCCACCAGGGGTGGTGGAACCCGCTTCGCCATTGCTTCGGATGCCGCTGANNNNNNNNATGAAGTTGTTGCCAGCGACAGCGTTGGTAGTCGGAGCCGGGGTCGGCTTGGCGTACGCCGCTGGCAGGCCATCCCGACGTCAGTTCGTGAAGAGCGTAACGGTTGCGGCGCCGATCAGCGTCGTCTGCCAGGCGCTTCGCGACCTGGACACGTACTTCAAGCTGTGCGAGCTGCCCGGTGAGCAGTACGCCGTCGAGGGGTGCACCACAGTCGACAAGACGACCACGTTCCAGGTCGTCCACCGCCTCCGATTCGGCAAAGTCATCCGCACCTGGGCGTCTCGAGCCGAATCCGATGCCGGCGACGGCGTCGTCGAGTTCTGCGACACGTTCCAGGCGTGGAGCTCCGATTTCAAGATTGTGTTCCGTTTGAAACGCGCCGGTGAGCAACGCACGCAGGTCGACGTCGTCTGGGCCGCCACTGGCCCTCAGTGGCAAACGCTGTTCTTCTCGCGCATGGGCCCGAAACAGTTCGATATCCGGTTGGCTGGCCTGAAGCGGCACTGCGAATCGGTGGCCACCAACCACGGCAACCTCCCATGANNNNNNNNATGACGACGAATTTGCCGGTGGCGGCGCTGCTGCTAGCAGTGCTGGTGTGGGGTGTATGCCACGGCCAGGAGGAAGCGGCGCCGACGGGGCAGGCGGTGACTGCTGCGGCGCACGTGGATGAGGCCGGGCAGACGCTGAACGAGCGAGGGTTCACGGACGGACCTGGCGGTCTGAATCGGTTCGTCAACGGGTTGAAGCCCGCGGTCGAAGAGATCGCCGGCGACCAGGCCGGTGGGATCGCGTCCATGGGCGTGCACTCCGTCGCCAAGTACGTGACGGAAGCGGTGGCGAACAAGTGGGTCGTCGGCCGGTTGTTCATGGCGTACCTGTGGGGCAACCGCCACACGGTCGACGAGCGTCTCGGCCAGATCGCTGTCGACTACGCCGTGCCGAAGGTCCCGATTGCGGGGGGCATCTACAAGAAGTACCAGGAGGTGATGGCCGCCGATTATGCGGCCAAGGTCGTACCTGGGCCGAACATCGTCAAGCACCACGTTGGCGGGTACGTCGACCGCATCGCGAAAGATCAGGTTCACGCTTTCGTGGCAGCGCCCGTGTACCGACAGGTTGGCGGCCACGTCAACAAGGCGCTTGGCGTCGTTGCGAAGGAGGCCGGCGAGGCGCTGGAGCCGCACGCGCCGGAGACCGTCGCGGCCGGCCGTGCATTCGGTGCCGCCATGAAGCGTCTGCTCAAGGGCCCATCCGACGAGGAAATGGAGGAGTTCTACAAGGAGCACCCGTCGAAGAGGATAACGGATGGTGGCGGCAAACGGGAACGGTCGCGGAACACGTCGTCGGGCACCGTCGCTCCAACGTTCACTATCGCGACCACGATCATCGCCGGCCTGCTGTGTATCATGTGANNNNNNNNATGGCGCGATTCGCATGGTCGTTGATGATGGCGCTTGCTGCTTTTTGTATTGTGCAGAGGGCGGTCTCCGTGCACTGCTCGCTCTGCGGGGAGGCGATGGAAAGGACGCTGCGCTGCGGTGGGTGCAAGGCGACCCCGTACTGCTCCGTTAAATGTCAGAGGAAAGACTGGCCGCGCCACAAGCCGATGTGCAAGACTGATGGTGGACCAAAGCGGGTGTGCGTCGTCAGCAAGCAAGCCGCTACGCAGCGCCCGAACACGCTGGGGTCAGCTCGATTTGATAACGCGACGAAGGGAATCGTCTCGCTATTGGCCTCTCTGATCGATAATGATAACGTCCTTCCACATGTCGAGTCAAACCCCAGTTTCAAGGATTCGTTTCAAGCGAAGGTGCAAGCACTGTCGCACGATTTCGAGAGTGTGCTACAGAACTGCTTGGGGACGGAACAGCCGCTCCACCTCATCAAGTACGTCCGTGAGAACAAGCCTGCGCTGACCGAACGGTGGCTTAAAGTGGTCTTGATCCCTTCGTTTGAGGAAGCGCTACCCAGCCAGGTCGTATCATCTTTTCCCAATTGGTTCGACCGTGTGACGGAGGAATTGCGTATAATCGCTGAGGAGGTGATCGACGGTGCGTTGCAGTCCCTTGAGGATAGGAAGCATTCTGGCACGAGCTTCAACAGCTGANNNNNNNNATGTGCAGTCCTCGTCTGTGTTTCGCGCTGACCGGCCTGGTCCTCCTGGTCGTAATCGAAGCCGAGCGGCATGTCCGCGTCACCTTGAAAGCGGTCGATGGCGACGACGCCCCAACGATGGAATGCCTCGTGCTGAACTTGAACGACAATGGCGCGCTCCAAGAATACAAGGCGTACCTGAACGCCCACAACATCATGATCAACCCCGCGTTCGATACGAGGTCTCCGAATGACAAGCTTGGCGACTTCCTGAACTTGCTGTCGCTCCGACAGGAATGTATCTATCGTATGCAAGCCGGCGCGAAATTGTGCTTGTTTGGAATGCAGGGGGCCGGCATGCTAAAGGACTCTCATCCGTACCTAGCTACCTGTGCTGCCGCCGCGGCCGGCGTTGCTGCCTCAGATGCCATTTGTACTGGGGTCATTGATTTTCCACGGGAACGCAAAGTTAAGGCGGCCCTGCACCGGTTCCTTGCACAGATCGTGAATCGCGACGTGGTCATCCCCATGATCGACCACATCATCACGGGCGAACTGATCCGTCATTGGATGTGANNNNNNNNATGGCAGTGGCACGCGTCGTTCTGTTCCTGTTCGCTGTCTGTGTTTCCAGTGCGGCTGCGTCTTCCACGACGAGCAACGCCACCAAGCTTGTCGTCCGCGACATTGCGCAAGCGGGATACAACGGCCTGGATCGGGCCGGCGCCCTGATCATTCGCACGTTCGGCAGGCACGCCAATGCCGTCGTGGGCGGGCTTGGCGTCTACGGGGCGTACAAGTTGGCGTCCGATATTGACAAAACATTACAACTCGGCTACATCCAGAAAGGTCGCAAAGCTGCTGTCGTGCTTGCTGGTCTGATCGGCACCGTTCTTCTCGGACACGGTCCCCGTCGCACTGCCAGCGATCACAACTCGTACACTGCGTCAAGGGGAAGGGCGCATGCGGCGCGAGCATTTGGTGTTAACCCGCAACGAAGTACCGGTAGGGTGTCGACGCGTCGCCTTCGGACACGGGTGTCGCGGCTTGACGAATCCCACGAGTCGGACGTCGGTTCAGGCAGCGGCTGGGACAGCGTCAGCGGAACCGACAGTGCATACACTGACTCCGATAGCGATGACTTCTGANNNNNNNNATGCGGCCCATCGTCCTGGTTGTCGTCGTTATTGTCGTCCTTGCTGCCAGCGTCCATGGACGAATGCCCCGCAGCCACCACCCGAAACATGATCTCAAGTTACTGGGACGCACGTTGCGCACGCTGCTCAATCCGGTGCATGCCATGAAGGTGACCGGCTTCAATCAGCGTGATCCCCATTACAAAGGGGCGATGGTGACGGCCAGCGTATCGAACATGACAATAGTCGACCTGTCACCGTTCATGCTGCCTCGTATGAACGGCAGGCTGAAATCGGGTATCCGGCGACTCGCCCAAGCCCCAGTCACGCTGTCGTTGGTCGCACTGAACACGGCGCTGTTCGTGGCAAATCCTGTCCTGACACCAAAGAAGCTTAGTTGGGCGGGATGTACGAAGACCTTGCTGAGCAGCCCGTTGCAGGGCATAAAACGGGCACTGTCCAGCATGACGCATCACATCAACGCCGAGCATCTCATCGGTAACATGATCGTCTTGTCCCAAATCGGGCCCATTGTCGAAAAGAAGCTCGGGGCAACCAAGTTCGCCCTGACGTACCTGCTGAGCGGTGCAGGTGCTTACCTGGCCCATGCGGCGTTCGAGCAGAGGACCTGGAGGTGGCTTCCCGTCCTGGGCGCATCCGGTGCCATCTACGGCGTCATGGGCGCGTCCGCTGCTCTCATCGCCCAGGTTGCTGCTGAGCGCCCCGGATCCTTCGCCAGCAACTTGATCGGCATGATGACTGTTGCTGACTACCGAATGACGATGGACGGGATCCTGGCCGGGTTCATCAGCGTGCTGGTCCTATCGGTGACGTGGCTGGTCGGTGGCACACAGATGCAGAGTGAGTCGTGGACGCTCGGGGTGAAAATGACTGTCTCGGGGCCATACTTCGGGTGGCCCACCACGTTGGAAGCGTTATCAAGCACCGCTAAGTTGATGGTGTCTGGCACGATCGGCCACGTCTGCCACATGGGCGGATGGGTGTTCGGGTTCCTCCTCGTGCTCATGTGGGATTCGACGTCGTCGATGCGCGCCCTACCCGTCATGGGCGCGCTCACCGGCCTATCGCTCCTCATCAGGTCTGGGCCGACAGAGCCAGCAGGTTTACACGGCCCCGTGCGAATGTTCGCCACTCCGCCGCCCTCGCCTCGCAAGCGCCTCCATCTGTTCTAANNNNNNNNATGTCGAAACTTGTGATCACGGTCGCGGTCGTGGCGGCGGTGTCATTCGCCCAGATGATTCCGATTAACCCGCCGAACGGTGTCTGGGCCCCTCCTCGTGCAGACAGCCGCTGTGGTCCCGACTTTGGATGGGCGGGATGTGGCGATGGCCTATGTTGCTCGGCTTCGGAATGGTGTGGCAGCGGCCCAATGCACTGCGGTGGCCCGATGGGCAACTGGGGCCAGGGAGGCGGCAACAACTGGCAGGGCGGCTGGGGCCAAGGTAACAACTGGCAGGGCGACTACAACGCCTGGCAGGGCGGCTACAACGACTGGCAGGGCGGTTACAACGACGGGCAGGGCGGTTGGAACGGCAACGGGCAAGGCATGGGCCCGCCTAACGGCGTCTGGGGACCGCCACGTGGTGACTCGCGCTGCGGCCCTGATTTCGGATGGGCCGGATGCGACAGCGGCCAGTGCTGCTCCATGTCTGAGTACTGTGGCTACGGTCCTCAGTTCTGCAACAACAACTGGCTGTAANNNNNNNNATGATCACCAAGATCGTCGTTGTTGCCGTCGCGTGGGCATTGGCGACAGCGCCCGGGTCGGGCATGGAGGACTCGGATTGGACCAAGATGGTGGACATCAACGGTATTGACAAGGTCGAACTGCTACACGAACTGTGGAACAAAAGGGAACCCGCC---CGGTGGTATCGAGGATCGGG------------CGCATTCGATCATGCGGAGGCCGAGGGCGCCGTGCTGCGCCACATTGACTACTTCGAAGGTCGCTGCATCAAGACGGACTTGTCCGGGAATATGGCGAATGCGTTTTTCTACGATTACGATACGGGGCCCGGTACGTTCGAGCGCATCGTCCAAGAGCTCCGTCAGAGCAGCAGCAACCGCACGTCCGCAGTCCGCTTGCCTTGANNNNNNNNATGGCCGTCCTGAACGTATGCATGTTGCTGGCAACTTTTCTAATCTTTTTCCTGGCTGCCGCCGTCGACAACAACGAGGGCAGCGTCTTCGCGAAAGGCAAGTACCGTACCAAAGGCCAGGCGTCGTCATCCCGGGTACGGAGCGAAGACCACAACTGCCAGCCCGGAGACTCGAATGACAACCCTCTTTGCTTG---AGTAAGTGGTACAACGCCGACTACGGAACGTCTGACCTCCAGACCCCATGCGAGCACTACGCCCGGCAATTGCCTTCGACGTCGGCGCCGAATCATCTCCAGGCCGGGTACAACGACGTCCAGACCGCACCGTACAATAGCCGGCGCACCTCTGACCACGGAGTCTTGCCCGCCTCTGAATCCGGTAGGGACAATAGCCCCTACCGTCAACGAGCTGGTGAACGTCCCGGAATGCCAATATCGTACATCCCGAGCGAAGGCGGCAGTTACTATCACGCCCGTTCAGGTCCCCGTTCACAGTATCTGTACTTCGACGTCGACTATGCGACGTATCATGGGAT------GATCCCCTCGCAGCCGATTCATATATCAGCCGCCCC----------ATCGTCGTCGCGACAGACTGTCCAGAAGCAAGCTTATAGCAAGAAGAAGACGGACTGCAAACAGCGACGCCGCGATTGANNNNNNNNATGGGGACGTGGCACGCCGTGATCCCGC---TGGTGGTGCTGTTGGGCGTTGCTGCCGTATGCGACGCCGCCGCTGCGTATCGCCCGGTGGTCTTCATGCATGGCCTTGGGGACAGTTCCGCCCACCTGGAGGGGCTGGTGTCGGGTCTGCAGCGACGGTACCCGGGCATGTACGCCTGGGCCGTCCCGGTCTGTAATGGGCGGTCCTCGATGACGACGACGATGAGCGACCAAGTCCAGGCGTTCACCAGGGCCGTCCAGGAAAACCATCGACTCACTAACGGGTTCAATCTTGTGGGATTGTCGCAAGGCGCGCTGGTCGCGCGTGCCTATGTGGAAATGTGGGTCACCAGATCAGGACGCCGCGCCTGACGAATGATTTAAGCCGCGTCGTAGGTACAATGTCCCCAGAGTGCATCGTCTCATATCCGTGGTGGGTCCTCAGGAAGGTGTTGACGGGTGCCCGAAGACCGTTCCACGGTTCCTGTGCGACCTGTTCGAAGCCGATCCCTACGACGCGCCGGTCGCTATCAGCGGATACGTCCGTCTACAATCTACGTATGCGTGTTCCCTGTTCTAACGCCGTCTGTACGTAGTGGAAGGACGTCAACAACAAGGACGAGTACCTCGTGAAGTCGCCGTTCCTGGCTGACAGTATGATCGATCGCGTGCTTAGTGCCTCACCTGGGCGTTAACTGCATCGTGCTAGTCAACAATGAGCGCCCAACGAAGAACGCTCAGTACGCCGACAACATGCGATCGTTGGACATGTACGTGCTGGTGCAAGCGGCCAACGACACGGTCGTGACGCCAAAGGCCAGCGAGCACCACGGGTTCTGGGCCTGGAACAATGCCAGGACGGTGGTGCCCTTGCGGCAATCGCCCGGTTACCGAGGCGACTGGATCGGCCTGAAATCACTCGACCGGCAAGGCAAGATAGCGTTCCTGCAGTTCCAGGGCGACCATGTAGACGTTGTACGAGTCGGGTTCTGGGACGATCGGATCGTTCCCCTGCTTGACGATCCCATTCCCATCGTCCAGGGGGATGGCCACTCTTCGGCAATGGAGTAANNNNNNNNATGCGGAGCGTTGCCGTTGTCGTTGTTGTTGTCGTCGCCGCGATCGCCGCTGTCGTCGTTGTCGGGCGCGACGTTCACGTCGATGAGCCTATCGCACCGACTGCGGATCCCTCCGTTACGAAGACGATGCCGCATCACGACACGGACGACGTGCCGCGTTCGCACCATGAGGAAAGCGCCGAGGTGCCCCGAGCGAAGTCGTCGCGACGCGGTTCGGCCCTCCCGGATTTCAGTGAACTGCTGGAGAAGGCGAAAAACGATGGGCTGTTTGACATGTTCGCCGGCCTCAATGGCGAAGGCGCCGAAACGCACACGGACGAGCATGCCTCGACGATTACCGAGTTGGAATCGGCGTTGTCGGAAGGCATCGACCACCTGAGCAAGGCGCCCATGGAGGACATTCTGCATCATGTCGAGCAGGGTCGCGACTTCGGCGAGATCCTCGGCAACCCGAACTGGTTCGCCAAGATGCAGACGATAATGGAGCAGACGAAGGATGACCCGAAGGCGCAGAGCATCCTCATGAACGCCATGGTCCGGAAGATCCAGGACAAGCTTGGCGACATGGGCCGCGCTGAGTTGTGANNNNNNNNATGCCGCTGCTGCTCTCAATGCTATCCTTGATGATTTGGTCGCCGGTATGCATACGTGCAAGTGGTGGAGAAACGTCCTGTGACCGAACGGAGAAGCTGGCTGTATTCGAGTCCTGGGCAGAGGAGCTGGGTATCAGAAGCAACTTCCGTTCTGCGATGTATGCGTTGGGCGGATTTGAGATCATCGTCCTCTGCGACGATTCGGAGTCCATGCTTAGTAAAGACGTAGTCGACGACATGGGCAACAAGATGACGCGCTGGGACGAGCTACGGGACACCGTTAAATTGATTGTCGACTTTGGCGCCCTGTTTGACGATAACGGCATCGACGTTTATTTCCTGAATCGCCCGACATTGCCGGGAGTGACCTGCGCAAGTGACCTGGAGAAGGCGTTCAAGAAGGATCCAATCGGGGGAACACCTTTGGTTAGCACTGTTGATAGGATCAGGCGCGAGAAGATTGACCCCCTTGAGAGCAAGAAGCAAAAGGTTCTGCTGGTTATTGCGACCGATGGCCAACCCTCCGACGGCAAATCTGCATTCCACCAGCGGATCGCGAGCTTGCCGGAAAACGTGTATGTGTCGATCTTGGCGTGCACCGACAATCGGGCTGCTGTGGCGTACCTGGACGGGATGGATCGGTTGACTCGAGTCGACGTGACCGACGATTATATGACAGAGTTAGAGCAAATCCGGTCAAAGCAAGGAAAGTCGTTCAAGTTTTCGAAAGGTGATTACATCGCGAAAGCGTTGGCTGGACCGATTCAGCCTTGGTTAGACCAGCTCGATGAAGGGCGAGTCGATGTCCCTCAGTACAACAGGGTCCCTAAGCGCGATGCCAAGGGCACTTGCTGCACGATCTGCTGANNNNNNNNATGTCGATTGTCAAGTTCCTTATCGCTTCCGCCGTGGTCGTCGCGGCCGCCGCATTCACCACCGATGATGCTCGCGCGCTCGGGGACAAGGTCGTGGCTGTCGGCAAGGGCGCTGCCGCGAAGCTGGCGCCGATTGCCCGGGCCGGCGGGGACAAGGTCAGAGCCTTCAGCACGCACGCAGCAACGAAGATGGGTCTGGTCGAAGAATTCGGCGATGACAAGGCGCTTCGGCTCACAAAGCGCGGCAGACTGGCCACTGTTGTCGGTACTGCAGCTGGGACAGCAGCCGTTGGCGTCAAGGTTCTGCCGCGGCTCCGCATGAAATATGTCGTGCCCGGGGCGGCTGTCGCGGCCGCCGTTGGCGCTGTTGCCGGTGCTGACCATCTGCAGACAGCGTTCGGCAAGAACAAGGTTACGAACAAGCTCAAAGACCTGAAGACGAACTACATGCAGCCTGCCGTCAAGCGCGCCAAGGAGTTCGTTACCGGGAAGCGTACGAACCAAGGTCCGAACAATGCGGACGAGAATGCCGAAGGGTCGGAAGGGCATGAGGATATTGACGAGGAGTCGGACGAGTCGGGCGAGAAGGCCCAAGAGTCGGGCGATAAGGCCCAAGAGTCGGTCGAGGAGGCAGAAGAGTCGGGCGAGGAGGCAGAAGAGTCGGGCGAGGAGGCAGAAGAGTCGGGCGAAAGGGCAGAAGAGTCGGGCGAGGAGGCCGAAGAGTCGAGCGAGGAGGCCGAAGAGTCGAGCACGAAGGCCGGAGAGTCAGAGTCGGAATGGGAGAACAATCTGAACTATTGANNNNNNNNATGTCCATCGTCAATATTTGGATTCGCCTCGGGCGCACAGCTATATCTCTGTCCCTGGCTCTGCTGTTCCTGTTCAATGGCCGCGACGTCGAGGCTGTCGTCACCGTTATGTACTCCTACGATGTCCCGGATTGGGCCGCTTCAGGTATGGAGCAACTTTTGGTGGCAGCTTCGGGAGATATTCGCAGGGAGACAGTTGCTAATGCGATCCACCACGGTCTGAGCGGTGGCGAAATTGACGATCGTAAATCCAGGTTCATCGATGGAGTCAAATGGCACGGAAGTCCCAATGTCTTGATCTGGGCCGCATCCAGTGGCAATACCGCAGTCTTGGAGCTGTTGGCGGCAATCGATGGTATTCCACTGACCACCCCAGATAAGGAACTTGATCAAACGCCACTGCACCACGCCGCTAAGAATGGACACGATCTCGCTGTCCGGATTCTGCTGGGCAGCCGTGTCAACATTGACCCAATCTACGAGAGACGGATGACACCCTTGCACCTTGCAGCAGAAGGTGGACACAGTGACGTTATCGATGAGCTGCTGAACATCAGATCTCACGGCCAGCGCGTTGCGGTCAGTTTGCGTGATGCCCGTGGTCAGACTCCGTTGTACAAAGCCATTCTACGTGGACACAGCACCGTCGTCAAGACCCTGCTGCTGTCCGGCTTGATTGATGACGAAGACAAACAGGCAGCGTGGCAATTGGCTCACGAAAAGTGCGATAGCCAGAGCGTGTCGTTGCTTCGCGATTACTGGCATCATTGANNNNNNNNATGACGAGCGCGTTCTCCGCGTCGCTGCTGTGGCTGGCGTCGCGCGCGCTGCGATCCGCGGCGCCCAAGGCGACGACGACCGCGGCGGCGGCTGCCTATACGCAGGTCCCGCCGTT-GGCGCGGCAAACGGCGTCGTTCTCGGCGGCTAGAATATTCGATAACGGGTCGCTGTATCTGCCGTTCGACCTGAACGGCGGCGAGCAGGGCGAGGTGGCGTACCCGGAGGAGGGCGACGCGGATCCGGACGTGGAGCGACGGCCAGACATGCAGGCCGATAGCACGCTGCGGAAGCGGAAGCTGAAGATGAACAAGCACAAGTTACGAAAGCGTCGGAAGAAGCTTCGAAGTCGCACAAAGGTCACGTGANNNNNNNNATGTCGCGCCTGGTCGTCGTCTGCTGCGTTGCCGCCATCGTCGCCCTGTCTCTTGCCAGCGCCGACGACACCAAGAACCTCAACACAAGCGCGCCAACTATCAA---CACGACAATGGCGCCCACCTGCCACCTGATCCAGACTAACAAGACCAACGCGGACGGCACGATCTCCCTCATCAACACCACAGAGTGCTCCGGCGACCGTACGGCAACGTCGGCAGCGTTCGGTCCGGTGAACCCGACTGCCTCCCTCATCGCTGTCCTGCTGGCCGTCCTGGCAATCGGCGCCTGANNNNNNNNATGGCACCAATGGCGACGACGCGCGCGGCCGTGCTGTTCATCGGCGCCATCCTGCTCGTGTCGATGATGTGCGTCGCTGACGCCGCCAAGAACCACGCCGCCGGCGACAAGGCGTCCGGCGGAGAGTCCAAGGTCAAGCAGCAGTCGGCGCCCAAGAAGTCGCTCATTGATGCGAGCCATTTCGACGTGGCGCGCCTGAAGGCGCAGCTGTTTGCATTGTCCACGGAAGTTAAAGTATGGCCACCCGGTGCGCACGTCCCGCAGCAGCACTAATCTGTCGATACAGGACCTGCACACCAAGTCGCCGCACGTCGTCTACACGCTCGTGTTCGCCGGCGTTGTCATCGGCCTGCTTGCCGCCAGCCTCCTCGGCGGCAAGCAACGCAACCGTGGCCCGAAGCTCGCCAAGCGGAAGCTGAAGTAANNNNNNNNATGCGCATCGTCGACCCCGTTCGTATGGGTCGCCCGGCCGTGTACTGCGGCCTTGTCGCGATCCTGCTCGTCTCCGGGGCCGCTCACGCTCTCACGTTGCGCTCCAGCGATGGCGTCGACGTTGAAGTCGACTCGTCGGCAGCCGTCGCCCATTCAGGTCTGCTGCGGAAACACCTGGTCGGCCCCGACACGCAAGACGGTATTGCGGT---TCCCATCGCCCTAAACGTCGCCAGCCCCGAATTACAGCACCTCGTCCGGTTCATGCACGACACCGCACCGACCGACGTACCATACCGGCACCATCTCCCGTTGATCCACTGCTCACTGTTGCGCGTTTGCCTACAGATCGGTCATGCTGGCGAATGGGTCACTTCCCAGATGTCCTGGATGGACGCCGACACGGTCGGCAGGGTGCTGGCGGACTCGTTGTACCTCGAGATGCGCGCGTTCCTGGTCGCGGTCGTGTCTCTCGACGTCGACTGGTATCGCGTAGCAGCGTACCGGCCGGACGTGAATTCTGCCCTCGTACTCGTTACGAACGCTGCCCGGCTGTGCCGCTTCGCGCGAACCGCAGGTCAGAAAGCGATTGTGGACCAGATCCGTGATGCCCTTGCTGTGGATGCGACCCGCGCCAGCTCTGTGATCAACAACGCGATGTGGGCCGACGGATTGAGGTTGATGCACTGGGTCGCATGCCATGGCGATCGCAATTTAATGGCGTTCCTGCTGCGCCTTCCCGGGGTCGACGTCAATGTGCGGGACATCCATCAGCAGACGCCCCTGCACTGGGCCGTCCGAGCTGATCGCCAGGACATGGTCGCTCTACTGCTGAGCACCCCCAACATTGATGTTAATGCGGAATCAGGTCGGGCGACAGCGTTGCATGTGGCGCTGTCCTCTATGCGGTACTGCACAGCCAACCTTGCATGGACGTACGACGCCGGAACCCGCGAGGACCGGCGGCGCCGCTCCAAGATCATGTCGATCCTCGCTAGGCATGGCCCAGCTGCTGTCAGCTGANNNNNNNNATGGTCGGAACGATGGGTGCCGGCGTTTCTGCTGTCGCGTTTTACCTATTATTGTCAGTGCGGACTCGGCTGCTCACGGAGTTGCCCCAGGCCATTGTGCGCGAACGCATCATGGCGGATGATTGGTCGACGCCGACCGGCCCGGTCGTTGTGGATGACGACGACCCGCATGGGGGGGCTGTTGTGGACGACTGGGACGCGTCCAGCGACGAGGAGGAGGTGGCGGCGTCGGCGTCCGTGCAACGGCCGCCGCCCGTGAAGAAGCCAGCGGCAGCGCCGGTGAAGCAGCCGGCGCCGGCGAGGCCGAAGTACGTCGAGCCGAGTCCCGAGGAGGTCGCCAAGCAGATCCGTGCGAACAGGCTCGCCGACGCCGAGGACCTGTTCGGTGCCAGCGACAGGAACGAAGCGAGGGCCACGCAGCGCCTCGACGAGAAGCTCGATGAGCTGGCGCTGGCGTCCGAGGACGATTACAGGGAATTCGCGGCGAACGTCGCCAAGCGCATCGAGGTGGAGCGCCGCGGCAACACGAAGCGGATGACCTTCCTGAAGGAATTGCTGAAAGCGGCGTCGGACCCGCTGTCGATCGAGGAGATCAACGAGCTCAAGTCGGCGCTGACGGTGGTCTACAACCAGAAGAACAAGGTGAAGCAGGCGGCGACGAAGAAGAAGAAGTCGAAGAAGGCGGGCAGGTCGCTGAACGTTGGCGGAGGCGGCATCTTCAACGAGGACGAAGTCGACGGCGCCGAGTTCTACGAGGAGGAAGCCTTCTGANNNNNNNN-------------------------------------------CGCCAGCGCCAGCGCCGAAGCAGCCGTCTGTGCCAGCTCCGGCTGTCGTTAGTCGTCGTCGCCAACCCCGGTTCATTCGCGGTCCGTCTCCTGTCCGGCCGCCGGCGACGGCCGCGGTCCTTCTGCCCGCGACATCGGTGCTGCGCCTGTGCTGCCGTGCGTGCCGGTTCGCGTCTGCTGACCACCATCATGTCGCTCCGTTTCAGGTCCATCCACTGCCATCGTCAGCCCCAGATCGCTCGCCGGCGTCATCATCAAGTCCTGCGCCAGAGGGTCCGTCCACGTCAACTTTGCCTGCACCAGCGAGGCCGTCCACGCCGTCGCCCTCATCGGCATCGTTGCTAGCGGCGCCTTCGTCGCCGACGTCGTCAGTAATATTGCCGCCGCCGCCTGGCGCGCTGCCCGCCATCGTCGTCTCGGTACGCCCAGGCTGGCTCTACATTGTGGCGCCCGATCTCACTACGTGTCTCTGCAGACCTGCAGCCTGACGTCGTCGACAATCGCCCAAATCGAGTCGTCGGTGTCACTGGCGACTCTGCCTGCGGCGGCATCGTCGAGCACGTCTGCGCCGGTGCCTCCCTTGTCTGCGTCGCAGGATGGTGGGACATCGGTGCCGTTGCCTCTCGTGTTGCCTGCCATCGTCGTAACTGTACGCGCCCGTGGCTGGCCAATCTGTTCGATTCGCCTGCTGACCACCGCCACGCCGTGTTTCGCTACATCAGGAGCAGGCAGCCGGTACATCGTCGCCGACGTCGTCAGCGGGTGCGCCTGTACTGTCACCGTCGTCGTCCTTCCTGCATGCTCTGCCGACAGCGTCTCCGCATCCGCTGATCGTTTCGTCGCCGTCAGGTCCCGCGATCACCGTACGCCAGCGTTCGCCAGCGCCGCCGGTGCGCCTTCGTGCTGACCGATTCCTTGACGCGCCAGGGGAACGCGTTGACACTACACCGGTCGTCGGTGAGCGCGCGCAAGCATAACGGGAGGGGTGCCTCGGTGCTGTTCGACTACGTGGCCACGTACGCCACGGAGCACGCCATCCCGTTCGCGACGCCTGCTCGCCTGCGGGAGCTGATCCTGCAGGGCAAGACGCAGGGCGAGCTGATAACGCCGACCTTCGCGGCCAACCTCGCCGAGTACATGCTAGTCCATGTGCCGTCGATTAAGGCCGACACGACGGCAATCGCGTACCTGCATGGGGCTCGTGCGGTGCTGTCCCGCGACTTCTTCAACGGAGAGAAGGTCGTATCGCTCGAGCGCGGCGATGCCATGACCAAGATCACAAGCAGGATTCGGGCGGTCCTGACGGCGCGTGCGCACGCTCAGAATCGTAGGCGACCGCGTGCCGCCGCCGATGCCACATGTGATCAACTAACGCACCGGGACCCGCCACGTCCCTGGCAGGCCCCTACCACAAGCCGGCACAGGCCCTGGATCGGTCTCTTTACGCGCGCTTCGTCCGCCATCTGCTGTTGTA--CGTGGCTGTACCGCGGTCGACCCCTGCTGCTGCGACGACGTGGCTGACGCAGAGCATTATGCAGAGAGAACACGTCGTCGTCCGTCGCTTTGTATGCCGTCGTCGTGTGGGCTCGGCATTTCTGTACCCGCATCAGCGACCTCGCATCCGTCCACTTGAGCGGAATTCGGTTCGATGCGTTCGCCCGTGGCATCGCCGTTGATATCTACCGGCCCAAGGTAAACCGACGCCGCAGGACGTCCCGACGCGCTCTGAGCGAGCCTGTACACTCTCACTTGTAGACGAACGTCACGCGGGAGCACAGGTCGGTATTCGACCTGACCGCAGAGCTTGACGTGGTGCTGGCGACGGCGCTCCAGTGCGCCGTCAACGGGTCGGCTAGCGACGCGCTCGTGGACTCCCAGATAGGATCGGGACCGGTGGGGACGCTGCTCAAGCGGTACGCCCAGCAGGCCGGCTCCGATGGGCTCGGCCCGTTGCTGACGCCGGACACGGCCAAGACTCACATGTTCCGGCACTCGGCGGCTGTCGACATGGAGCAGTACGGCGCGTCGTCCACTGCTCGGGCGTACCGGGGCG---GCTGGGCCCGCGCGCGCACCGCCGACGAACATTACCTGTTGTCCAACGACGTGTTCGCCGACTACATTGGCGCATGCACGACGGCGGGACACGACTGCCCCAAGGCGGGCGACCCGAAAATCGTGGCTCCATCGCTCGGCATCAGCAGCGGCGCCGCCCATCACGATACGGCCCAGCGGGTCCGGTTCGGCGATCAGCTCTTTGCAAGGGCGCCGACGCTTTCCAAGCCTGTCGTCCGCGTCCTGACAGCGGCGCTTCTGAGTCGGTGGGCGTTCGTGAAGGGCCTCCGAAGCGAGACAACAGGGGCGGAGCATTTGATGGTCGCGCGCGTCCGCGACGTCTGCGTCCAGCTCGGTATAGCGGTCGACGCGGTCGACCGCTGGTCAGCCGAGGTCGTTGCCAGTCACCGCTCGGACAACCCGCACGTCTTCCGACAATCAACCGGGGCCGCTCCGGCACCATCATCATCATCATCATCATCGGGCGCGGCAGAACCTGTTCAGGCGTTGTCGCCGGCGGTCACTGCGTTCATGGAATCACTGGAGGCCAAGGTCGCTGCGCTGGACGAGAAGATGGACAGCATCGCGACCGCCCTCCAGATGGCGACCGCTAAGGGCAACCTACCTGGCCAGCTCGCCGCCACCCATGCGCCCGATCTCGCCACCGCCGATCCCGTCACGAGATGCT---CGACGACGTCGTCGTCGCCGTCTGAGACGGTCGACGCCGCAGCAGCCGTGTCGACGTCAGGCACCCGTGACGACCGCGACAATGGCATCGATGCTGTATTGCACCCGTCGTGGCCGGCGTGGAAGGCAGCCACGTACGCGTTCGTGAACGACCTGGACGGGGTCGACCTGACCGCCTGCGAGGAGAGCCGTCGCCGGCGTGTCGCGGATGCCTGTTTCTGGCGGGATCTGCTGTCGACGCAGCGGTTTACGCCGGACGGCATGGTGCCGCCGCCGACACTAACGCCGGCGCTCGCCGGCGCTGCGACGCTGCCCGAATGGACCCGGCAGGTCAATATGTATTTCCAGAAGGCGGAAGGTGCCCTGGTGCAATGGGTTCGGCGTCAAAGCGCCAAGCCGGGCCATGCGGGGGCCAAGCGCCGGAAGTGCACGACAAACTACCAGAGCTTGCGCCGGACGATACGCCATCTCCTGTAANNNNNNNNATGTCGCGCGCCGCTGCATCCGTCGTCGTCGTCGTCGTCGTCGTCATGGCCGCGCTGGCAATGGCAGCAGACAGCCCAACCCGGGGCCAAGGAGACGCAGCCAGCGAGGAAGCCCGGGAGATGAAGCACAAGCTCGCGCAGAAAGTCGAGGCGAAGGAACGCAGGTTGGAGGAGATCCACAAGGCGATCGATGAAATCGATCTGGACGGGTTCACCCGGGACCACAAGCGCCAACTCAAGGCCACCACCAGTCTGGAGGAATTCATCAAGGTGATCGACTCCTTCCCGAAACAGACGGAGATGGAGACGCCGGGAGACGAAACCGACGAGGGTGACGAAGAGCGGGAACCTGTTCGGCTTATCACAGGAGAAATCAGGGACCGCCTGGTTGACATGTATGAAGAAGTTGAGAAGCTGAAGAGGGAAATCGTGGATACGGCTCTCCGGGGACAGGAGAAGGAGTCTCGTGGCACCGGGGAGGAGAGCGACAACGAGGAGGGCACTAGCATCCCAGTCACTGTGCCTGGCGCTGGTTCATCGAACGGCAAGACCACGACGCCCGGGAAGAAGGCGGAGGCCTCGCATGTCCAAGAGAAGGAAGCGCCAGGCGGCCCTGATCCTAAGACCATGTCAGGTAGTGCGATGACGATGGGTGCCGCACCGGTCGTCGCTACGGCTGCGATCGCCGGTACCGTCGGGCTCTATGCGTACAAGAAGAAGTCGAGCCTGAAGAAGGGCTGGAACAAGGCGATCGCCTACCTGGGCAAGTCTCTGTCCAAGGTGCCGGCGGGGCCAGTTCCTTCTCCTGAGCCGCGTTCGACCCCGATGACGGTCGGTAAGGTTGCCGGTGCGGTCGCCGCTACGACTGCGGCCGCCGGCGCCGGTACCATCGGGTACTTTGCTTACACGGAGAACGACCTGGCGAAGGGCTGGAACAAGGCCGTCGAGAAGGCCAAGAACGTCGCCAACGCGGGCCTCCAGACGCTGGGCCTGCAGGAGAAGCCGGCGCAGACGCCGCCTGAGGTCGACCAGGCGACGTCGTCCGCCACCGGCGCCATCGTCTCGGTCGGTGCCGTCGTTGCCTGCGCCTTCGCCGCCCTGGCCTGANNNNNNNNATGCTCGCCCGCCTGTCCATCGTCGTCATGCTCCTGGCCGTCGCCACCGCCGAAACCGACATCTACATCTGCGTGAACGGCGTCACCCTCCTGATCGACGTTAACAACATTGAAGCGTTCCCCGGGTACACCATAGGGCAGTGCCCCACCACCGCTCCGGTGACGACGGCTCCCATGGAGACTGCAGCTCCCACTCCCGCACCGTCCACGCCGGCCGCTGCTCCCATGATGACGGCTCCGGCGGTTGCGAACGCCACCTCGTCCGCGTCGGCGGCTCCCTCGACAATGGCTTCTACCGGTACGAACGCCACAACGACGGCGGCTCCCATGACGACAGCTCCGATGGGCGTGAATGCCACGACAGCACCGACGGCGAACGTCACGACAGCACCGACGGCGAACGCCACGACTTCGCCAGCGGCGTCGATTGCGACCATGGCGCCGTCCGCTCCTGCTGCGATAACCGTTGCGCCGATGAGTGCGAGCACCAACAGTGGTGCGCCGACGAGTGCACCGAGAAAGCGCTGGGAGCACCAGCAGCACGCGTGGAAGGGGACGGGAACGTTCAACAGGGGAGCGATGAAGGCTGTTGAGCGGAACGGCACAATGACGCCGCCGCCAGACGCGGCGATGAACCCGGCGTCGCGCGTCCTCATGTTCCTCCAATGGTTCTCGCCGGTCTCCGTCTATGAAAACCCGCAGACCGTCATCATGTTCTTCCCGATGAAGCGCCACAATGGTGGCAGGCACGCGAACCACCACGATGTGAAGATGGGCAGGACCGCGCGTCGTATTGCCGACATGATGATGTCGGACGGCAACATGACGGTCGGCAATGGCCTCCTCGGCAACAGCAGCGCCAACCTGCCGGACGAGACACCCACCATGCGTATCAACTAANNNNNNNNATGTTGTCGCTGCTGCGATGGGCGGTCCGTGGGCTGGCGACCGCAGCGCCGTCGTCGTCGTCGTCAACGTCGCTGGCGCTGCCGAGCGCGTCGGCGCTGGCGCACGCTAGGCACCGGAACATCAAGGTCAGCCCGAAGAAGCTGAACGAGATCGTCCGGCTCGTGCGGGGGTTGTCGGCCAGCGAGGCGATCATCCAGATGCAGCTGTGCGAGAGGCGCAAGTCGACCGTCGTCCAGAAGTGCATCCAGAACGCGGTCAACAACGCCATCAACAATCACGGCATGGCGCTGGACCGGCTGTTCGTCAAGGAGGCCGTCGTCGGGCGCGGCCAGTGCACGCGCATGCTCATGTTCCACGGCCGCGGCCGCGTCGGCAAGCGCGTCAAGCGCCGCTCGCACCTCACGGTCAAGCTCGCCGAGCAGCCGTTCGACCCGAAGGAGCGACGTATCGGATCGTTCGGCCCGACAAAGTCCAAGATGGCCCTGACCTTCCGACGACTGGGCGTCAAGCGGACGCTGTGANNNNNNNNATGGCGCGATCCTTTGTTGCTGCGGTGACGGTTGCAATGGCCCTGGCGTTGGCGGCGGCGCAGGTCCCAGTCACGTCCAAGTTTAAGTTCGGCGAGTTCTTTCGAGGGTACGGCCAATCATCACGTCTATACATGTCAGGTGCTGAGGTCCCGTCAGGGAGTTTGACGTTGTCGTCAGCAAAGGGGATGTTTCCCAGGGATATAACCCCGGTATGAGTACACATTAAATACGACACTGCTCCTACGACTAACAAATCGTTACACAGAGCCATCCTCGATACTGAAGTTGAACGTGAGCGAGTCGGCTGCCAAAACGGCTGACTCTCCAAAGATTCTGTTCGGCGAATCCTTCATTAACAACACTGAAACCGGTGCGATTCATGACCGTGGAGTCATCGAAGTGTCAGCTCGTTGCGCGTTCGCTGAATGATAGGATTTAACTGTTGTGTCTACAGCGAATTCAACAGCGACGATCTGAACTCGGGCGCCATGAAAGCAGGGAAAGACGATGGGTAAGCTGTGGCGCATCGTCAAAATCCATAAGCTCTTCTGAATGGTCATTAAAGGCCGGTGTCCACGTTGTACGAGTTCCACTTCGATGTCGTTCCCAACGGTGTTGCCATTTCGACCGGCCATTTCAAGGCGACACCTGATTCCCCGGAAACGGCATACACGTTCCAGATCAACTCCTGGGACTCATTCACGTTCACGAGCGTGGCATCTGATGGCAAGGTTACGTTCTGGTTCGGCCAGCGCGTCAAGACTGAACTCCCCAAGAGCTTTCTCTCGAAATACGGATCGACGCTCCTACTCGTTGCCGTGTTCGGCTTTAACATGCTCATCCAGCGCAAGCTGAGGAAGGATACGACTCCGAACGTTGCCCAGAAGGCCTCGGAAGCCAAGAAATCCGAGTAA
>P.b-21-BNAP-(5/3/(16-16-8)/X)-CAN/AB
ATGAAGCCGGTCGTGCTGTCGTTACTGTCGTGCGCCTTGCTGGTCGCGGTTGTCGTCGCTGATGGCGGCGACCAGGTCGGTGTAGTACACGTGCCGGTGGTGGTGACGACGGAGCCGCAGGAGCCGTCGACGCCGGTTCCCGCGTTCGCGCAGCGATTCCTGAAGCAGAAGTTGCAGACAGTGCAGCGCGACGCGAAGACGTTAGGCAAACCGATCGGGATCGCGGCTGGTATGCACCTGGGGATGAACGCGCTGGACCGGTACATGGGCGCCGGCACGGGTGCCAATCGTGTCCGGCGCGCTGTGGCCCAAGGCGCCGCTGGCCTCACCCTGTTCTCGCTGCGCCCGACCGAGTTCAGCGCCATGCTCGCCTACAGGGCGTTCCGTTACCTGCGACGGCGCCTGCGCAAGGACGACACGACATCTCCACGCCCGTGANNNNNNNNATGAGAACGGGGACGCAGGCGATGGTGGTCGTGGTGGGCGCCGTGTGCGCGCTGGTGGCCCGGGCGGAACTCAGGGGCGTGATGAGCTCGCCGCTGGTCGACATGGGCCACATGCACCAGCACGACATGGGGCTGGCGCACAACCTCATGTTCGACCGGGACCACGTCATCCGCGACCAGGACGAYCACGTCCACSACGAGATGGASCACCACCACCTGCTGGGCGACGACCAGCACGCGATCCACGACCACGACATGCTCGACCACGACACGTTGCTGGCGCACGGCACGTTCGGCCACGACGACCTCCTGCACCACGACGGGCACGACTTTGCGCACGAGGGCGCCTTCGGCGACGTCGACGAGGACGTCCACGACGACTTTGCCGGCGCCGACGAGTTCATCGGCGATGCCGACCATGGCATCGGCGGCTTCCACGACGACTTCCACCACTGANNNNNNNNATGGCGTGGACGGTTGTTGTTGCTCTTGCTGTTGTTGCCGGGTACATCGAGCCGGCCAGGGCGACTCCAGACTGGACGACAATGTCATGCACCGCGAACGCTGCGCTCATTGCGAGCTACAACAGCCTGACATGGGATATACAGTACCAGCGCATCGGCAATGGGACGATGACGATCTACACCAGCGACGACCGATTTGAGCACCCGGCAACGATCGAGTGCAACGATGCCATGCCAGACCCGTTGATGGTCTACGAGCCTAAAGACGAATGCCTGTATTACAGCTACTACAACCGGTTCGGCAAGGCGCAATGGTCAAAGTACTGCCTCGGGAAGATGTCCCAGGACGGGTACGCCATCGAACGGTTATGCCAAGGCGCGTCCGGCGAGGTCTACATGGCGTCGGTGAATCCCAAGACAACGCAGGGCGTTATCGTGATACTGTTCGCATCCGAAGAACTCCTAAGCCGCAGCGGCATCTGGACCAATGACTGGTCCAAACGCGTCCTGAAGATGGCCGACTTGGTGAAGGACAATTGCCCAGAGGCGGCGCCCGGCAAGACCGCCGCCCACCAGGGGTGGTGGAACCCGCTTCGCCATTGCTTCGGATGCCGCTGANNNNNNNNATGAAGTTGTTGCCAGCGACAGCGTTGGTAGTCGGAGCCGGGGTCGGCTTGGCGTACGCCGCTGGCAGGCCATCCCGACGTCAGTTCGTGAAGAGCGTAACGGTTGCGGCGCCGATCAGCGTCGTCTGCCAGGCGCTTCGCGACCTGGACACGTACTTCAAGCTGTGCGAGCTGCCCGGTGAGCAGTACGCCGTCGAGGGGTGCACCACAGTCGACAAGACGACCACGTTCCAGGTCGTCCACCGCCTCCGATTCGGCAAAGTCATCCGCACCTGGGCGTCTCGAGCCGAATCCGATGCCGGCGACGGCGTCGTCGAGTTCTGCGACACGTTCCAGGCGTGGAGCTCCGATTTCAAGATTGTGTTCCGTTTGAAACGCGCCGGTGAGCAACGCACGCAGGTCGACGTCGTCTGGGCCGCCACTGGCCCTCAGTGGCAAACGCTGTTCTTCTCGCGCATGGGCCCGAAACAGTTCGATATCCGGTTGGCTGGCCTGAAGCGGCACTGCGAATCGGTGGCCACCAACCACGGCAACCTCCCATGANNNNNNNNATGACGACGAATTTGCCGGTGGCGGCGCTGCTGCTAGCAGTGCTGGTTTGGGGTGTATGCCACGGCCAGGAGGAAGCGGCGCCGACGGGGCAGGCGGTGACTGCTGCGGCGCACGTGGATGAGGCCGGGCAGACGCTGAACGAGCGAGGGTTCACGGACGGACCTGGCGGTCTGAATCGGTTCGTCAACGGGTTGAAGCCCGCGGTCGAAGAGATCGCCGGCGACCAGGCCGGTGGGATCGCGTCCATGGGCGTGCACTCCGTCGCCAAGTACGTGACGGAAGCGGTGGCGAACAAGTGGGTCGTCGGCCGGTTGTTCATGGCGTACCTGTGGGGCAACCGCCACACGGTCGACGAGCGTCTCGGCCAGATCGCTGTCGACTACGCCGTGCCGAAGGTCCCGATTGCGGGGGGCATCTACAAGAAGTACCAGGAGGTGATGGCCGCCGATTATGCGGCCAAGGTCGTACCTGGGCCGAACATCGTCAAGCACCACGTTGGCGGGTACGTCGACCGCATCGCGAAAGATCAGGTTCACGCTTTCGTGGCAGCGCCCGTGTACCGACAGGTTGGCGGCCACGTCAACAAGGCGCTTGGCGTCGTTGCGAAGGAGGCCGGCGAGGCGCTGGAGCCGCACGCGCCGGAGACCGTCGCGGCCGGCCGTGCATTCGGTGCCGCCATGAAGCGTCTGCTCAAGGGCCCATCCGACGAGGAAATGGAGGAGTTCTACAAGGAGCACCCGTCGAAGAGGATAACGGATGGTGGCGGCAAACGGGAACGGTCGCGGAACACGTCGTCGGGCACCGTCGCTCCAACGTTCACTATCGCGACCACGATCATCGCCGGCCTGCTGTGTATCATGTGANNNNNNNNATGGCGCGATTCGCATGGTCGTTGATGATGGCGCTTGCTGCTTTTTGTATTGTGCAGAGGGCGGTCTCCGTGCACTGCTCGCTCTGCGGGGAGGCGATGGAAAGGACGCTGCGCTGCGGTGGGTGCAAGGCGACCCCGTACTGCTCCGTTAAATGTCAGAGGAAAGACTGGCCGCGCCACAAGCCGATGTGCAAGACTGATGGTGGACCAAAGCGGGTGTGCGTCGTCAGCAAGCAAGCCGCTACGCAGCGCCCGAACACGCTGGGGTCAGCTCGATTTGATAACGCGACGAAGGGAATCGTCTCGCTATTGGCCTCCCTGATCGATAATGATAACGTCCTTCCACATGTCGAGTCAAACCCCAGTTTCAAGGATTCGTTTCAAGCGAAGGTGCAAGCACTGTCGCACGATTTCGAGAGTGTGCTACAGAACTGCTTGGGGACGGAACAGCCGCTCCACCTCATCAAGTACGTCCGTGAGAACAAGCCTGCGCTGACCGAACGGTGGCTTAAAGTGGTCTTGATCCCTTCGTTTGAGGAAGCGCTACCCAGCCAGGTCGTATCATCTTTTCCCAATTGGTTCGACCGTGTGACGGAGGAATTGCGTATAATCGCTGAGGAGGTGATCGACGGTGCGTTGCAGTCCCTTGAGGATAGGAAGCATTCTGGCACGAGCTTCAACAGCTGANNNNNNNNATGTGCAGTCCTCGTCTGTGTTTCGCGCTGACCGGCCTGGTCCTCCTGGTCGTAATCGAAGCCGAGCGGCATGTCCGCGTCACCTTGAAGGCGGGCCATGGCGACGACGCCCCAACGATGGAATGCCTCGTGCTGAACTTGAACGACAATGGCGCGCTCCAAGAATACCAGGCGTACCTGAACGCCCACAACATCATGATCAACCCCGCGTTCGATACGAGGTCTCCGAATGACAAGCTTGGCGACTTCCTGAACTTGCTGTCGCTCCGACAGGAATGTATCTATCGTATGCAAGCCGGCGCGAAATTGTGCTTGTTTGGAATGCAGGGGGCCGGCATGCTAAAGGACTCTCATCCGTACCTAGCTACCTGTGCTGCCGCCGCGGCCGGCGTTGCTGCCTCAGATGCCATTTGTACTGGGGTCATTGATTTTCCACGGGAACGCAAAGTTAAGGCGGCCCTGCACCGGTTCCTTGCACAGATCGTGAACCGCCACATGGTGATCCCGATGATCGACCACATCATCACGGGCGAACTGATCCGTCATTGGATGTGANNNNNNNNATGGCAGTGGCACGCGTCGTTCTGTTCCTGTTCGCTGTCTGTGTTTCCAGTGCGGCTGCGTCTTCCACGACGAGCAACGCCACCAAGCTTGTCGTCCGCGACATTGCGCAAGCGGGATACAACGGCCTGGATCGGGCCGGCGCCCTGATCATTCGCACGTTCGGCAGGCACGCCAATGCCGTCGTGGGCGGGCTTGGCGTCTACGGGGCGTACAAGTTGGCGTCCGATATTGACAAAACATTACAACTCGGCTACATCCAGAAAGGTCGCAAAGCTGCTGTCGTGCTTGCTGGTCTGATCGGCACCGTTCTTCTCGGACACGGTCCCCGTCGCACTGCCAGCGATCACAACTCGTACACTGCGTCAAGGGGAAGGGCGCATGCGGCGCGAGCATTTGGTGTTAACCCGCAACGAAGTACCGGTAGGGTGTCGACGCGTCGCCTTCGGACATGGGTGTCGCGACTTGACGAATCCCACGAGTCGGACGTCGGTTCAGGCAGCGGCTGGGACAGCGTCAGCGGAACCGACAGTGCATACACTGACTCCGATAGCGATGACTTCTGANNNNNNNNATGCGGCCCATCGTCCTGGTTGTCGTCGTTATTGTCGTCCTTGCTGCCAGCGTCCATGGACGAATGCCCCGCAGCCACCACCCGAAACATGATCTCAAGTTACTGGGACGCACGTTGCGCACGCTGCTCAATCCGGTGCATGCCATGAAGGTGACCGGCTTCAATCAGCGTGATCCCCATTACAAAGGGGCGATGGTGACGGCCAGCGTATCGAACATGACAATAGTCGACCTGTCACCGTTCATGCTGCCTCGTATGAACGGCAGGCTGAAATCGGGTATCCGGCGACTCGCCCAAGCCCCAGTCACGCTGTCGTTGGTCGCACTGAACACGGCGCTGTTCGTGGCAAATCCTGTCCTGACACCAAAGAAGCTTAGTTGGGCGGGATGTACGAAGACCTTGCTGAGCAGCCCGTTGCAGGGCATAAAACGGGCACTGTCCAGCATGACGCATCACATCAACGCCGAGCATCTCATCGGTAACATGATCGTCTTGTCCCAAATCGGGCCCATTGTCGAAAAGAAGCTCGGGGCAACCAAGTTCGCCCTGACGTACCTGCTGAGCGGTGCAGGTGCTTACCTGGCCCATGCGGCGTTCGAGCAGAGGACCTGGAGGTGGCTTCCCGTCCTGGGCGCATCCGGTGCCATCTACGGCGTCATGGGCGCGTCCGCTGCTCTCATCGCCCAGGTTGCTGCTGAGCGCCCCGGATCCTTCGCCAGCAACTTGATCGGCATGATGACTGTTGCTGACTACCGAATGACGATGGACGGGATCCTGGCCGGGTTCATCAGCGTGCTGGTCCTATCGGTGACGTGGCTGGTCGGTGGCACACAGATGCAGAGTGAGTCGTGGACGCTCGGGGTGAAAATGACTGTCTCGGGGCCATACTTCGGGTGGCCCACCACGTTGGAAGCGTTATCAAGCACCGCTAAGTTGATGGTGTCTGGCACGATCGGCCACGTCTGCCACATGGGCGGATGGGTGTTCGGGTTCCTCCTCGTGCTCATGTGGGATTCGACGTCGTCGATGCGCGCCCTACCCGTCATGGGCGCGCTCACCGGCCTATCGCTCCTCATCAGGTCTGGGCCGACAGAGCCAGCAGGTTTACACGGCCCCGTGCGAATGTTCGCCACTCCGCCGCCCTCGCCTCGCAAGCGCCTCCATCTGTTCTAANNNNNNNNATGTCGAAACTTGTGATCACGGTCGCGGTCGTGGCGACGGTGTCGTTCGCCCAGATGATTCCGATTAACCCGCCGAACGGCGTCTGGGCCCCTCCTCGTGCAGACAGCCGCTGTGGTCCCGACTTTGGATGGGCGGGATGTGGCGATGGCCTATGCTGCTCGGCTTCGGAATGGTGTGGCAGCGGCCCAATGCACTGCGGTGGCCCGATGGGCAACTGGGGCCAGGGAGGCGGCAACAACTGGCAGGGCGGCTGGGGCCAAGGTAACAACTGGCAGGGCGACTACAACGCCTGGCAGGGCGGCTACAACGACTGGCAGGGCGGTTACAACGACGGGCAGGGCGGTTGGAACGGCAACGGGCAAGGCATGGGCCCGCCTAACGGCGCCTGGGGACCGCCCCGTGGTGACTCGCGCTGCGGCCCTGATTTCGGATGGGCCGGATGCGACAGCGGCCAGTGCTGCTCCATGTCTGAGTACTGTGGCTACGGTCCTCAGTTCTGCAACAACAACTGGCTGTAANNNNNNNNATGATCACCAAGATCGTCGTTGTTGTCGTCGCGTGGGCATTGGCGACAGCACCCGGGTCGGGCATGGAGTACTCGGATTGGACCAAGATGGTGGACATCAGCGGTATTGACAAGGTCGAACTGCTACACGAACTGTGGCAGAATAGGGAACCCGCC---CGGTGGTATCGAGGATCGGG------------CGCATTCGATCATGCGGAGGCCGAGGGCGCAGTGCTGCGCCACATTGAGTACTTCGAAGGTCGCTGCATCAAGACGGACTTGTCCGGGAATATGGCGAATGCGTTTTTCTACGATTACGATACGGGGCCCGGAACGTTCCAGCGCATCGTCCAAGGGCTCCGTCAGAGCAGCAGCAACCGCACGTCCGCGATCCGCTTGCCTTGANNNNNNNNATGGCCGTCCTGAACGTATGCATGTTGCTGGCAACTTTTCTAATCTTTTTCCTGGCTGCCGCCGTCGACAACAACGAGGGCAGCGTCTTCGCGAAAGGCAAGTACCGTACCAAAGGCCAGGCGTCGTCATCCCGGGTACGGAGCGAAGACCACAACTGCCAGCCCGGAGACTCGAATGACAACCCTCTTTGCTTG---AGTAAGTGGTACAACGCCGACTACGGAACGTCTGACCTCCAGACCCCATGCGAGCACTACGCCCGGCAATTGCCTTCGACGTCGGCGCCGAATCATCTCCAGGCCGGGTACAACGACGTCCAGACCGCACCGTACAATAGCCGGCGCACCTCTGACCACGGAGTCTTGCCCGCCTCTGAATCCGGTAGGGACAATAGCCCCTACCGTCAACGAGCTGGTGAACGTCCCGGAATGCCAATATCGTACATCCCGAGCGAAGGCGGCAGTTACTATCACGCCCGTTCAGGTCCCCGTTCACAGTATCTGTACTTCGACGTCGACTATGCGACGTATCATGGGAT------GATCCCCTCGCAGCCGATTCATATATCAGCCGCCCC----------ATCGTCGTCGCGACAGACTGTCCAGAAGCAAGCTTATAGCAAGAAGAAGACGGACTGCAAACAGCGACGCCGCGATTGANNNNNNNNATGGGGACGTGGCACGCCGTGAACGCGCTGGTGGTGGTGCTGTTGGGCGTTACGGCCGTATGCGACGCCGCCGCTGCGTATCGCCCGGTGGTCTTCATGCATGGCCTTGGGGACAGTTCCGCCCACCTGGAGGGGCTGGTGACGGGTCTGCAGCGACGGTACCCGGGCATGTACGCCTGGGCCGTCCCGGTCTGTAATGGGCGGTCCTCGATGACGACGACGATGAGCGACCAGGTCCAGGCGTTCACCAGGGCCGTCCAGGAAAACCATCGACTCACTAACGGGTTCAATCTTGTGGGATTGTCGCAAGGCGCGCTGGTCGCGCGTGCCTACGTGGAAATGTGGGTCACCAAATCAGGACGCCGCGCCTGACGAATGATTTAGGCCGCATCGTAGGTACAATGTCCCCAGAGTGCATCGTCTCATATCCGTGGTGGGTCCTCAGGAAGGTGTTGACGGGTGCCCGAAGACCGTTCCACGGTTCCTGTGCGACCTGTTCGAAGCCGATCCCTACGACGCGCCGGTCGCTATCAGCGGATACGTCCGTCTACAATCTACGTATGCGTGTTTCCTGTTCTAACGCCGTCTGTACGTAGTGGAAGGACGTCAACAACAAGGACGAGTACCTCGTGAAGTCGCCGTTCCTGGCTGACAGTATGATCGATCGCGTGCTTAGTGCCTCACCTGGGCGTTAACTGCATCGTGCTAGTCAACAATGAGCGCCCAACGAAGAACGCTCAGTACGCCGACAACATGCGATCGTTGGACATGTACGTGCTGGTGCAAGCGGCCAACGACACGGTCGTGACGCCAAAGGCCAGCGAGCACCACGGGTTCTGGGCCTGGAGCAATGCCAGGACGGTGGTGCCCTTGCGGCAATCGCCCGGTTACCGAGGCGACTGGATCGGCCTGAAATCACTCGACCGGCAAGGCAAGATAGCGTTCCTGCAGTTCCAGGGCGACCATGTAGACGTTGTACGAGTCGGGTTCTGGGACGATCGGATCGTTCCCCTGCTTGACGATCCCATTCCCATCGTCCAGGAAGATGGCCACTCTTCGGCAATGGAGTAANNNNNNNNATGCGGAGCGTTGCCGTTGTCGTTGTTGTTGTCGTCGCCGCGATCGCCGCTGTCGTCGTTGTCGGGCGCGACGTTCACGTCGATGAGCCTATCGCACCGACTGCGGATCCCTCCGTTACGAAGACGATGCCGCATCACGACACGGACGACGTGCCGCGTTCGCACCATGAGGAAAGCGCCGAGGTGCCCCGAGCGAAGTCGTCGCGACGCGGTTCGGCCCTCCCGGATTTCAGTGAACTGCTGGAGAAGGCGAAAAACGATGGGCTGTTTGACATGTTCGCCGGCCTCAATGGCGAAGGCGCCGAAACGCACACGGACGAGCATGCCTCGACGATTACCGAGTTGGAATCGGCGTTGTCGGAAGGCATCGACCACCTGAGCAAGGCGCCCATGGAGGACATTCTGCATCATGTCGAGCAGGGTCGCGACTTCGGCGAGATCCTCGGCAACCCGAACTGGTTCGCCAAGATGCAGACGATAATGGAGCAGACGAAGGATGACCCGAAGGCGCAGAGCATCCTCATGAACGCCATGGTCCGGAAGATCCAGGACAAGCTTGGCGACATGGGCCGCGCTGAGTTGTGANNNNNNNNATGCCGCTGCTGCTCTCAATGCTATCCTTGATGATTTGGTCGCCGGTATGCATACGTGCAAGTGGTGGAGAAACGTCCTGTGACCGAACGGAGAAGCTGGCTGTATTCGAGTCCTGGGCAGAGGAGCTGGGTATCAGAAGCAACTTCCGTTCTGCGATGTATGCGTTGGGCGGATTTGAGATCATCGTCCTCTGCGACGATTCGGAGTCCATGCTTAGTAAAGACGTAGTCGACGACATGGGCAACAAGATGACGCGCTGGGACGAGCTACGGGACACCGTTAAATTGATTGTCGACTTTGGCGCCCTGTTTGACGATAACGGCATCGACGTTTATTTCCTGAATCGCCCGACATTGCCGGGAGTGACCTGCGCAAGTGACCTGGAGAAGGCGTTCAAGAAGGATCCAATCGGGGGAACACCTTTGGTTAGCACTGTTGATAGGATCAGGCGCGAGAAGATTGACCCCCTTGAGAGCAAGAAGCAAAAGGTTCTGCTGGTTATTGCGACCGATGGCCAACCCTCCGACGGCAAATCTGCATTCCACCAGCGGATCGCGAGCTTGCCGGAAAACGTGTATGTGTCGATCTTGGCGTGCACCGACAATCGGGCTGCTGTGGCGTACCTGGACGGGATGGATCGGTTGACTCGAGTCGACGTGACCGACGATTATATGACAGAGTTAGAGCAAATCCGGTCAAAGCAAGGAAAGTCGTTCAAGTTTTCGAAAGGTGATTACATCGCGAAAGCGTTGGCTGGACCGATTCAGCCTTGGTTAGACCAGCTCGATGAAGGGCGAGTCGATGTCCCTCAGTACAACAGGGTCCCTAAGCGCGATGCCAAGGGCACTTGCTGCACGATCTGCTGANNNNNNNNATGTCGATTGTCAAGTTCCTTATCGCTTCCGCCGTGGTCGTCGCGGCCGCCGCATTCACCACCGATGATGCTCGCGCGCTCGGGGACAAGGTCGTGGCTGTCGGCAAGGGCGCTGCCGCGAAGCTGGCGCCGATTGCCCGGGCCGGCGGGGACAAGGTCAGAGCCTTCAGCACGCACGCAGCAACGAAGATGGGTCTGGTCGAAGAATTCGGCGATGACAAGGCGCTTCGGCTCACAAAGCGCGGCAGACTGGCCACTGTTGTCGGTACTGCAGCTGGGACAGCAGCCGTTGGCGTCAAGGTTCTGCCGCGGCTCCGCATGAAATATGTCGTGCCCGGGGCGGCTGTCGCGGCCGCCGTTGGCGCTGTTGCCGGTGCTGACCATCTGCAGACAGCGTTCGGCAAGAACAAGGTTACGAACAAGCTCAAAGACCTGAAGACGAACTACATGCAGCCTGCCGTCACGCGCGCCAAGGAGTTCGTTACCGGGAAGCGTACGAACCAAGGTCCGGACAACGCGGACGAGAATGCCGAAGGGTCGGAAGGGCATGAGGATATTGACGAGGAGTCGGACGAGTCGGGCGAGAAGGCCCAAGAGTCGGGCGATAAGGCCCAAGAGTCGGGCGAGGAGGCAGAAGAGTCGGGCGAGGAGGCAGAAGAGKCGGGCGAGGAGGCCGAAGAGTCGGGCGAAAGGGCAGAAGAGTCGGGCGAGGAGGCCGAAGAGTCGAGCGAGGAGGCCGAAGAGTCGAGCACGAAGGCCGGAGAGTCAGAGTCGGAATGGGAGAACAATCTGAACTATTGANNNNNNNNATGTCCATCGTCAATATTTGGATTCGCCTCGGGCGCACAGCTATATCTCTGTCCCTGGCTCTGCTGTTCCTGTTCAATGGCCGCGACGTCGAGGCTGTCGTCACCGTTATGTACTCCTACGATGTCCCGGATTGGGCCGCTTCAGGTATGGAGCAACTTTTGGTGGCAGCTTCGGGAGATATTCGCAGGGAGACAGTTGCTAATGCGATCCACCACGGTCTGAGCGGTGGCGAAATTGACGATCGTAAATCCAGGTTCATCGATGGAGTCAAATGGCACGGAAGTCCCAATGTCTTGATCTGGGCCGCATCCAGTGGCAATACCGCAGTCTTGGAGCTGTTGGCGGCAATCGATGGTATTCCACTGACCACCCCAGATAAGGAACTTGATCAAACGCCACTGCACCACGCCGCTAAGAATGGACACGATCTCGCTGTCCGGATTCTGCTGGGCAGCCGTGTCAACATTGACCCAATCGACGAGAGACGGATGACACCCTTGCACCTTGCAGCAGAAGGTGGACACAGTGACGTTATCGATGAGCTGCTGAACATCAGATCTCACGGCCAGCGCGTTGCGGTCAGTTTGCGTGATGCCCGTGGTCAGACTCCGTTGTACAAAGCCATTCTACGTGGACACAGCACCGTCGTCAAGACCCTGCTGCTGTCCGGCTTGATTGATGACGAAGACAAACAGGCAGCGTGGCAATTGGCTCACGAAAAGTGCGATAGCCAGAGCGTGTCGTTGCTTCGCGATTACTGGCATCATTGANNNNNNNNATGACGAGCGCGTTCTCCGCGTCGCTGCTGTGGCTGGCGTCGCGCGCGCTGCGATCCGCGGCGCCCAAGGCGACGACGACCGCGGCGGCGGCTGCCTATACGCAGGTCCCGCCGTT-GGCGCGGCAAACGGCGTCGTTCTCGGCGGCTAGAATATTCGATAACGGGTCGCTGTATCTGCCGTTCGACCTGAACGGCGGCGAGCAGGGCGAGGTGGCGTACCCGGAGGAGGGCGACGCGGATCCGGACGTGGAGCGACGGCCAGACATGCAGGCCGATAGCACGCTGCGGAAGCGGAAGCTGAAGATGAACAAGCACAAGTTACGAAAGCGTCGGAAGAAGCTTCGAAGTCGCACAAAGGTCACGTGANNNNNNNNATGTCGCGCCTGGTCGTCGTCTGCTGCGTTGCCGCCATCGTCGCCCTGTCTCTTGCCAGCGCCGACGACACCAAGAACCTCAACACAAGCGCGCCAACTATCAA---CACGACAATGGCGCCCACCTGCCACCTGATCCAGACTAACAAGACCAACGCGGACGGCACGATCTCCCTCATCAACACCACAGAGTGCTCCGGCGACCGTACGGCAACGTCGGCAGCGTTCGGTCCGGTGAACCCGACTGCCTCCCTCATCGCTGTCCTGCTGGCCGTCCTGGCAATCGGCGCCTGANNNNNNNNATGGCACCAATGGCGACGACGCGCGCGGCCGTGCTGTTCATCGGCGCCATCCTGCTCGTGTCGATGATGTGCGTCGCTGACGCCGCCAAGAACCACGCCGCCGGCGACAAGGCGTCCGGCGGAGAGTCCAAGGTCAAGCAGCAGTCGGCGCCCAAGAAGTCGCTCATTGATGCGAGCCATTTCGACGTGGCGCGCCTGAAGGCGCAGCTGTTTGCATTGTCCACGGAAGTTAAAGTATGGCCACCCGGTGCGCACGTCCCGCAGCAGCACTAATCTGTCGATACAGGACCTGCACACCAAGTCGCCGCACGTCGTCTACACGCTCGTGTTCGCCGGCGTTGTCATCGGCCTGCTTGCCGCCAGCCTCCTCGGCGGCAAGCAACGCAACCGTGGCCCGAAGCTCGCCAAGCGGAAGCTGAAGTAANNNNNNNNATGCGCATCGTCGACCCCGTTCGTATGGGTCGCCCGGCCGTGTACTGCGGCCTTGTCGCGATCCTGCTCGTCTCCGGGGCCGCTCACGCTCTCACGTTGCGCTCCAGCGATGGCGTCGACGTTGAAGTCGACTCGTCGGCAGCCGTCGCCCATTCAGGTCTGCTGCGGAAACACCTGGTCGGCCCCGACACGCAAGACGGTATTGCGGTTGATCCCATCGCCCTAAACGTCGCCAGCCCCGAATTACAGCACCTCGTCCGGTTCATGCACGACACCGCACCGACCGACGTACCATACCGGCACCATCTCCCGTTGATCCACTGCTCACTGTTGCGCGTTTGCCTACAGATCGGTCATGCTGGCGAATGGGTCACTTCCCAGATGTCCTGGATGGACGCCGACACGGTCGGCAGGGTGCTGGCGGCCTCGTTGTACCTCGAGATGCGCGCGTTCCTGGTCGCGGTCGTGTCTCTCGACGTCGACTGGTATCGCGTAGCAGCGTACCGGCCGGACGTGAATTCTGCCCTCGTACTCGTTACGAACGCTGCCCGGCTGTGCCGCTTCGCGCGAACCGCAGGTCAGAAAGCGATTGTGGACCAGATCCGTGATGCCCTTGCTGTGGATGCGACCCGCGCCAGCTTTGTGGTCAACAACGCGATGTGGGCCGACGGATTGAGGTTGATGCACTGGGTCGCATGCCATGGCGATCGCAATTTAATGGCGTTCCTGCTGCGCCTTCCCGGGGTCGACGTCAATGTGCGGGACATCCATCAGCAGACGCCCCTGCACTGGGCCGTCCGAGCTGATCGCCAGGACATGGTCGCTCTACTGCTGAGCACCCCCAACATTGATGTTAATGCCGAATCAGGTCGGGCGACAGCGTTGCATGTGGCGCTGTCCTCTATGCGGTACTGCACAGCCAACCTTGCATGGACGTACGACGCCGGAACCCGCGAGGACCGGCGGCGCCGCTCCAAGATCATGTCGATCCTCGCTAGGCATGGCCCAGCTGCTGTCAGCTGANNNNNNNNATGGTCGGAACGATGGGTGCCGGCGTTTCTGCTGTCGCGTTTTACCTATTATTGTCAGTGCGGACTCGGCTGCTCACGGAGTTGCCCCAGGCCATTGTGCGCGAACGCATCATGGCGGATGATTGGTCGACGCCGACCGGCCCGGTCGTTGTGGATGACGACGACCTGCATGGGGGGGCTGTTGTGGACGACTGGGACGCGTCCAGCGACGAGGAGGAGGTGGCGGCGTCGGCGTCCGTGCAACGGCCAGCGCCCGTGAAGAAGCCAGCGGCAGCGCCGGTGAAGCAGCCGGCGCCGGCGAGGCCGAAGTACGTCGAGCCGAGTCCCGAGGAGGTCGCCAAGCAGATCCGTGCGAACAGGCTCGCCGACGCCGAGGACCTGTTCGGTGCCAGCGACAGGAACGAAGCGAGGGCCACGCAGCGCCTCGACGAGAAGCTCGATGAGCTGGCGCTGGCGTCCGAGGACGATTACAGGGAATTCGCGGCGAACGTCGCCAAGCGCATCGAGGTGGAGCGCCGCGGCAACACGAAGCGGATGACCTTCCTGAAGGAATTGCTGAAAGCGGCGTCGGACCCGCTGTCGATCGAGGAGATCAACGAGCTCAAGTCGGCGCTGACGGTGGTCTACAACCAGAAGAACAAGGTGAAGCAGGCGGCGACGAAGAAGAAGAAGTCGAAGAAGGCGGGCAGGTCGCTGAACGTTGGCGGAGGCGGCATCTTCAACGAGGACGAAGTCGACGGCGCCGAGTTCTACGAGGAGGAAGCCTTCTGANNNNNNNNATGGTCCCAGGGTCGTCGTCGTCGTCGTCGTCGYCGTCGTCGTCGCCAGCGCCAGCGCCGAAGCAGCCGTCTGTGCCAGCYCCGGCTGTCGTTAGTCGTCGTCGCCRACCCCGGTTCATTCGCGGTCCGTCTCCTGTCCGGCCGCCGGCGACGGCCGCGGTCCTTCTGCCCGCGACATCGGTGCTGCGCCTGTGCTGCCGTGCGTGCCGGTTCGCGTCTGCTGACCACCATCATGTCGCTCCGTTTCAGGTCCATCCACTGCCATCGTCAGCCCCAGATCGCTCGCCGGCGTCATCATCAAGTCCTGCGCCAGAGGGTCCGTCCACGTCAACTTTGCCTGCACCAGCGAGGCCGTCCACGCCGTCGCCCTCATCGGCATCGTTGCTAGCGGCGCCTTCGTCGCCGACGTCGTCAGTAATATTGCCGCCGCCGCCTGGCGCGCTGCCCGCCATCGTCGTCTCGGTACGCCCAGGCTGGCTCTACATTGTGGCGCCCGATCTCACTACGTGTCTCTGCAGACCTGCAGCCTGACGTCGTCGACAATCGCCCAAATCGAGTCGTCGGTGTCACTGGCGACTCTGCCTGCGGCGGCATCGTCGAGCACGTCTGCGCCGGTGCCTCCCTTGTCTGCGTCGCAGGATGGTGGGACATCGGTGCCGTTGCCTCTCGTGTTGCCTGCCATCGTCGTAACTGTACGCGCCCGTGGCTGGCCAATCTGTTCGATTCGCCTGCTGACCACCGCCACGCCGTGTTTCGCTACATCAGGAGCAGGCAGCCGGTACATCGTCGCCGACGTCGTCAGCGGGTGCGCCTGTACTGTCACCGTCGTCGTCCTTCCTGCATGCTCTGCCGACAGCGTCTCCGCATCCGCTGATCGTTTCGTCGCCGTCAGGTCCCGCGATCACCGTACGCCAGCGTTCGCCAGCGCCGCCGGTGCGCCTTCGTGCTGACCGATTCCTTGACGCGCCAGGGGAACGCGTTGACACTACACCGGTCGTCGGTGAGCGCGCGCAAGCATAACGGGAGGGGTGCCTCGGTGCTGTTCGACTACGTGGCCACGTACGCCACGGAGCACGCCATCCCGTTCGCGACGCCTGCTCGCCTGCGGGAGCTGATCCTGCAGGGCAAGACGCAGGGCGAGCTGATAACGCCGACCTTCGCGGCCAACCTCGCCGAGTACATGCTAGTCCATGTGCCGTCGATTAAGGCCGACACGACGGCAATCGCGTACCTGCATGGGGCTCGTGCGGTGCTGTCCCGCGACTTCTTCAACGGAGAGAAGGTCGTATCGCTCGAGCGCGGCGATGCCATGACCAAGATCACAAGCAGGATTCGGGCGGTCCTGACGGCGCGTGCGCACGCTCAGAATCGTAGGCGACCGCGTGCCGCCGCCGATGCCACATGTGATCAACTAACGCACCGGGACCCGCCACGTCCCTGGCAGGCCCCTACCACAAGCCGGCACAGGCCCTGGATCGGTCTCTTTACGCGCGCTTCGTCCGCCATCTGCTGTTGTA--CGTGGCTGTACCGCGGTCGACCCCTGCTGCTGCGACGACGTGGCTGACGCAGAGCATTATGCAGAGAGAACACGTCGTCGTCCGTCGCTYTGTATGCCGTCGTCGTGTGGGCTCGGCATTTCTGTACCCGCATCAGCGACCTCGCATCCGTCCACTTGAGCGGAATTCGGTTCGATGCGTTCGCCCGTGGCATCGCCGTTGATATCTACCGGCCCAAGGTAAACCGACGCCGCAGGACGTCCCGACGCGCTCTGAGCGAGCCTGTACACTCTCACTTGTAGACGAACGTCACGCGGGAGCACAGGTCGGTATTCGACCTGACCGCAGAGCTTGACGTGGTGCTGGCGACGGCGCTCCAGTGCGCCGTCAACGGGTCGGCTAGCGACGCGCTCGTGGACTCCCAGATAGGATCGGGACCGGTGGGGACGCTGCTCAAGCGGTACGCCCAGCAGGCCGGCTCCGATGGGCTCGGCCCGTTGCTGACGCCGGACACGGCCAAGACTCACATGTTCCGGCACTCGGCGGCTGTCGACATGGAGCAGTACGGCGCGTCGTCCACTGCTCGGGCGTACCGGGGCG---GCTGGGCCCGCGCGCGCACCGCCGACGAACATTACCTGTTGTCCAACGACGTGTTCGCCGACTACATTGGCGCATGCACGACGGCGGGACACGACTGCCCCAAGGCGGGCGACCCGAAAATCGTGGCTCCATCGCTCGGCATCAGCAGCGGCGCCGCCCATCACGATACGGCCCAGCGGGTCCGGTTCGGCGATCAGCTCTTTGCAAGGGCGCCGACGCTTTCCAAGCCTGTCGTCCGCGTCCTGACAGCGGCGCTTCTGAGTCGGTGGGCGTTCGTGAAGGGCCTCCGAAGCGAGACAACAGGGGCGGAGCATTTGATGGTCGCGCGCGTCCGCGACGTCTGCGTCCAGCTCGGTATAGCGGTCGACGCGGTCGACCGCTGGTCAGCCGAGGTCGTTGCCAGTCACCGCTCGGACAACCCGCACGTCTTCCGACAATCAACCGGGGCCGCTCCGGCACCATCATCATCATCATCATCATCGGGCGCGGCAGAACCTGTTCAGGCGTTGTCGCCGGCGGTCACTGCGTTCATGGAATCACTGGAGGCCAAGGTCGCTGCGCTGGACGAGAAGATGGACAGCATCGCGACCGCCCTCCAGATGGCGACCGCTAAGGGCAACCTACCTGGCCAGCTCGCCGCCACCCATGCGCCCGATCTCGCCACCGCCGATCCCGTCACGAGATGCTCGACGACGACGTCGTCGTCGCCGTCTGAGACGGTCGACGCCGCAGCAGCCGTGTCGACGTCAGGCACCCGTGACGACCGCGACAATGGCATCGATGCTGTATTGCACCCGTCGTGGCCGGCGTGGAAGGCAGCCACGTACGCGTTCGTGAACGACCTGGACGGGGTCGACCTGACCGCCTGCGAGGAGAGCCGTCGCCGGCGTGTCGCGGATGCCTGTTTCTGGCGGGATCTGCTGTCGACGCAGCGGTTTACGCCGGACGGCATGGTGCCGCCGCCGACACTAACGCCGGCGCTCGCCGGCGCTGCGACGCTGCCCGAATGGACCCGGCAGGTCAATATGTATTTCCAGAAGGCGGAAGGTGCCCTGGTGCAATGGGTTCGGCGTCAAAGCGCCAAGCCGGGCCATGCGGGGGCCAAGCGCCGGAAGTGCACGACAAACTACCAGAGCTTGCGCCGGACGATACGCCATCTCCTGTAANNNNNNNNATGTCGCGCGCCGCTGCATCCGTCGTCGTCGTCGTCGTCGTCGTCATGGCCGCGCTGGCAATGGCAGCAGACAGCCCAACCCGGGGCCAAGGAGACGCAGCCAGCGAGGAAGCCCGGGAGATGAAGCACAAGCTCGCGCAGAAAGTCGAGGCGAAGGAACGCAGGTTGGAGGAGATCCACAAGGCGATCGATGAAATCGATCTGGACGGGTTCACCCGGGACCACAAGCGCCAACTCAAGGCCACCACCAGTCTGGAGGAATTCATCAAGGTGATCGACTCCTTCCCGAAACAGACGGAGATGGAGACGCCGGGAGACGAAACCGACGAGGGTGACGAAGAGCGGGAACCTGTTCGGCTTATCACAGGAGAAATCAGGGACCGCCTGGTTGACATGTATGAAGAAGTTGAGAAGCTGAAGAGGGAAATCGTGGATACGGCTCTCCGGGGACAGGAGAAGGAGTCTCGTGGCACCGGGGAGGAGAGCGACAACGAGGAGGGCACTAGCATCCCAGTCACTGTGCCTGGCGCTGGTTCATCGAACGGCAAGACCACGACGCCCGGGAAGAAGGCGGAGGCCTCGCATGTCCAAGAGAAGGAAGCGCCAGGCGGCCCTGATCCTAAGACCATGTCAGGTAGTGCGATGACGATGGGTGCCGCACCGGTCGTCGCTACGGCTGCGATCGCCGGTACCGTCGGGCTCTATGCGTACAAGAAGAAGTCGAGCCTGAAGAAGGGCTGGAACAAGGCGATCGCCTACCTGGGCAAGTCTCTGTCCAAGGTGCCGGCGGGGCCAGTTCCTTCTCCTGAGCCGCGTTCGACCCCGATGACGGTCGGTAAGGTTGCCGGTGCGGTCGCCGCTACGACTGCGGCCGCCGGCGCCGGTACCATCGGGTACTTTGCTTACACGGAGAACGACCTGGCGAAGGGCTGGAACAAGGCCGTCGAGAAGGCCAAGAACGTCGCCAACGCGGGCCTCCAGACGCTGGGCCTGCAGGAGAAGCCGGCGCAGACGCCGCCTGAGGTCGACCAGGCGACGTCGTCCGCCACCGGCGCCATCGTCTCGGTCGGTGCCGTCGTTGCCTGCGCCTTCGCCGCCCTGGCCTGANNNNNNNNATGCTCGCCCGCCTGTCCATCGTCGTCATGCTCCTGGCCGTCGCCACCGCCGAAACCGACATCTACATCTGCGTGAACGGCGTCACCCTCCTGATCGACGTTAACAACATTGAAGCGTTCCCCGGGTACACCATAGGGCAGTGCCCCACCACCGCTCCGGTGACGACGGCTCCCATGGAGACTGCAGCTCCCACTCCCGCACCGTCCACGCCGGCCGCTGCTCCCATGATGACGGCTCCGGCGGTTGCGAACGCCACCTCGTCCGCGTCGGCGGCTCCCTCGACAATGGCTTCTACCGGTACGAACGCCACAACGACGGCGGCTCCCATGACGACAGCTCCGATGGGCGTGAATGCCACGACAGCACCGACGGCGAACGTCACGACAGCACCGACGGCGAACGCCACGACTTCGCCAGCGGCGTCGATTGCGACCATGGCGCCGTCCGCTCCTGCTGCGATAACCGTTGCGCCGATGAGTGCGAGCACCAACAGTGGTGCGCCGACGAGTGCACCGAGAAAGCGCTGGGAGCACCAGCAGCACGCGTGGAAGGGGACGGGAACGTTCAACAGGGGAGCGATGAAGGCTGTTGAGCGGAACGGCACAATGACGCCGCCGCCAGACGCGGCGATGAACCCGGCGTCGCGCGTCCTCATGTTCCTCCAATGGTTCTCGCCGGTCTCCGTCTATGAAAACCCGCAGACCGTCATCATGTTCTTCCCGATGAAGCGCCACAATGGTGGCAGGCACGCGAACCACCACGATGTGAAGATGGGCAGGACCGCGCGTCGTATTGCCGACATGATGATGTCGGACGGCAACATGACGGTCGGCAATGGCCTCCTCGGCAACAGCAGCGCCAACCTGCCGGACGAGACACCCACCATGCGTATCAACTAANNNNNNNNATGTTGTCGCTGCTGCGATGGGCGGTCCGTGGGCTGGCGACCGCAGCGCCGTCGTCGTCGTCGTCAACGTCGCTGGCGCTGCCGAGCGCGTCGGCGCTGGCGCACGCTAGGCACCGGAACATTAAGGTCAGCCCGAAGAAGCTGAACGAGATCGTCCGGCTCGTGCGGGGGTTGTCGGCCAGCGAGGCGATCATCCAGATGCAGCTGTGCGAGAGGCGCAAGTCGACCGTCGTCCAGAAGTGCATCCAGAACGCGGTCAACAACGCCATCAACAATCACGGCATGGCGCTGGACCGGCTGTTCGTCAAGGAGGCCGTCGTCGGGCGCGGCCAGTGCGTGCGCATGCTCATGTTCCACGGCCGCGGCCGCGTCGGCAAGCGCGTCAAGCGCCGCTCGCACCTCACGGTCAAGCTCGCCGAGCAGCCGTTCGACCCGAAGGAGCGACGTATCGGATCGTTCGGCCCGACAAAGTCCAAGATGGCCCTGACCTTCCGACGACTGGGCGTCAAGCGGACGCTGTGANNNNNNNNATGGCGCGATCCTTTGTTGCTGCGGTGACGGTTGCAATGGCCCTGGCGTTGGCGGCGGCGCAGGTCCCAGTCACGTCCAAGTTTAAGTTCGGCGAGTTCTTTCGAGGGTACGGCCAATCATCACGTCTATACATGTCAGGTGCTGAGGTCCCGTCAGGGAGTTTAACGTTGTCGTCAGCAAAGGGGATGTTTCCCAGGGATATAACCCCGGTATGAGTACGCATTAAATACGACACTGCTCGTATGACTGACAAATCGTTACACAGAGCCATCCTCGATACTGAAGTTGAACCTGAGCGAGTCGGCTGCCAAGACGGCTGACTCTCCAAAGATTCTGTTCGGCGAATCCTTCATTAACAACACTGAAACCGGTGCGATTCACGACCGTGGAGTCATCGAAGTGTCAGCTCGTTGCGCGTTCGCTGAATGGTAGGATTTAACTGTTGTGTCTACAGCGAATTCAACAGCGACGATCTGAACTCGGGCGCCCTGAAAGCAGGGAAAGACGATGGGTAAGCCGTGGCGCATAGTCAAAATCCATAAGCTCTTCTGAATGGTCATTAAAGGCCGGTGTCCACGTTGTACGAGTTCCACTTCGATGTCGTTCCCAACGGTGTTGCCATTTCGACCGGCCATTTCAAGGCGACACCTGATTCCCCGGAAACGGCATACACGTTCCAGATCAACTCCTGGGACTCGTTCACGTTCACGAGCGTGGCATCTGATGGCAAGGTTACGTTCTGGTTCGGCCAGCGCGTCAAGACTGAACTCCCCAAGAGCTTTCTCTCGAAATACGGATCGACGCTCCTACTCGTTGCCGTGTTCGGCTTTAACATGCTCATCCAGCGCAAGCTGAGGAAGGATACGACTCCGAACGTTGCCCAGAAGGCCTCGGAAGCCAAGAAATCCGAGTAA
>P.b-23-BNAP-(-/-/-/-)-CAN/SK
ATGAAGCCGGTCGTGCTGTCGTTACTGTCGTGCGCCTTGCTGGTCGCGGTTGTCGTCGCTGATGGCGGCGACCAGGTCGGTGTAGTACACGTGCCGGTGGTGGTGACGACGGAGCCGCAGGAGCCGTCGACGCCGGTTCCCGCGTTCGCGCAGCGATTCCTGAAGCAGAAGTTGCAGACAGTGCAGCGCGACGCGAAGACGTTAGGCAAACCGATCGGGATCGCGGCTGGTATGCACCTGGGGATGAACGCGCTGGACCGGTACATGGGCGCCGGCACGGGTGCCAATCGTGTCCGGCGCGCTGTGGCCCAAGGCGCCGCTGGCCTCACCCTGTTCTCGCTGCGCCCGACCGAGTTCAGCGCCATGCTCGCCTACAGGGCGTTCCGTTACCTGCGACGGCGCCTGCGCAAGGACGACACGACATCTCCACGCCCGTGANNNNNNNNATGAGAACGGGGACGCAGGCGATGGTGGTCGTGGTGGGCGCCGTGTGCGCGCTGGTGGCCCGGGCGGAACTCAGGGGCGTGATGAGCTCGCCGCTGGTCGACATGGGCCACATGCACCAGCACGACATGGGGCTGGCGCACAACCTCATGTTCGACCGGGACCACGTCATCCGCGACCAGGACGACCACGTCCACCACGAGATGGACCACCACCACCTGCTGGGCGACGACCAGCACGCGATCCACGACCACGACATGCTCGACCACGACACGTTGCTGGCGCACGGCACGTTCGGCCACGACGACCTCCTGCACCACGACGGGCACGACTTTGCGCACGAGGGCGCCTTCGGCGACGTCGACGAGGACGTCCACGACGACTTTGCCGGCGCCGACGAGTTCATCGGCGATGCCGACCATGGCATCGGCGGCTTCCACGACGACTTCCACCACTGANNNNNNNNATGGCGTGGACGGTTGTTGTTGCTCTTGCTGTTGTTGCCGGGTACATCGAGCCGGCCAGGGCGACTCCAGACTGGACGACAATGTCATGCACCGCGAACGCTGCGCTCATTGCGAGCTACAACAGCCTGACATGGGATATACAGTACCAGCGCATCGGCAATGGGACGATGACGATCTACACCAGCGACGACCGATTTGAGCACCCGGCAACGATCGAGTGCAACGATGCCATGCCAGACCCGTTGATGGTCTACGAGCCTAAAGACGAATGCCTGTATTACAGCTACTACAACCGGTTCGGCAAGGCGCAATGGTCAAAGTACTGCCTCGGGAAGATGTCCCAGGACGGGTACGCCATCGAACGGTTATGCCAAGGCGCGTCCGGCGAGGTCTACATGGCGTCGGTGAATCCCAAGACAACGCAGGGCGTTATCGTGATACTGTTCGCATCCGAAGAACTCCTAAGCCGCAGCGGCATCTGGACCAATGACTGGTCCAAACGCGTCCTGAAGATGGCCGACTTGGTGAAGGACAATTGCCCAGAGGCGGCGCCCGGCAAGACCGCCGCCCACCAGGGGTGGTGGAACCCGCTTCGCCATTGCTTCGGATGCCGCTGANNNNNNNNATGAAGTTGTTGCCAGCGACAGCGTTGGTAGTCGGAGCCGGGGTCGGCTTGGCGTACGCCGCTGGCAGGCCATCCCGACGTCAGTTCGTGAAGAGCGTAACGGTTGCGGCGCCGATCAGCGTCGTCTGCCAGGCGCTTCGCGACCTGGACACGTACTTCAAGCTGTGCGAGCTGCCCGGTGAGCAGTACGCCGTCGAGGGGTGCACCACAGTCGACAAGACGACCACGTTCCAGGTCGTCCACCGCCTCCGATTCGGCAAAGTCATCCGCACCTGGGCGTCTCGAGCCGAATCCGATGCCGGCGACGGCGTCGTCGAGTTCTGCGACACGTTCCAGGCGTGGAGCTCCGATTTCAAGATTGTGTTCCGTTTGAAACGCGCCGGTGAGCAACGCACGCAGGTCGACGTCGTCTGGGCCGCCACTGGCCCTCAGTGGCAAACGCTGTTCTTCTCGCGCATGGGCCCGAAACAGTTCGATATCCGGTTGGCTGGCCTGAAGCGGCACTGCGAATCGGTGGCCACCAACCACGGCAACCTCCCATGANNNNNNNNATGACGACGAATTTGCCGGTGGCGGCGCTGCTGCTAGCAGTGCTGGTTTGGGGTGTATGCCACGGCCAGGAGGAAGCGGCGCCGACGGGGCAGGCGGTGACTGCTGCGGCGCACGTGGATGAGGCCGGGCAGACGCTGAACGAGCGAGGGTTCACGGACGGACCTGGCGGTCTGAATCGGTTCGTCAACGGGTTGAAGCCCGCGGTCGAAGAGATCGCCGGCGACCAGGCCGGTGGGATCGCGTCCATGGGCGTGCACTCCGTCGCCAAGTACGTGACGGAAGCGGTGGCGAACAAGTGGGTCGTCGGCCGGTTGTTCATGGCGTACCTGTGGGGCAACCGCCACACGGTCGACGAGCGTCTCGGCCAGATCGCTGTCGACTACGCCGTGCCGAAGGTCCCGATTGCGGGGGGCATCTACAAGAAGTACCAGGAGGTGATGGCCGCCGATTATGCGGCCAAGGTCGTACCTGGGCCGAACATCGTCAAGCACCACGTTGGCGGGTACGTCGACCGCATCGCGAAAGATCAGGTTCACGCTTTCGTGGCAGCGCCCGTGTACCGACAGGTTGGCGGCCACGTCAACAAGGCGCTTGGCGTCGTTGCGAAGGAGGCCGGCGAGGCGCTGGAGCCGCACGCGCCGGAGACCGTCGCGGCCGGCCGTGCATTCGGTGCCGCCATGAAGCGTCTGCTCAAGGGCCCATCCGACGAGGAAATGGAGGAGTTCTACAAGGAGCACCCGTCGAAGAGGATAACGGATGGTGGCGGCAAACGGGAACGGTCGCGGAACACGTCGTCGGGCACCGTCGCTCCAACGTTCACTATCGCGACCACGATCATCGCCGGCCTGCTGTGTATCATGTGANNNNNNNNATGGCGCGATTCGCATGGTCGTTGATGATGGCGCTTGCTGCTTTTTGTATTGTGCAGAGGGCGGTCTCCGTGCACTGCTCGCTCTGCGGGGAGGCGATGGAAAGGACGCTGCGCTGCGGTGGGTGCAAGGCGACCCCGTACTGCTCCGTTAAATGTCAGAGGAAAGACTGGCCGCGCCACAAGCCGATGTGCAAGACTGATGGTGGACCAAAGCGGGTGTGCGTCGTCAGCAAGCAAGCCGCTACGCAGCGCCCGAACACGCTGGGGTCAGCTCGATTTGATAACGCGACGAAGGGAATCGTCTCGCTATTGGCCTCCCTGATCGATAATGATAACGTCCTTCCACATGTCGAGTCAAACCCCAGTTTCAAGGATTCGTTTCAAGCGAAGGTGCAAGCACTGTCGCACGATTTCGAGAGTGTGCTACAGAACTGCTTGGGGACGGAACAGCCGCTCCACCTCATCAAGTACGTCCGTGAGAACAAGCCTGCGCTGACCGAACGGTGGCTTAAAGTGGTCTTGATCCCTTCGTTTGAGGAAGCGCTACCCAGCCAGGTCGTATCATCTTTTCCCAATTGGTTCGACCGTGTGACGGAGGAATTGCGTATAATCGCTGAGGAGGTGATCGACGGTGCGTTGCAGTCCCTTGAGGATAGGAAGCATTCTGGCACGAGCTTCAACAGCTGANNNNNNNNATGTGCAGTCCTCGTCTGTGTTTCGCGCTGACCGGCCTGGTCCTCCTGGTCGTAATCGAAGCCGAGCGGCATGTCCGCGTCACCTTGAAGGCGGGCCATGGCGACGACGCCCCAACGATGGAATGCCTCGTGCTGAACTTGAACGACAATGGCGCGCTCCAAGAATACCAGGCGTACCTGAACGCCCACAACATCATGATCAACCCCGCGTTCGATACGAGGTCTCCGAATGACAAGCTTGGCGACTTCCTGAACTTGCTGTCGCTCCGACAGGAATGTATCTATCGTATGCAAGCCGGCGCGAAATTGTGCTTGTTTGGAATGCAGGGGGCCGGCATGCTAAAGGACTCTCATCCGTACCTAGCTACCTGTGCTGCCGCCGCGGCCGGCGTTGCTGCCTCAGATGCCATTTGTACTGGGGTCATTGATTTTCCACGGGAACGCAAAGTTAAGGCGGCCCTGCACCGGTTCCTTGCACAGATCGTGAACCGCCACATGGTGATCCCGATGATCGACCACATCATCACGGGCGAACTGATCCGTCATTGGATGTGANNNNNNNNATGGCAGTGGCACGCGTCGTTCTGTTCCTGTTCGCTGTCTGTGTTTCCAGTGCGGCTGCGTCTTCCACGACGAGCAACGCCACCAAGCTTGTCGTCCGCGACATTGCGCAAGCGGGATACAACGGCCTGGATCGGGCCGGCGCCCTGATCATTCGCACGTTCGGCAGGCACGCCAATGCCGTCGTGGGCGGGCTTGGCGTCTACGGGGCGTACAAGTTGGCGTCCGATATTGACAAAACATTACAACTCGGCTACATCCAGAAAGGTCGCAAAGCTGCTGTCGTGCTTGCTGGTCTGATCGGCACCGTTCTTCTCGGACACGGTCCCCGTCGCACTGCCAGCGATCACAACTCGTACACTGCGTCAAGGGGAAGGGCGCATGCGGCGCGAGCATTTGGTGTTAACCCGCAACGAAGTACCGGTAGGGTGTCGACGCGTCGCCTTCGGACATGGGTGTCGCGACTTGACGAATCCCACGAGTCGGACGTCGGTTCAGGCAGCGGCTGGGACAGCGTCAGCGGAACCGACAGTGCATACACTGACTCCGATAGCGATGACTTCTGANNNNNNNNATGCGGCCCATCGTCCTGGTTGTCGTCGTTATTGTCGTCCTTGCTGCCAGCGTCCATGGACGAATGCCCCGCAGCCACCACCCGAAACATGATCTCAAGTTACTGGGACGCACGTTGCGCACGCTGCTCAATCCGGTGCATGCCATGAAGGTGACCGGCTTCAATCAGCGTGATCCCCATTACAAAGGGGCGATGGTGACGGCCAGCGTATCGAACATGACAATAGTCGACCTGTCACCGTTCATGCTGCCTCGTATGAACGGCAGGCTGAAATCGGGTATCCGGCGACTCGCCCAAGCCCCAGTCACGCTGTCGTTGGTCGCACTGAACACGGCGCTGTTCGTGGCAAATCCTGTCCTGACACCAAAGAAGCTTAGTTGGGCGGGATGTACGAAGACCTTGCTGAGCAGCCCGTTGCAGGGCATAAAACGGGCACTGTCCAGCATGACGCATCACATCAACGCCGAGCATCTCATCGGTAACATGATCGTCTTGTCCCAAATCGGGCCCATTGTCGAAAAGAAGCTCGGGGCAACCAAGTTCGCCCTGACGTACCTGCTGAGCGGTGCAGGTGCTTACCTGGCCCATGCGGCGTTCGAGCAGAGGACCTGGAGGTGGCTTCCCGTCCTGGGCGCATCCGGTGCCATCTACGGCGTCATGGGCGCGTCCGCTGCTCTCATCGCCCAGGTTGCTGCTGAGCGCCCCGGATCCTTCGCCAGCAACTTGATCGGCATGATGACTGTTGCTGACTACCGAATGACGATGGACGGGATCCTGGCCGGGTTCATCAGCGTGCTGGTCCTATCGGTGACGTGGCTGGTCGGTGGCACACAGATGCAGAGTGAGTCGTGGACGCTCGGGGTGAAAATGACTGTCTCGGGGCCATACTTCGGGTGGCCCACCACGTTGGAAGCGTTATCAAGCACCGCTAAGTTGATGGTGTCTGGCACGATCGGCCACGTCTGCCACATGGGCGGATGGGTGTTCGGGTTCCTCCTCGTGCTCATGTGGGATTCGACGTCGTCGATGCGCGCCCTACCCGTCATGGGCGCGCTCACCGGCCTATCGCTCCTCATCAGGTCTGGGCCGACAGAGCCAGCAGGTTTACACGGCCCCGTGCGAATGTTCGCCACTCCGCCGCCCTCGCCTCGCAAGCGCCTCCATCTGTTCTAANNNNNNNNATGTCGAAACTTGTGATCACGGTCGCGGTCGTGGCGACGGTGTCGTTCGCCCAGATGATTCCGATTAACCCGCCGAACGGCGTCTGGGCCCCTCCTCGTGCAGACAGCCGCTGTGGTCCCGACTTTGGATGGGCGGGATGTGGCGATGGCCTATGCTGCTCGGCTTCGGAATGGTGTGGCAGCGGCCCAATGCACTGCGGTGGCCCGATGGGCAACTGGGGCCAGGGAGGCGGCAACAACTGGCAGGGCGGCTGGGGCCAAGGTAACAACTGGCAGGGCGACTACAACGCCTGGCAGGGCGGCTACAACGACTGGCAGGGCGGTTACAACGACGGGCAGGGCGGTTGGAACGGCAACGGGCAAGGCATGGGCCCGCCTAACGGCGCCTGGGGACCGCCCCGTGGTGACTCGCGCTGCGGCCCTGATTTCGGATGGGCCGGATGCGACAGCGGCCAGTGCTGCTCCATGTCTGAGTACTGTGGCTACGGTCCTCAGTTCTGCAACAACAACTGGCTGTAANNNNNNNNATGATCACCAAGATCGTCGTTGTTGTCGTCGCGTGGGCATTGGCGACAGCACCCGGGTCGGGCATGGAGTACTCGGATTGGACCAAGATGGTGGACATCAGCGGTATTGACAAGGTCGAACTGCTACACGAACTGTGGCAGAATAGGGAACCCGCC---CGGTGGTATCGAGGATCGGG------------CGCATTCGATCATGCGGAGGCCGAGGGTGCAGTGCTGCGCCACATTGAGTACTTCGAAGGTCGCTGCATCAAGACCGACTTGTCCGGGGATATGGCGAATGCGTTTTTGTACGATTACGATACGGGGCGCGGAACGTTCCAGCGCATCGTCCAAGGGCTCCGTCAGAGCAGCAGCAACCGCACGTCCGCGATCCGCTTGCCTTGANNNNNNNNATGGCCGTCCTGAACGTATGCATGTTGCTGGCAACTTTTCTAATCTTTTTCCTGGCTGCCGCCGTCGACAACAACGAGGGCAGCGTCTTCGCGAAAGGCAAGTACCGTACCAAAGGCCAGGCGTCGTCATCCCGGGTACGGAGCGAAGACCACAACTGCCAGCCCGGAGACTCGAATGACAACCCTCTTTGCTTG---AGTAAGTGGTACAACGCCGACTACGGAACGTCTGACCTCCAGACCCCATGCGAGCACTACGCCCGGCAATTGCCTTCGACGTCGGCGCCGAATCATCTCCAGGCCGGGTACAACGACGTCCAGACCGCACCGTACAATAGCCGGCGCACCTCTGACCACGGAGTCTTGCCCGCCTCTGAATCCGGTAGGGACAATAGCCCCTACCGTCAACGAGCTGGTGAACGTCCCGGAATGCCAATATCGTACATCCCGAGCGAAGGCGGCAGTTACTATCACGCCCGTTCAGGTCCCCGTTCACAGTATCTGTACTTCGACGTCGACTATGCGACGTATCATGGGAT------GATCCCCTCGCAGCCGATTCATATATCAGCCGCCCC----------ATCGTCGTCGCGACAGACTGTCCAGAAGCAAGCTTATAGCAAGAAGAAGACGGACTGCAAACAGCGACGCCGCGATTGANNNNNNNNATGGGGACGTGGCACGCCGTGAACGCGCTGGTGGTGGTGCTGTTGGGCGTTACGGCCGTATGCGACGCCGCCGCTGCGTATCGCCCGGTGGTCTTCATGCATGGCCTTGGGGACAGTTCCGCCCACCTGGAGGGGCTGGTGACGGGTCTGCAGCGACGGTACCCGGGCATGTACGCCTGGGCCGTCCCGGTCTGTAATGGGCGGTCCTCGATGACGACGACGATGAGCGACCAGGTCCAGGCGTTCACCAGGGCCGTCCAGGAAAACCATCGACTCACTAACGGGTTCAATCTTGTGGGATTGTCGCAAGGCGCGCTGGTCGCGCGTGCCTACGTGGAAATGTGGGTCACCAAATCAGGACGCCGCGCCTGACGAATGATTTAGGCCGCATCGTAGGTACAATGTCCCCAGAGTGCATCGTCTCATATCCGTGGTGGGTCCTCAGGAAGGTGTTGACGGGTGCCCGAAGACCGTTCCACGGTTCCTGTGCGACCTGTTCGAAGCCGATCCCTACGACGCGCCGGTCGCTATCAGCGGATACGTCCGTCTACAATCTACGTATGCGTGTTTCCTGTTCTAACGCCGTCTGTACGTAGTGGAAGGACGTCAACAACAAGGACGAGTACCTCGTGAAGTCGCCGTTCCTGGCTGACAGTATGATCGATCGCGTGCTTAGTGCCTCACCTGGGCGTTAACTGCATCGTGCTAGTCAACAATGAGCGCCCAACGAAGAACGCTCAGTACGCCGACAACATGCGATCGTTGGACATGTACGTGCTGGTGCAAGCGGCCAACGACACGGTCGTGACGCCAAAGGCCAGCGAGCACCACGGGTTCTGGGCCTGGAGCAATGCCAGGACGGTGGTGCCCTTGCGGCAATCGCCCGGTTACCGAGGCGACTGGATCGGCCTGAAATCACTCGACCGGCAAGGCAAGATAGCGTTCCTGCAGTTCCAGGGCGACCATGTAGACGTTGTACGAGTCGGGTTCTGGGACGATCGGATCGTTCCCCTGCTTGACGATCCCATTCCCATCGTCCAGGAAGATGGCCACTCTTCGGCAATGGAGTAANNNNNNNNATGCGGAGCGTTGCCGTTGTCGTTGTTGTTGTCGTCGCCGCGATCGCCGCTGTCGTCGTTGTCGGGCGCGACGTTCACGTCGATGAGCCTATCGCACCGACTGCGGATCCCTCCGTTACGAAGACGATGCCGCATCACGACACGGACGACGTGCCGCGTTCGCACCATGAGGAAAGCGCCGAGGTGCCCCGAGCGAAGTCGTCGCGACGCGGTTCGGCCCTCCCGGATTTCAGTGAACTGCTGGAGAAGGCGAAAAACGATGGGCTGTTTGACATGTTCGCCGGCCTCAATGGCGAAGGCGCCGAAACGCACACGGACGAGCATGCCTCGACGATTACCGAGTTGGAATCGGCGTTGTCGGAAGGCATCGACCACCTGAGCAAGGCGCCCATGGAGGACATTCTGCATCATGTCGAGCAGGGTCGCGACTTCGGCGAGATCCTCGGCAACCCGAACTGGTTCGCCAAGATGCAGACGATAATGGAGCAGACGAAGGATGACCCGAAGGCGCAGAGCATCCTCATGAACGCCATGGTCCGGAAGATCCAGGACAAGCTTGGCGACATGGGCCGCGCTGAGTTGTGANNNNNNNNATGCCGCTGCTGCTCTCAATGCTATCCTTGATGATTTGGTCGCCGGTATGCATACGTGCAAGTGGTGGAGAAACGTCCTGTGACCGAACGGAGAAGCTGGCTGTATTCGAGTCCTGGGCAGAGGAGCTGGGTATCAGAAGCAACTTCCGTTCTGCGATGTATGCGTTGGGCGGATTTGAGATCATCGTCCTCTGCGACGATTCGGAGTCCATGCTTAGTAAAGACGTAGTCGACGACATGGGCAACAAGATGACGCGCTGGGACGAGCTACGGGACACCGTTAAATTGATTGTCGACTTTGGCGCCCTGTTTGACGATAACGGCATCGACGTTTATTTCCTGAATCGCCCGACATTGCCGGGAGTGACCTGCGCAAGTGACCTGGAGAAGGCGTTCAAGAAGGATCCAATCGGGGGAACACCTTTGGTTAGCACTGTTGATAGGATCAGGCGCGAGAAGATTGACCCCCTTGAGAGCAAGAAGCAAAAGGTTCTGCTGGTTATTGCGACCGATGGCCAACCCTCCGACGGCAAATCTGCATTCCACCAGCGGATCGCGAGCTTGCCGGAAAACGTGTATGTGTCGATCTTGGCGTGCACCGACAATCGGGCTGCTGTGGCGTACCTGGACGGGATGGATCGGTTGACTCGAGTCGACGTGACCGACGATTATATGACAGAGTTAGAGCAAATCCGGTCAAAGCAAGGAAAGTCGTTCAAGTTTTCGAAAGGTGATTACATCGCGAAAGCGTTGGCTGGACCGATTCAGCCTTGGTTAGACCAGCTCGATGAAGGGCGAGTCGATGTCCCTCAGTACAACAGGGTCCCTAAGCGCGATGCCAAGGGCACTTGCTGCACGATCTGCTGANNNNNNNNATGTCGATTGTCAAGTTCCTTATCGCTTCCGCCGTGGTCGTCGCGGCCGCCGCATTCACCACCGATGATGCTCGCGCGCTCGGGGACAAGGTCGTGGCTGTCGGCAAGGGCGCTGCCGCGAAGCTGGCGCCGATTGCCCGGGCCGGCGGGGACAAGGTCAGAGCCTTCAGCACGCACGCAGCAACGAAGATGGGTCTGGTCGAAGAATTCGGCGATGACAAGGCGCTTCGGCTCACAAAGCGCGGCAGACTGGCCACTGTTGTCGGTACTGCAGCTGGGACAGCAGCCGTTGGCGTCAAGGTTCTGCCGCGGCTCCGCATGAAATATGTCGTGCCCGGGGCGGCTGTCGCGGCCGCCGTTGGCGCTGTTGCCGGTGCTGACCATCTGCAGACAGCGTTCGGCAAGAACAAGGTTACGAACAAGCTCAAAGACCTGAAGACGAACTACATGCAGCCTGCCGTCACGCGCGCCAAGGAGTTCGTTACCGGGAAGCGTACGAACCAAGGTCCGGACAACGCGGACGAGAATGCCGAAGGGTCGGAAGGGCATGAGGATATTGACGAGGAGTCGGACGAGTCGGGCGAGAAGGCCCAAGAGTCGGGCGATAAGGCCCAAGAGTCGGGCGAGGAGGCAGAAGAGTCGGGCGAGGAGGCAGAAGAGTCGGGCGAGGAGGCCGAAGAGTCGGGCGAAAGGGCAGAAGAGTCGGGCGAGGAGGCCGAAGAGTCGAGCGAGGAGGCCGAAGAGTCGAGCACGAAGGCCGGAGAGTCAGAGTCGGAATGGGAGAACAATCTGAACTATTGANNNNNNNNATGTCCATCGTCAATATTTGGATTCGCCTCGGGCGCACAGCTATATCTCTGTCCCTGGCTCTGCTGTTCCTGTTCAATGGCCGCGACGTCGAGGCTGTCGTCACCGTTATGTACTCCTACGATGTCCCGGATTGGGCCGCTTCAGGTATGGAGCAACTTTTGGTGGCAGCTTCGGGAGATATTCGCAGGGAGACAGTTGCTAATGCGATCCACCACGGTCTGAGCGGTGGCGAAATTGACGATCGTAAATCCAGGTTCATCGATGGAGTCAAATGGCACGGAAGTCCCAATGTCTTGATCTGGGCCGCATCCAGTGGCAATACCGCAGTCTTGGAGCTGTTGGCGGCAATCGATGGTATTCCACTGACCACCCCAGATAAGGAACTTGATCAAACGCCACTGCACCACGCCGCTAAGAATGGACACGATCTCGCTGTCCGGATTCTGCTGGGCAGCCGTGTCAACATTGACCCAATCGACGAGAGACGGATGACACCCTTGCACCTTGCAGCAGAAGGTGGACACAGTGACGTTATCGATGAGCTGCTGAACATCAGATCTCACGGCCAGCGCGTTGCGGTCAGTTTGCGTGATGCCCGTGGTCAGACTCCGTTGTACAAAGCCATTCTACGTGGACACAGCACCGTCGTCAAGACCCTGCTGCTGTCCGGCTTGATTGATGACGAAGACAAACAGGCAGCGTGGCAATTGGCTCACGAAAAGTGCGATAGCCAGAGCGTGTCGTTGCTTCGCGATTACTGGCATCATTGANNNNNNNNATGACGAGCGCGTTCTCCGCGTCGCTGCTGTGGCTGGCGTCGCGCGCGCTGCGATCCGCGGCGCCCAAGGCGACGACGACCGCGGCGGCGGCTGCCTATACGCAGGTCCCGCCGTT-GGCGCGGCAAACGGCGTCGTTCTCGGCGGCTAGAATATTCGATAACGGGTCGCTGTATCTGCCGTTCGACCTGAACGGCGGCGAGCAGGGCGAGGTGGCGTACCCGGAGGAGGGCGACGCGGATCCGGACGTGGAGCGACGGCCAGACATGCAGGCCGATAGCACGCTGCGGAAGCGGAAGCTGAAGATGAACAAGCACAAGTTACGAAAGCGTCGGAAGAAGCTTCGAAGTCGCACAAAGGTCACGTGANNNNNNNNATGTCGCGCCTGGTCGTCGTCTGCTGCGTTGCCGCCATCGTCGCCCTGTCTCTTGCCAGCGCCGACGACACCAAGAACCTCAACACAAGCGCGCCAACTATCAA---CACGACAATGGCGCCCACCTGCCACCTGATCCAGACTAACAAGACCAACGCGGACGGCACGATCTCCCTCATCAACACCACAGAGTGCTCCGGCGACCGTACGGCAACGTCGGCAGCGTTCGGTCCGGTGAACCCGACTGCCTCCCTCATCGCTGTCCTGCTGGCCGTCCTGGCAATCGGCGCCTGANNNNNNNNATGGCACCAATGGCGACGACGCGCGCGGCCGTGCTGTTCATCGGCGCCATCCTGCTCGTGTCGATGATGTGCGTCGCTGACGCCGCCAAGAACCACGCCGCCGGCGACAAGGCGTCCGGCGGAGAGTCCAAGGTCAAGCAGCAGTCGGCGCCCAAGAAGTCGCTCATTGATGCGAGCCATTTCGACGTGGCGCGCCTGAAGGCGCAGCTGTTTGCATTGTCCACGGAAGTTAAAGTATGGCCACCCGGTGCGCACGTCCCGCAGCAGCACTAATCTGTCGATACAGGACCTGCACACCAAGTCGCCGCACGTCGTCTACACGCTCGTGTTCGCCGGCGTTGTCATCGGCCTGCTTGCCGCCAGCCTCCTCGGCGGCAAGCAACGCAACCGTGGCCCGAAGCTCGCCAAGCGGAAGCTGAAGTAANNNNNNNNATGCGCATCGTCGACCCCGTTCGTATGGGTCGCCCGGCCGTGTACTGCGGCCTTGTCGCGATCCTGCTCGTCTCCGGGGCCGCTCACGCTCTSACGTTGCGCTCCAGCGATGGCGTCGACGTTGAAGTCGACTCGTCGGCAGCCGTCGCCCATTCAGGTCTGCTGCGGAAACACCTGGTCGGCCCCGACACGCAAGACGGTATTGCGGTTGATCCCATCGCCCTAAACGTCGCCAGCCCCGAATTACAGCACCTCGTCCGGTTCATGCACGACACCGCACCGACCGACGTACCATAYCGGCACCATCTCCCGTTGATCCACTGCTCACTGTTGCGCGTTTGCCTACAGATCGGTCATGCTGGCGAATGGGTCACTTCCCAGATGTCCTGGATGGACGCCGACACGGTCGGCAGGGTGCTGGCGGCCTCGTTGTACCTCGAGATGCGCGCGTTCCTGGTCGCGGTCGTGTCTCTCGACGTCGACTGGTATCGCGTAGCAGCGTACCGGCCGGACGTGAATTCTGCCCTCGTACTCGTTACGAACGCTGCCCGGCTGTGCCGCTTCGCGCGAACCGCAGGTCAGAAAGCGATTGTGGACCAGATCCGTGATGCCCTTGCTGTGGATGCGACCCGCGCCAGCTTTGTGGTCAACAACGCGATGTGGGCCGACGGATTGAGGTTGATGCACTGGGTCGCATGCCATGGCGATCGCAATTTAATGGCGTTCCTGCTGCGCCTTCCCGGGGTCGACGTCAATGTGCGGGACATCCATCAGCAGACGCCCCTGCACTGGGCCGTCCGAGCTGATCGCCAGGACATGGTCGCTCTACTGCTGAGCACCCCCAACATTGATGTTAATGCCGAATCAGGTCGGGCGACAGCGTTGCATGTGGCGCTGTCCTCTATGCGGTACTGCACAGCCAACCTTGCATGGACGTACGACGCCGGAACCCGCGAGGACCGGCGGCGCCGCTCCAAGATCATGTCGATCCTCGCTAGGCATGGCCCAGCTGCTGTCAGCTGANNNNNNNNATGGTCGGAACGATGGGTGCCGGCGTTTCTGCTGTCGCGTTTTACCTATTATTGTCAGTGCGGACTCGGCTGCTCACGGAGTTGCCCCAGGCCATTGTGCGCGAACGCATCATGGCGGATGATTGGTCGACGCCGACCGGCCCGGTCGTTGTGGATGACGACGACCTGCATGGGGGGGCTGTTGTGGACGACTGGGACGCGTCCAGCGACGAGGAGGAGGTGGCGGCGTCGGCGTCCGTGCAACGGCCAGCGCCCGTGAAGAAGCCAGCGGCAGCGCCGGTGAAGCAGCCGGCGCCGGCGAGGCCGAAGTACGTCGAGCCGAGTCCCGAGGAGGTCGCCAAGCAGATCCGTGCGAACAGGCTCGCCGACGCCGAGGACCTGTTCGGTGCCAGCGACAGGAACGAAGCGAGGGCCACGCAGCGCCTCGACGAGAAGCTCGATGAGCTGGCGCTGGCGTCCGAGGACGATTACAGGGAATTCGCGGCGAACGTCGCCAAGCGCATCGAGGTGGAGCGCCGCGGCAACACGAAGCGGATGACCTTCCTGAAGGAATTGCTGAAAGCGGCGTCGGACCCGCTGTCGATCGAGGAGATCAACGAGCTCAAGTCGGCGCTGACGGTGGTCTACAACCAGAAGAACAAGGTGAAGCAGGCGGCGACGAAGAAGAAGAAGTCGAAGAAGGCGGGCAGGTCGCTGAACGTTGGCGGAGGCGGCATCTTCAACGAGGACGAAGTCGACGGCGCCGAGTTCTACGAGGAGGAAGCCTTCTGANNNNNNNNATGGTCCCAGGGTCGTCGTCGTCGTCGTCGTCGYCGTCGTCGTCGCCAGCGCCAGCGCCGAAGCAGCCGTCTGTGCCAGCYCCGGCTGTCGTTAGTCGTCGTCGCCRACCCCGGTTCATTCGCGGTCCGTCTCCTGTCCGGCCGCCGGCGACGGCCGCGGTCCTTCTGCCCGCGACATCGGTGCTGCGCCTGTGCTGCCGTGCGTGCCGGTTCGCGTCTGCTGACCACCATCATGTCGCTCCGTTTCAGGTCCATCCACTGCCATCGTCAGCCCCAGATCGCTCGCCGGCGTCATCATCAAGTCCTGCGCCAGAGGGTCCGTCCACGTCAACTTTGCCTGCACCAGCGAGGCCGTCCACGCCGTCGCCCTCATCGGCATCGTTGCTAGCGGCGCCTTCGTCGCCGACGTCGTCAGTAATATTGCCGCCGCCGCCTGGCGCGCTGCCCGCCATCGTCGTCTCGGTACGCCCAGGCTGGCTCTACATTGTGGCGCCCGATCTCACTACGTGTCTCTGCAGACCTGCAGCCTGACGTCGTCGACAATCGCCCAAATCGAGTCGTCGGTGTCACTGGCGACTCTGCCTGCGGCGGCATCGTCGAGCACGTCTGCGCCGGTGCCTCCCTTGTCTGCGTCGCAGGATGGTGGGACATCGGTGCCGTTGCCTCTCGTGTTGCCTGCCATCGTCGTAACTGTACGCGCCCGTGGCTGGCCAATCTGTTCGATTCGCCTGCTGACCACCGCCACGCCGTGTTTCGCTACATCAGGAGCAGGCAGCCGGTACATCGTCGCCGACGTCGTCAGCGGGTGCGCCTGTACTGTCACCGTCGTCGTCCTTCCTGCATGCTCTGCCGACAGCGTCTCCGCATCCGCTGATCGTTTCGTCGCCGTCAGGTCCCGCGATCACCGTACGCCAGCGTTCGCCAGCGCCGCCGGTGCGCCTTCGTGCTGACCGATTCCTTGACGCGCCAGGGGAACGCGTTGACACTACACCGGTCGTCGGTGAGCGCGCGCAAGCATAACGGGAGGGGTGCCTCGGTGCTGTTCGACTACGTGGCCACGTACGCCACGGAGCACGCCATCCCGTTCGCGACGCCTGCTCGCCTGCGGGAGCTGATCCTGCAGGGCAAGACGCAGGGCGAGCTGATAACGCCGACCTTCGCGGCCAACCTCGCCGAGTACATGCTAGTCCATGTGCCGTCGATTAAGGCCGACACGACGGCAATCGCGTACCTGCATGGGGCTCGTGCGGTGCTGTCCCGCGACTTCTTCAACGGAGAGAAGGTCGTATCGCTCGAGCGCGGCGATGCCATGACCAAGATCACAAGCAGGATTCGGGCGGTCCTGACGGCGCGTGCGCACGCTCAGAATCGTAGGCGACCGCGTGCCGCCGCCGATGCCACATGTGATCAACTAACGCACCGGGACCCGCCACGTCCCTGGCAGGCCCCTACCACAAGCCGGCACAGGCCCTGGATCGGTCTCTTTACGCGCGCTTCGTCCGCCATCTGCTGTTGTA--CGTGGCTGTACCGCGGTCGACCCCTGCTGCTGCGACGACGTGGCTGACGCAGAGCATTATGCAGAGAGAACACGTCGTCGTCCGTCGCTTTGTATGCCGTCGTCGTGTGGGCTCGGCATTTCTGTACCCGCATCAGCGACCTCGCATCCGTCCACTTGAGCGGAATTCGGTTCGATGCGTTCGCCCGTGGCATCGCCGTTGATATCTACCGGCCCAAGGTAAACCGACGCCGCAGGACGTCCCGACGCGCTCTGAGCGAGCCTGTACACTCTCACTTGTAGACGAACGTCACGCGGGAGCACAGGTCGGTATTCGACCTGACCGCAGAGCTTGACGTGGTGCTGGCGACGGCGCTCCAGTGCGCCGTCAACGGGTCGGCTAGCGACGCGCTCGTGGACTCCCAGATAGGATCGGGACCGGTGGGGACGCTGCTCAAGCGGTACGCCCAGCAGGCCGGCTCCGATGGGCTCGGCCCGTTGCTGACGCCGGACACGGCCAAGACTCACATGTTCCGGCACTCGGCGGCTGTCGACATGGAGCAGTACGGCGCGTCGTCCACTGCTCGGGCGTACCGGGGCG---GCTGGGCCCGCGCGCGCACCGCCGACGAACATTACCTGTTGTCCAACGACGTGTTCGCCGACTACATTGGCGCATGCACGACGGCGGGACACGACTGCCCCAAGGCGGGCGACCCGAAAATCGTGGCTCCATCGCTCGGCATCAGCAGCGGCGCCGCCCATCACGATACGGCCCAGCGGGTCCGGTTCGGCGATCAGCTCTTTGCAAGGGCGCCGACGCTTTCCAAGCCTGTCGTCCGCGTCCTGACAGCGGCGCTTCTGAGTCGGTGGGCGTTCGTGAAGGGCCTCCGAAGCGAGACAACAGGGGCGGAGCATTTGATGGTCGCGCGCGTCCGCGACGTCTGCGTCCAGCTCGGTATAGCGGTCGACGCGGTCGACCGCTGGTCAGCCGAGGTCGTTGCCAGTCACCGCTCGGACAACCCGCACGTCTTCCGACAATCAACCGGGGCCGCTCCGGCACCATCATCATCATCATCATCATCGGGCGCGGCAGAACCTGTTCAGGCGTTGTCGCCGGCGGTCACTGCGTTCATGGAATCACTGGAGGCCAAGGTCGCTGCGCTGGACGAGAAGATGGACAGCATCGCGACCGCCCTCCAGATGGCGACCGCTAAGGGCAACCTACCTGGCCAGCTCGCCGCCACCCATGCGCCCGATCTCGCCACCGCCGATCCCGTCACGAGATGCTCGACGACGACGTCGTCGTCGCCGTCTGAGACGGTCGACGCCGCAGCAGCCGTGTCGACGTCAGGCACCCGTGACGACCGCGACAATGGCATCGATGCTGTATTGCACCCGTCGTGGCCGGCGTGGAAGGCAGCCACGTACGCGTTCGTGAACGACCTGGACGGGGTCGACCTGACCGCCTGCGAGGAGAGCCGTCGCCGGCGTGTCGCGGATGCCTGTTTCTGGCGGGATCTGCTGTCGACGCAGCGGTTTACGCCGGACGGCATGGTGCCGCCGCCGACACTAACGCCGGCGCTCGCCGGCGCTGCGACGCTGCCCGAATGGACCCGGCAGGTCAATATGTATTTCCAGAAGGCGGAAGGTGCCCTGGTGCAATGGGTTCGGCGTCAAAGCGCCAAGCCGGGCCATGCGGGGGCCAAGCGCCGGAAGTGCACGACAAACTACCAGAGCTTGCGCCGGACGATACGCCATCTCCTGTAANNNNNNNNATGTCGCGCGCCGCTGCATCCGTCGTCGTCGTCGTCGTCGTCGTCATGGCCGCGCTGGCAATGGCAGCAGACAGCCCAACCCGGGGCCAAGGAGACGCAGCCAGCGAGGAAGCCCGGGAGATGAAGCACAAGCTCGCGCAGAAAGTCGAGGCGAAGGAACGCAGGTTGGAGGAGATCCACAAGGCGATCGATGAAATCGATCTGGACGGGTTCACCCGGGACCACAAGCGCCAACTCAAGGCCACCACCAGTCTGGAGGAATTCATCAAGGTGATCGACTCCTTCCCGAAACAGACGGAGATGGAGACGCCGGGAGACGAAACCGACGAGGGTGACGAAGAGCGGGAACCTGTTCGGCTTATCACAGGAGAAATCAGGGACCGCCTGGTTGACATGTATGAAGAAGTTGAGAAGCTGAAGAGGGAAATCGTGGATACGGCTCTCCGGGGACAGGAGAAGGAGTCTCGTGGCACCGGGGAGGAGAGCGACAACGAGGAGGGCACTAGCATCCCAGTCACTGTGCCTGGCGCTGGTTCATCGAACGGCAAGACCACGACGCCCGGGAAGAAGGCGGAGGCCTCGCATGTCCAAGAGAAGGAAGCGCCAGGCGGCCCTGATCCTAAGACCATGTCAGGTAGTGCGATGACGATGGGTGCCGCACCGGTCGTCGCTACGGCTGCGATCGCCGGTACCGTCGGGCTCTATGCGTACAAGAAGAAGTCGAGCCTGAAGAAGGGCTGGAACAAGGCGATCGCCTACCTGGGCAAGTCTCTGTCCAAGGTGCCGGCGGGGCCAGTTCCTTCTCCTGAGCCGCGTTCGACCCCGATGACGGTCGGTAAGGTTGCCGGTGCGGTCGCCGCTACGACTGCGGCCGCCGGCGCCGGTACCATCGGGTACTTTGCTTACACGGAGAACGACCTGGCGAAGGGCTGGAACAAGGCCGTCGAGAAGGCCAAGAACGTCGCCAACGCGGGCCTCCAGACGCTGGGCCTGCAGGAGAAGCCGGCGCAGACGCCGCCTGAGGTCGACCAGGCGACGTCGTCCGCCACCGGCGCCATCGTCTCGGTCGGTGCCGTCGTTGCCTGCGCCTTCGCCGCCCTGGCCTGANNNNNNNNATGCTCGCCCGCCTGTCCATCGTCGTCATGCTCCTGGCCGTCGCCACCGCCGAAACCGACATCTACATCTGCGTGAACGGCGTCACCCTCCTGATCGACGTTAACAACATTGAAGCGTTCCCCGGGTACACCATAGGGCAGTGCCCCACCACCGCTCCGGTGACGACGGCTCCCATGGAGACTGCAGCTCCCACTCCCGCACCGTCCACGCCGGCCGCTGCTCCCATGATGACGGCTCCGGCGGTTGCGAACGCCACCTCGTCCGCGTCGGCGGCTCCCTCGACAATGGCTTCTACCGGTACGAACGCCACAACGACGGCGGCTCCCATGACGACAGCTCCGATGGGCGTGAATGCCACGACAGCACCGACGGCGAACGTCACGACAGCACCGACGGCGAACGCCACGACTTCGCCAGCGGCGTCGATTGCGACCATGGCGCCGTCCGCTCCTGCTGCGATAACCGTTGCGCCGATGAGTGCGAGCACCAACAGTGGTGCGCCGACGAGTGCACCGAGAAAGCGCTGGGAGCACCAGCAGCACGCGTGGAAGGGGACGGGAACGTTCAACAGGGGAGCGATGAAGGCTGTTGAGCGGAACGGCACAATGACGCCGCCGCCAGACGCGGCGATGAACCCGGCGTCGCGCGTCCTCATGTTCCTCCAATGGTTCTCGCCGGTCTCCGTCTATGAAAACCCGCAGACCGTCATCATGTTCTTCCCGATGAAGCGCCACAATGGTGGCAGGCACGCGAACCACCACGATGTGAAGATGGGCAGGACCGCGCGTCGTATTGCCGACATGATGATGTCGGACGGCAACATGACGGTCGGCAATGGCCTCCTCGGCAACAGCAGCGCCAACCTGCCGGACGAGACACCCACCATGCGTATCAACTAANNNNNNNNATGTTGTCGCTGCTGCGATGGGCGGTCCGTGGGCTGGCGACCGCAGCGCCGTCGTCGTCGTCGTCAACGTCGCTGGCGCTGCCGAGCGCGTCGGCGCTGGCGCACGCTAGGCACCGGAACATTAAGGTCAGCCCGAAGAAGCTGAACGAGATCGTCCGGCTCGTGCGGGGGTTGTCGGCCAGCGAGGCGATCATCCAGATGCAGCTGTGCGAGAGGCGCAAGTCGACCGTCGTCCAGAAGTGCATCCAGAACGCGGTCAACAACGCCATCAACAATCACGGCATGGCGCTGGACCGGCTGTTCGTCAAGGAGGCCGTCGTCGGGCGCGGCCAGTGCGTGCGCATGCTCATGTTCCACGGCCGCGGCCGCGTCGGCAAGCGCGTCAAGCGCCGCTCGCACCTCACGGTCAAGCTCGCCGAGCAGCCGTTCGACCCGAAGGAGCGACGTATCGGATCGTTCGGCCCGACAAAGTCCAAGATGGCCCTGACCTTCCGACGACTGGGCGTCAAGCGGACGCTGTGANNNNNNNNATGGCGCGATCCTTTGTTGCTGCGGTGACGGTTGCAATGGCCCTGGCGTTGGCGGCGGCGCAGGTCCCAGTCACGTCCAAGTTTAAGTTCGGCGAGTTCTTTCGAGGGTACGGCCAATCATCACGTCTATACATGTCAGGTGCTGAGGTCCCGTCAGGGAGTTTAACGTTGTCGTCAGCAAAGGGGATGTTTCCCAGGGATATAACCCCGGTATGAGTACGCATTAAATACGACACTGCTCGTATGACTGACAAATCGTTACACAGAGCCATCCTCGATACTGAAGTTGAACCTGAGCGAGTCGGCTGCCAAGACGGCTGACTCTCCAAAGATTCTGTTCGGCGAATCCTTCATTAACAACACTGAAACCGGTGCGATTCACGACCGTGGAGTCATCGAAGTGTCAGCTCGTTGCGCGTTCGCTGAATGGTAGGATTTAACTGTTGTGTCTACAGCGAATTCAACAGCGACGATCTGAACTCGGGCGCCCTGAAAGCAGGGAAAGACGATGGGTAAGCCGTGGCGCATAGTCAAAATCCATAAGCTCTTCTGAATGGTCATTAAAGGCCGGTGTCCACGTTGTACGAGTTCCACTTCGATGTCGTTCCCAACGGTGTTGCCATTTCGACCGGCCATTTCAAGGCGACACCTGATTCCCCGGAAACGGCATACACGTTCCAGATCAACTCCTGGGACTCGTTCACGTTCACGAGCGTGGCATCTGATGGCAAGGTTACGTTCTGGTTCGGCCAGCGCGTCAAGACTGAACTCCCCAAGAGCTTTCTCTCGAAATACGGATCGACGCTCCTACTCGTTGCCGTGTTCGGCTTTAACATGCTCATCCAGCGCAAGCTGAGGAAGGATACGACTCCGAACGTTGCCCAGAAGGCCTCGGAAGCCAAGAAATCCGAGTAA
>P.b-22-BNAP-(-/-/-/-)-CAN/SK
ATGAAGCCGGTCGTGCTGTCGTTACTGTCGTGCGCCTTGCTGGTCGCGGTTGTCGTCGCTGATGGCGGCGACCAGGTCGGTGTAGTACACGTGCCGGTGGTGGTGACGACGGAGCCGCAGGAGCCGTCGACGCCGGTTCCCGCGTTCGCGCAGCGATTCCTGAAGCAGAAGTTGCAGACAGTGCAGCGCGACGCGAAGACGTTAGGCAAACCGATCGGGATCGCGGCTGGTATGCACCTGGGGATGAACGCGCTGGACCGGTACATGGGCGCCGGCACGGGTGCCAATCGTGTCCGGCGCGCTGTGGCCCAAGGCGCCGCTGGCCTCACCCTGTTCTCGCTGCGCCCGACCGAGTTCAGCGCCATGCTCGCCTACAGGGCGTTCCGTTACCTGCGACGGCGCCTGCGCAAGGACGACACGACATCTCCACGCCCGTGANNNNNNNNATGAGAACGGGGACGCAGGCGATGGTGGTCGTGGTGGGCGCCGTGTGCGCGCTGGTGGCCCGGGCGGAACTCAGGGGCGTGATGAGCTCGCCGCTGGTCGACATGGGCCACATGCACCAGCACGACATGGGGCTGGCGCACAACCTCATGTTCGACCGGGACCACGTCATCCGCGACCAGGACGACCACGTCCACCACGAGATGGACCACCACCACCTGCTGGGCGACGACCAGCACGCGATCCACGACCACGACATGCTCGACCACGACACGTTGCTGGCGCACGGCACGTTCGGCCACGACGACCTCCTGCACCACGACGGGCACGACTTTGCGCACGAGGGCGCCTTCGGCGACGTCGACGAGGACGTCCACGACGACTTTGCCGGCGCCGACGAGTTCATCGGCGATGCCGACCATGGCATCGGCGGCTTCCACGACGACTTCCACCACTGANNNNNNNNATGGCGTGGACGGTTGTTGTTGCTCTTGCTGTTGTTGCCGGGTACATCGAGCCGGCCAGGGCGACTCCAGACTGGACGACAATGTCATGCACCGCGAACGCTGCGCTCATTGCGAGCTACAACAGCCTGACATGGGATATACAGTACCAGCGCATCGGCAATGGGACGATGACGATCTACACCAGCGACGACCGATTTGAGCACCCGGCAACGATCGAGTGCAACGATGCCATGCCAGACCCGTTGATGGTCTACGAGCCTAAAGACGAATGCCTGTATTACAGCTACTACAACCGGTTCGGCAAGGCGCAATGGTCAAAGTACTGCCTCGGGAAGATGTCCCAGGACGGGTACGCCATCGAACGGTTATGCCAAGGCGCGTCCGGCGAGGTCTACATGGCGTCGGTGAATCCCAAGACAACGCAGGGCGTTATCGTGATACTGTTCGCATCCGAAGAACTCCTAAGCCGCAGCGGCATCTGGACCAATGACTGGTCCAAACGCGTCCTGAAGATGGCCGACTTGGTGAAGGACAATTGCCCAGAGGCGGCGCCCGGCAAGACCGCCGCCCACCAGGGGTGGTGGAACCCGCTTCGCCATTGCTTCGGATGCCGCTGANNNNNNNNATGAAGTTGTTGCCAGCGACAGCGTTGGTAGTCGGAGCCGGGGTCGGCTTGGCGTACGCCGCTGGCAGGCCATCCCGACGTCAGTTCGTGAAGAGCGTAACGGTTGCGGCGCCGATCAGCGTCGTCTGCCAGGCGCTTCGCGACCTGGACACGTACTTCAAGCTGTGCGAGCTGCCCGGTGAGCAGTACGCCGTCGAGGGGTGCACCACAGTCGACAAGACGACCACGTTCCAGGTCGTCCACCGCCTCCGATTCGGCAAAGTCATCCGCACCTGGGCGTCTCGAGCCGAATCCGATGCCGGCGACGGCGTCGTCGAGTTCTGCGACACGTTCCAGGCGTGGAGCTCCGATTTCAAGATTGTGTTCCGTTTGAAACGCGCCGGTGAGCAACGCACGCAGGTCGACGTCGTCTGGGCCGCCACTGGCCCTCAGTGGCAAACGCTGTTCTTCTCGCGCATGGGCCCGAAACAGTTCGATATCCGGTTGGCTGGCCTGAAGCGGCACTGCGAATCGGTGGCCACCAACCACGGCAACCTCCCATGANNNNNNNNATGACGACGAATTTGCCGGTGGCGGCGCTGCTGCTAGCAGTGCTGGTTTGGGGTGTATGCCACGGCCAGGAGGAAGCGGCGCCGACGGGGCAGGCGGTGACTGCTGCGGCGCACGTGGATGAGGCCGGGCAGACGCTGAACGAGCGAGGGTTCACGGACGGACCTGGCGGTCTGAATCGGTTCGTCAACGGGTTGAAGCCCGCGGTCGAAGAGATCGCCGGCGACCAGGCCGGTGGGATCGCGTCCATGGGCGTGCACTCCGTCGCCAAGTACGTGACGGAAGCGGTGGCGAACAAGTGGGTCGTCGGCCGGTTGTTCATGGCGTACCTGTGGGGCAACCGCCACACGGTCGACGAGCGTCTCGGCCAGATCGCTGTCGACTACGCCGTGCCGAAGGTCCCGATTGCGGGGGGCATCTACAAGAAGTACCAGGAGGTGATGGCCGCCGATTATGCGGCCAAGGTCGTACCTGGGCCGAACATCGTCAAGCACCACGTTGGCGGGTACGTCGACCGCATCGCGAAAGATCAGGTTCACGCTTTCGTGGCAGCGCCCGTGTACCGACAGGTTGGCGGCCACGTCAACAAGGCGCTTGGCGTCGTTGCGAAGGAGGCCGGCGAGGCGCTGGAGCCGCACGCGCCGGAGACCGTCGCGGCCGGCCGTGCATTCGGTGCCGCCATGAAGCGTCTGCTCAAGGGCCCATCCGACGAGGAAATGGAGGAGTTCTACAAGGAGCACCCGTCGAAGAGGATAACGGATGGTGGCGGCAAACGGGAACGGTCGCGGAACACGTCGTCGGGCACCGTCGCTCCAACGTTCACTATCGCGACCACGATCATCGCCGGCCTGCTGTGTATCATGTGANNNNNNNNATGGCGCGATTCGCATGGTCGTTGATGATGGCGCTTGCTGCTTTTTGTATTGTGCAGAGGGCGGTCTCCGTGCACTGCTCGCTCTGCGGGGAGGCGATGGAAAGGACGCTGCGCTGCGGTGGGTGCAAGGCGACCCCGTACTGCTCCGTTAAATGTCAGAGGAAAGACTGGCCGCGCCACAAGCCGATGTGCAAGACTGATGGTGGACCAAAGCGGGTGTGCGTCGTCAGCAAGCAAGCCGCTACGCAGCGCCCGAACACGCTGGGGTCAGCTCGATTTGATAACGCGACGAAGGGAATCGTCTCGCTATTGGCCTCCCTGATCGATAATGATAACGTCCTTCCACATGTCGAGTCAAACCCCAGTTTCAAGGATTCGTTTCAAGCGAAGGTGCAAGCACTGTCGCACGATTTCGAGAGTGTGCTACAGAACTGCTTGGGGACGGAACAGCCGCTCCACCTCATCAAGTACGTCCGTGAGAACAAGCCTGCGCTGACCGAACGGTGGCTTAAAGTGGTCTTGATCCCTTCGTTTGAGGAAGCGCTACCCAGCCAGGTCGTATCATCTTTTCCCAATTGGTTCGACCGTGTGACGGAGGAATTGCGTATAATCGCTGAGGAGGTGATCGACGGTGCGTTGCAGTCCCTTGAGGATAGGAAGCATTCTGGCACGAGCTTCAACAGCTGANNNNNNNNATGTGCAGTCCTCGTCTGTGTTTCGCGCTGACCGGCCTGGTCCTCCTGGTCGTAATCGAAGCCGAGCGGCATGTCCGCGTCACCTTGAAGGCGGGCCATGGCGACGACGCCCCAACGATGGAATGCCTCGTGCTGAACTTGAACGACAATGGCGCGCTCCAAGAATACCAGGCGTACCTGAACGCCCACAACATCATGATCAACCCCGCGTTCGATACGAGGTCTCCGAATGACAAGCTTGGCGACTTCCTGAACTTGCTGTCGCTCCGACAGGAATGTATCTATCGTATGCAAGCCGGCGCGAAATTGTGCTTGTTTGGAATGCAGGGGGCCGGCATGCTAAAGGACTCTCATCCGTACCTAGCTACCTGTGCTGCCGCCGCGGCCGGCGTTGCTGCCTCAGATGCCATTTGTACTGGGGTCATTGATTTTCCACGGGAACGCAAAGTTAAGGCGGCCCTGCACCGGTTCCTTGCACAGATCGTGAACCGCCACATGGTGATCCCGATGATCGACCACATCATCACGGGCGAACTGATCCGTCATTGGATGTGANNNNNNNNATGGCAGTGGCACGCGTCGTTCTGTTCCTGTTCGCTGTCTGTGTTTCCAGTGCGGCTGCGTCTTCCACGACGAGCAACGCCACCAAGCTTGTCGTCCGCGACATTGCGCAAGCGGGATACAACGGCCTGGATCGGGCCGGCGCCCTGATCATTCGCACGTTCGGCAGGCACGCCAATGCCGTCGTGGGCGGGCTTGGCGTCTACGGGGCGTACAAGTTGGCGTCCGATATTGACAAAACATTACAACTCGGCTACATCCAGAAAGGTCGCAAAGCTGCTGTCGTGCTTGCTGGTCTGATCGGCACCGTTCTTCTCGGACACGGTCCCCGTCGCACTGCCAGCGATCACAACTCGTACACTGCGTCAAGGGGAAGGGCGCATGCGGCGCGAGCATTTGGTGTTAACCCGCAACGAAGTACCGGTAGGGTGTCGACGCGTCGCCTTCGGACATGGGTGTCGCGACTTGACGAATCCCACGAGTCGGACGTCGGTTCAGGCAGCGGCTGGGACAGCGTCAGCGGAACCGACAGTGCATACACTGACTCCGATAGCGATGACTTCTGANNNNNNNNATGCGGCCCATCGTCCTGGTTGTCGTCGTTATTGTCGTCCTTGCTGCCAGCGTCCATGGACGAATGCCCCGCAGCCACCACCCGAAACATGATCTCAAGTTACTGGGACGCACGTTGCGCACGCTGCTCAATCCGGTGCATGCCATGAAGGTGACCGGCTTCAATCAGCGTGATCCCCATTACAAAGGGGCGATGGTGACGGCCAGCGTATCGAACATGACAATAGTCGACCTGTCACCGTTCATGCTGCCTCGTATGAACGGCAGGCTGAAATCGGGTATCCGGCGACTCGCCCAAGCCCCAGTCACGCTGTCGTTGGTCGCACTGAACACGGCGCTGTTCGTGGCAAATCCTGTCCTGACACCAAAGAAGCTTAGTTGGGCGGGATGTACGAAGACCTTGCTGAGCAGCCCGTTGCAGGGCATAAAACGGGCACTGTCCAGCATGACGCATCACATCAACGCCGAGCATCTCATCGGTAACATGATCGTCTTGTCCCAAATCGGGCCCATTGTCGAAAAGAAGCTCGGGGCAACCAAGTTCGCCCTGACGTACCTGCTGAGCGGTGCAGGTGCTTACCTGGCCCATGCGGCGTTCGAGCAGAGGACCTGGAGGTGGCTTCCCGTCCTGGGCGCATCCGGTGCCATCTACGGCGTCATGGGCGCGTCCGCTGCTCTCATCGCCCAGGTTGCTGCTGAGCGCCCCGGATCCTTCGCCAGCAACTTGATCGGCATGATGACTGTTGCTGACTACCGAATGACGATGGACGGGATCCTGGCCGGGTTCATCAGCGTGCTGGTCCTATCGGTGACGTGGCTGGTCGGTGGCACACAGATGCAGAGTGAGTCGTGGACGCTCGGGGTGAAAATGACTGTCTCGGGGCCATACTTCGGGTGGCCCACCACGTTGGAAGCGTTATCAAGCACCGCTAAGTTGATGGTGTCTGGCACGATCGGCCACGTCTGCCACATGGGCGGATGGGTGTTCGGGTTCCTCCTCGTGCTCATGTGGGATTCGACGTCGTCGATGCGCGCCCTACCCGTCATGGGCGCGCTCACCGGCCTATCGCTCCTCATCAGGTCTGGGCCGACAGAGCCAGCAGGTTTACACGGCCCCGTGCGAATGTTCGCCACTCCGCCGCCCTCGCCTCGCAAGCGCCTCCATCTGTTCTAANNNNNNNNATGTCGAAACTTGTGATCACGGTCGCGGTCGTGGCGACGGTGTCGTTCGCCCAGATGATTCCGATTAACCCGCCGAACGGCGTCTGGGCCCCTCCTCGTGCAGACAGCCGCTGTGGTCCCGACTTTGGATGGGCGGGATGTGGCGATGGCCTATGCTGCTCGGCTTCGGAATGGTGTGGCAGCGGCCCAATGCACTGCGGTGGCCCGATGGGCAACTGGGGCCAGGGAGGCGGCAACAACTGGCAGGGCGGCTGGGGCCAAGGTAACAACTGGCAGGGCGACTACAACGCCTGGCAGGGCGGCTACAACGACTGGCAGGGCGGTTACAACGACGGGCAGGGCGGTTGGAACGGCAACGGGCAAGGCATGGGCCCGCCTAACGGCGCCTGGGGACCGCCCCGTGGTGACTCGCGCTGCGGCCCTGATTTCGGATGGGCCGGATGCGACAGCGGCCAGTGCTGCTCCATGTCTGAGTACTGTGGCTACGGTCCTCAGTTCTGCAACAACAACTGGCTGTAANNNNNNNNATGATCACCAAGATCGTCGTTGTTGTCGTCGCGTGGGCATTGGCGACAGCACCCGGGTCGGGCATGGAGGACTCGGATTGGACCAAGATGGTGGACATCAGCGGTATTGACAAGGTCGAACTGCTACACGAACTGTGGCAGAATAGGGAACCCGCC---CGGTGGTATCGAGGATCGGG------------CGCATTCGATCATGCGGAGGCCGAGGGCGCCGTGCTGCGCCACATTGAGTACTTCGAAGGTCGCTGCATCAAGACCGACTTGTCCGGGGATATGGCGAATGCGTTTTTCTACGATTACGATACGGGGCCCGGTACGTTCCAGCGCATCGTCCAAGGGCTCCGTCAGAGCAGCAGCAACCGCACGTCCGCGATCCGCTTGCCTTGANNNNNNNNATGGCCGTCCTGAACGTATGCATGTTGCTGGCAACTTTTCTAATCTTTTTCCTGGCTGCCGCCGTCGACAACAACGAGGGCAGCGTCTTCGCGAAAGGCAAGTACCGTACCAAAGGCCAGGCGTCGTCATCCCGGGTACGGAGCGAAGACCACAACTGCCAGCCCGGAGACTCGAATGACAACCCTCTTTGCTTG---AGTAAGTGGTACAACGCCGACTACGGAACGTCTGACCTCCAGACCCCATGCGAGCACTACGCCCGGCAATTGCCTTCGACGTCGGCGCCGAATCATCTCCAGGCCGGGTACAACGACGTCCAGACCGCACCGTACAATAGCCGGCGCACCTCTGACCACGGAGTCTTGCCCGCCTCTGAATCCGGTAGGGACAATAGCCCCTACCGTCAACGAGCTGGTGAACGTCCCGGAATGCCAATATCGTACATCCCGAGCGAAGGCGGCAGTTACTATCACGCCCGTTCAGGTCCCCGTTCACAGTATCTGTACTTCGACGTCGACTATGCGACGTATCATGGGATG-----GATCCCCTCGCAGCCGATTCATATATCAGCCGCCCC----------ATCGTCGTCGCGACAGACTGTCCAGAAGCAAGCTTATAGCAAGAAGAAGACGGACTGCAAACAGCGACGCCGCGATTGANNNNNNNNATGGGGACGTGGCACGCCGTGAACGCGCTGGTGGTGGTGCTGTTGGGCGTTACGGCCGTATGCGACGCCGCCGCTGCGTATCGCCCGGTGGTCTTCATGCATGGCCTTGGGGACAGTTCCGCCCACCTGGAGGGGCTGGTGACGGGTCTGCAGCGACGGTACCCGGGCATGTACGCCTGGGCCGTCCCGGTCTGTAATGGGCGGTCCTCGATGACGACGACGATGAGCGACCAGGTCCAGGCGTTCACCAGGGCCGTCCAGGAAAACCATCGACTCACTAACGGGTTCAATCTTGTGGGATTGTCGCAAGGCGCGCTGGTCGCGCGTGCCTACGTGGAAATGTGGGTCACCAAATCAGGACGCCGCGCCTGACGAATGATTTAGGCCGCATCGTAGGTACAATGTCCCCAGAGTGCATCGTCTCATATCCGTGGTGGGTCCTCAGGAAGGTGTTGACGGGTGCCCGAAGACCGTTCCACGGTTCCTGTGCGACCTGTTCGAAGCCGATCCCTACGACGCGCCGGTCGCTATCAGCGGATACGTCCGTCTACAATCTACGTATGCGTGTTTCCTGTTCTAACGCCGTCTGTACGTAGTGGAAGGACGTCAACAACAAGGACGAGTACCTCGTGAAGTCGCCGTTCCTGGCTGACAGTATGATCGATCGCGTGCTTAGTGCCTCACCTGGGCGTTAACTGCATCGTGCTAGTCAACAATGAGCGCCCAACGAAGAACGCTCAGTACGCCGACAACATGCGATCGTTGGACATGTACGTGCTGGTGCAAGCGGCCAACGACACGGTCGTGACGCCAAAGGCCAGCGAGCACCACGGGTTCTGGGCCTGGAGCAATGCCAGGACGGTGGTGCCCTTGCGGCAATCGCCCGGTTACCGAGGCGACTGGATCGGCCTGAAATCACTCGACCGGCAAGGCAAGATAGCGTTCCTGCAGTTCCAGGGCGACCATGTAGACGTTGTACGAGTCGGGTTCTGGGACGATCGGATCGTTCCCCTGCTTGACGATCCCATTCCCATCGTCCAGGAAGATGGCCACTCTTCGGCAATGGAGTAANNNNNNNNATGCGGAGCGTTGCCGTTGTCGTTGTTGTTGTCGTCGCCGCGATCGCCGCTGTCGTCGTTGTCGGGCGCGACGTTCACGTCGATGAGCCTATCGCACCGACTGCGGATCCCTCCGTTACGAAGACGATGCCGCATCACGACACGGACGACGTGCCGCGTTCGCACCATGAGGAAAGCGCCGAGGTGCCCCGAGCGAAGTCGTCGCGACGCGGTTCGGCCCTCCCGGATTTCAGTGAACTGCTGGAGAAGGCGAAAAACGATGGGCTGTTTGACATGTTCGCCGGCCTCAATGGCGAAGGCGCCGAAACGCACACGGACGAGCATGCCTCGACGATTACCGAGTTGGAATCGGCGTTGTCGGAAGGCATCGACCACCTGAGCAAGGCGCCCATGGAGGACATTCTGCATCATGTCGAGCAGGGTCGCGACTTCGGCGAGATCCTCGGCAACCCGAACTGGTTCGCCAAGATGCAGACGATAATGGAGCAGACGAAGGATGACCCGAAGGCGCAGAGCATCCTCATGAACGCCATGGTCCGGAAGATCCAGGACAAGCTTGGCGACATGGGCCGCGCTGAGTTGTGANNNNNNNNATGCCGCTGCTGCTCTCAATGCTATCCTTGATGATTTGGTCGCCGGTATGCATACGTGCAAGTGGTGGAGAAACGTCCTGTGACCGAACGGAGAAGCTGGCTGTATTCGAGTCCTGGGCAGAGGAGCTGGGTATCAGAAGCAACTTCCGTTCTGCGATGTATGCGTTGGGCGGATTTGAGATCATCGTCCTCTGCGACGATTCGGAGTCCATGCTTAGTAAAGACGTAGTCGACGACATGGGCAACAAGATGACGCGCTGGGACGAGCTACGGGACACCGTTAAATTGATTGTCGACTTTGGCGCCCTGTTTGACGATAACGGCATCGACGTTTATTTCCTGAATCGCCCGACATTGCCGGGAGTGACCTGCGCAAGTGACCTGGAGAAGGCGTTCAAGAAGGATCCAATCGGGGGAACACCTTTGGTTAGCACTGTTGATAGGATCAGGCGCGAGAAGATTGACCCCCTTGAGAGCAAGAAGCAAAAGGTTCTGCTGGTTATTGCGACCGATGGCCAACCCTCCGACGGCAAATCTGCATTCCACCAGCGGATCGCGAGCTTGCCGGAAAACGTGTATGTGTCGATCTTGGCGTGCACCGACAATCGGGCTGCTGTGGCGTACCTGGACGGGATGGATCGGTTGACTCGAGTCGACGTGACCGACGATTATATGACAGAGTTAGAGCAAATCCGGTCAAAGCAAGGAAAGTCGTTCAAGTTTTCGAAAGGTGATTACATCGCGAAAGCGTTGGCTGGACCGATTCAGCCTTGGTTAGACCAGCTCGATGAAGGGCGAGTCGATGTCCCTCAGTACAACAGGGTCCCTAAGCGCGATGCCAAGGGCACTTGCTGCACGATCTGCTGANNNNNNNNATGTCGATTGTCAAGTTCCTTATCGCTTCCGCCGTGGTCGTCGCGGCCGCCGCATTCACCACCGATGATGCTCGCGCGCTCGGGGACAAGGTCGTGGCTGTCGGCAAGGGCGCTGCCGCGAAGCTGGCGCCGATTGCCCGGGCCGGCGGGGACAAGGTCAGAGCCTTCAGCACGCACGCAGCAACGAAGATGGGTCTGGTCGAAGAATTCGGCGATGACAAGGCGCTTCGGCTCACAAAGCGCGGCAGACTGGCCACTGTTGTCGGTACTGCAGCTGGGACAGCAGCCGTTGGCGTCAAGGTTCTGCCGCGGCTCCGCATGAAATATGTCGTGCCCGGGGCGGCTGTCGCGGCCGCCGTTGGCGCTGTTGCCGGTGCTGACCATCTGCAGACAGCGTTCGGCAAGAACAAGGTTACGAACAAGCTCAAAGACCTGAAGACGAACTACATGCAGCCTGCCGTCACGCGCGCCAAGGAGTTCGTTACCGGGAAGCGTACGAACCAAGGTCCGGACAACGCGGACGAGAATGCCGAAGGGTCGGAAGGGCATGAGGATATTGACGAGGAGTCGGACGAGTCGGGCGAGAAGGCCCAAGAGTCGGGCGATAAGGCCCAAGAGTCGGGCGAGGAGGCAGAAGAGTCGGGCGAGGAGGCAGAAGAGTCGGGCGAGGAGGCCGAAGAGTCGGGCGAAAGGGCAGAAGAGTCGGGCGAGGAGGCCGAAGAGTCGAGCGAGGAGGCCGAAGAGTCGAGCACGMAGGCCGGAGAGTCAGAGTCGGAATGGGAGAACAATCTGAACTATTGANNNNNNNNATGTCCATCGTCAATATTTGGATTCGCCTCGGGCGCACAGCTATATCTCTGTCCCTGGCTCTGCTGTTCCTGTTCAATGGCCGCGACGTCGAGGCTGTCGTCACCGTTATGTACTCCTACGATGTCCCGGATTGGGCCGCTTCAGGTATGGAGCAACTTTTGGTGGCAGCTTCGGGAGATATTCGCAGGGAGACAGTTGCTAATGCGATCCACCACGGTCTGAGCGGTGGCGAAATTGACGATCGTAAATCCAGGTTCATCGATGGAGTCAAATGGCACGGAAGTCCCAATGTCTTGATCTGGGCCGCATCCAGTGGCAATACCGCAGTCTTGGAGCTGTTGGCGGCAATCGATGGTATTCCACTGACCACCCCAGATAAGGAACTTGATCAAACGCCACTGCACCACGCCGCTAAGAATGGACACGATCTCGCTGTCCGGATTCTGCTGGGCAGCCGTGTCAACATTGACCCAATCGACGAGAGACGGATGACACCCTTGCACCTTGCAGCAGAAGGTGGACACAGTGACGTTATCGATGAGCTGCTGAACATCAGATCTCACGGCCAGCGCGTTGCGGTCAGTTTGCGTGATGCCCGTGGTCAGACTCCGTTGTACAAAGCCATTCTACGTGGACACAGCACCGTCGTCAAGACCCTGCTGCTGTCCGGCTTGATTGATGACGAAGACAAACAGGCAGCGTGGCAATTGGCTCACGAAAAGTGCGATAGCCAGAGCGTGTCGTTGCTTCGCGATTACTGGCATCATTGANNNNNNNNATGACGAGCGCGTTCTCCGCGTCGCTGCTGTGGCTGGCGTCGCGCGCGCTGCGATCCGCGGCGCCCAAGGCGACGACGACCGCGGCGGCGGCTGCCTATACGCAGGTCCCGCCGTT-GGCGCGGCAAACGGCGTCGTTCTCGGCGGCTAGAATATTCGATAACGGGTCGCTGTATCTGCCGTTCGACCTGAACGGCGGCGAGCAGGGCGAGGTGGCGTACCCGGAGGAGGGCGACGCGGATCCGGACGTGGAGCGACGGCCAGACATGCAGGCCGATAGCACGCTGCGGAAGCGGAAGCTGAAGATGAACAAGCACAAGTTACGAAAGCGTCGGAAGAAGCTTCGAAGTCGCACAAAGGTCACGTGANNNNNNNNATGTCGCGCCTGGTCGTCGTCTGCTGCGTTGCCGCCATCGTCGCCCTGTCTCTTGCCAGCGCCGACGACACCAAGAACCTCAACACAAGCGCGCCAACTATCAA---CACGACAATGGCGCCCACCTGCCACCTGATCCAGACTAACAAGACCAACGCGGACGGCACGATCTCCCTCATCAACACCACAGAGTGCTCCGGCGACCGTACGGCAACGTCGGCAGCGTTCGGTCCGGTGAACCCGACTGCCTCCCTCATCGCTGTCCTGCTGGCCGTCCTGGCAATCGGCGCCTGANNNNNNNNATGGCACCAATGGCGACGACGCGCGCGGCCGTGCTGTTCATCGGCGCCATCCTGCTCGTGTCGATGATGTGCGTCGCTGACGCCGCCAAGAACCACGCCGCCGGCGACAAGGCGTCCGGCGGAGAGTCCAAGGTCAAGCAGCAGTCGGCGCCCAAGAAGTCGCTCATTGATGCGAGCCATTTCGACGTGGCGCGCCTGAAGGCGCAGCTGTTTGCATTGTCCACGGAAGTTAAAGTATGGCCACCCGGTGCGCACGTCCCGCAGCAGCACTAATCTGTCGATACAGGACCTGCACACCAAGTCGCCGCACGTCGTCTACACGCTCGTGTTCGCCGGCGTTGTCATCGGCCTGCTTGCCGCCAGCCTCCTCGGCGGCAAGCAACGCAACCGTGGCCCGAAGCTCGCCAAGCGGAAGCTGAAGTAANNNNNNNNATGCGCATCGTCGACCCCGTTCGTATGGGTCGCCCGGCCGTGTACTGCGGCCTTGTCGCGATCCTGCTCGTCTCCGGGGCCGCTCACGCTCTSACGTTGCGCTCCAGCGATGGCGTCGACGTTGAAGTCGACTCGTCGGCAGCCGTCGCCCATTCAGGTCTGCTGCGGAAACACCTGGTCGGCCCCGACACGCAAGACGGTATTGCGGTTGATCCCATCGCCCTAAACGTCGCCAGCCCCGAATTACAGCACCTCGTCCGGTTCATGCACGACACCGCACCGACCGACGTACCATACCGGCACCATCTCCCGTTGATCCACTGCTCACTGTTGCGCGTTTGCCTACAGATCGGTCATGCTGGCGAATGGGTCACTTCCCAGATGTCCTGGATGGACGCCGACACGGTCGGCAGGGTGCTGGCGGCCTCGTTGTACCTCGAGATGCGCGCGTTCCTGGTCGCGGTCGTGTCTCTCGACGTCGACTGGTATCGCGTAGCAGCGTACCGGCCGGACGTGAATTCTGCCCTCGTACTCGTTACGAACGCTGCCCGGCTGTGCCGCTTCGCGCGAACCGCAGGTCAGAAAGCGATTGTGGACCAGATCCGTGATGCCCTTGCTGTGGATGCGACCCGCGCCAGCTTTGTGGTCAACAACGCGATGTGGGCCGACGGATTGAGGTTGATGCACTGGGTCGCATGCCATGGCGATCGCAATTTAATGGCGTTCCTGCTGCGCCTTCCCGGGGTCGACGTCAATGTGCGGGACATCCATCAGCAGACGCCCCTGCACTGGGCCGTCCGAGCTGATCGCCAGGACATGGTCGCTCTACTGCTGAGCACCCCCAACATTGATGTTAATGCCGAATCAGGTCGGGCGACAGCGTTGCATGTGGCGCTGTCCTCTATGCGGTACTGCACAGCCAACCTTGCATGGACGTACGACGCCGGAACCCGCGAGGACCGGCGGCGCCGCTCCAAGATCATGTCGATCCTCGCTAGGCATGGCCCAGCTGCTGTCAGCTGANNNNNNNNATGGTCGGAACGATGGGTGCCGGCGTTTCTGCTGTCGCGTTTTACCTATTATTGTCAGTGCGGACTCGGCTGCTCACGGAGTTGCCCCAGGCCATTGTGCGCGAACGCATCATGGCGGATGATTGGTCGACGCCGACCGGCCCGGTCGTTGTGGATGACGACGACCTGCATGGGGGGGCTGTTGTGGACGACTGGGACGCGTCCAGCGACGAGGAGGAGGTGGCGGCGTCGGCGTCCGTGCAACGGCCAGCGCCCGTGAAGAAGCCAGCGGCAGCGCCGGTGAAGCAGCCGGCGCCGGCGAGGCCGAAGTACGTCGAGCCGAGTCCCGAGGAGGTCGCCAAGCAGATCCGTGCGAACAGGCTCGCCGACGCCGAGGACCTGTTCGGTGCCAGCGACAGGAACGAAGCGAGGGCCACGCAGCGCCTCGACGAGAAGCTCGATGAGCTGGCGCTGGCGTCCGAGGACGATTACAGGGAATTCGCGGCGAACGTCGCCAAGCGCATCGAGGTGGAGCGCCGCGGCAACACGAAGCGGATGACCTTCCTGAAGGAATTGCTGAAAGCGGCGTCGGACCCGCTGTCGATCGAGGAGATCAACGAGCTCAAGTCGGCGCTGACGGTGGTCTACAACCAGAAGAACAAGGTGAAGCAGGCGGCGACGAAGAAGAAGAAGTCGAAGAAGGCGGGCAGGTCGCTGAACGTTGGCGGAGGCGGCATCTTCAACGAGGACGAAGTCGACGGCGCCGAGTTCTACGAGGAGGAAGCCTTCTGANNNNNNNNATGGTCCCAGGGTCGTCGTCGTCGTCGTCGTCGYCGTCGTCGTCGCCAGCGCCAGCGCCGAAGCAGCCGTCTGTGCCAGCYCCGGCTGTCGTTAGTCGTCGTCGCCRACCCCGGTTCATTCGCGGTCCGTCTCCTGTCCGGCCGCCGGCGACGGCCGCGGTCCTKCTGCCCGCGACATCGGTGCTGCGCCTGTGCTGCCGTGCGTGCCGGTTCGCGTCTGCTGACCACCATCATGTCGCTCCGTTTCAGGTCCATCCACTGCCATCGTCAGCCCCAGATCGCTCGCCGGCGTCATCATCAAGTCCTGCGCCAGAGGGTCCGTCCACGTCAACTTTGCCTGCACCAGCGAGGCCGTCCACGCCGTCGCCCTCATCGGCATCGTTGCTAGCGGCGCCTTCGTCGCCGACGTCGTCAGTAATATTGCCGCCGCCGCCTGGCGCGCTGCCCGCCATCGTCGTCTCGGTACGCCCAGGCTGGCTCTACATTGTGGCGCCCGATCTCACTACGTGTCTCTGCAGACCTGCAGCCTGACGTCGTCGACAATCGCCCAAATCGAGTCGTCGGTGTCACTGGCGACTCTGCCTGCGGCGGCATCGTCGAGCACGTCTGCGCCGGTGCCTCCCTTGTCTGCGTCGCAGGATGGTGGGACATCGGTGCCGTTGCCTCTCGTGTTGCCTGCCATCGTCGTAACTGTACGCGCCCGTGGCTGGCCAATCTGTTCGATTCGCCTGCTGACCACCGCCACGCCGTGTTTCGCTACATCAGGAGCAGGCAGCCGGTACATCGTCGCCGACGTCGTCAGCGGGTGCGCCTGTACTGTCACCGTCGTCGTCCTTCCTGCATGCTCTGCCGACAGCGTCTCCGCATCCGCTGATCGTTTCGTCGCCGTCAGGTCCCGCGATCACCGTACGCCAGCGTTCGCCAGCGCCGCCGGTGCGCCTTCGTGCTGACCGATTCCTTGACGCGCCAGGGGAACGCGTTGACACTACACCGGTCGTCGGTGAGCGCGCGCAAGCATAACGGGAGGGGTGCCTCGGTGCTGTTCGACTACGTGGCCACGTACGCCACGGAGCACGCCATCCCGTTCGCGACGCCTGCTCGCCTGCGGGAGCTGATCCTGCAGGGCAAGACGCAGGGCGAGCTGATAACGCCGACCTTCGCGGCCAACCTCGCCGAGTACATGCTAGTCCATGTGCCGTCGATTAAGGCCGACACGACGGCMATCGCGTACCTGCATGGGGCTCGTGCGGTGCTGTCCCGCGACTTCTTCAACGGAGAGAAGGTCGTATCGCTCGAGCGCGGCGATGCCATGACCAAGATCACAAGCAGGATTCGGGCGGTCCTGACGGCGCGTGCGCACGCTCAGAATCGTAGGCGACCGCGTGCCGCCGCCGATGCCACATGTGATCAACTAACGCACCGGGACCCGCCACGTCCCTGGCAGGCCCCTACCACAAGCCGGCACAGGCCCTGGATCGGTCTCTTTACGCGCGCTTCGTCCGCCATCTGCTGTTGTA--CGTGGCTGTACCGCGGTCGACCCCTGCTGCTGCGACGACGTGGCTGACGCAGAGCATTATGCAGAGAGAACACGTCGTCGTCCGTCGCTTTGTATGCCGTCGTCGTGTGGGCTCGGCATTTCTGTACCCGCATCAGCGACCTCGCATCCGTCCACTTGAGCGGAATTCGGTTCGATGCGTTCGCCCGTGGCATCGCCGTTGATATCTACCGGCCCAAGGTAAACCGACGCCGCAGGACGTCCCGACGCGCTCTGAGCGAGCCTGTACACTCTCACTTGTAGACGAACGTCACGCGGGAGCACAGGTCGGTATTCGACCTGACCGCAGAGCTTGACGTGGTGCTGGCGACGGCGCTCCAGTGCGCCGTCAACGGGTCGGCTAGCGACGCGCTCGTGGACTCCCAGATAGGATCGGGACCGGTGGGGACGCTGCTCAAGCGGTACGCCCAGCAGGCCGGCTCCGATGGGCTCGGCCCGTTGCTGACGCCGGACACGGCCAAGACTCACATGTTCCGGCACTCGGCGGCTGTCGACATGGAGCAGTACGGCGCGTCGTCCACTGCTCGGGCGTACCGGGGCG---GCTGGGCCCGCGCGCGCACCGCCGACGAACATTACCTGTTGTCCAACGACGTGTTCGCCGACTACATTGGCGCATGCACGACGGCGGGACACGACTGCCCCAAGGCGGGCGACCCGAAAATCGTGGCTCCATCGCTCGGCATCAGCAGCGGCGCCGCCCATCACGATACGGCCCAGCGGGTCCGGTTCGGCGATCAGCTCTTTGCAAGGGCGCCGACGCTTTCCAAGCCTGTCGTCCGCGTCCTGACAGCGGCGCTTCTGAGTCGGTGGGCGTTCGTGAAGGGCCTCCGAAGCGAGACAACAGGGGCGGAGCATTTGATGGTCGCGCGCGTCCGCGACGTCTGCGTCCAGCTCGGTATAGCGGTCGACGCGGTCGACCGCTGGTCAGCCGAGGTCGTTGCCAGTCACCGCTCGGACAACCCGCACGTCTTCCGACAATCAACCGGGGCCGCTCCGGCACCATCATCATCATCATCATCATCGGGCGCGGCAGAACCTGTTCAGGCGTTGTCGCCGGCGGTCACTGCGTTCATGGAATCACTGGAGGCCAAGGTCGCTGCGCTGGACGAGAAGATGGACAGCATCGCGACCGCCCTCCAGATGGCGACCGCTAAGGGCAACCTACCTGGCCAGCTCGCCGCCACCCATGCGCCCGATCTCGCCACCGCCGATCCCGTCACGAGATGCTCGACGACGACGTCGTCGTCGCCGTCTGAGACGGTCGACGCCGCAGCAGCCGTGTCGACGTCAGGCACCCGTGACGACCGCGACAATGGCATCGATGCTGTATTGCACCCGTCGTGGCCGGCGTGGAAGGCAGCCACGTACGCGTTCGTGAACGACCTGGACGGGGTCGACCTGACCGCCTGCGAGGAGAGCCGTCGCCGGCGTGTCGCGGATGCCTGTTTCTGGCGGGATCTGCTGTCGACGCAGCGGTTTACGCCGGACGGCATGGTGCCGCCGCCGACACTAACGCCGGCGCTCGCCGGCGCTGCGACGCTGCCCGAATGGACCCGGCAGGTCAATATGTATTTCCAGAAGGCGGAAGGTGCCCTGGTGCAATGGGTTCGGCGTCAAAGCGCCAAGCCGGGCCATGCGGGGGCCAAGCGCCGGAAGTGCACGACAAACTACCAGAGCTTGCGCCGGACGATACGCCATCTCCTGTAANNNNNNNNATGTCGCGCGCCGCTGCATCCGTCGTCGTCGTCGTCGTCGTCGTCATGGCCGCGCTGGCAATGGCAGCAGACAGCCCAACCCGGGGCCAAGGAGACGCAGCCAGCGAGGAAGCCCGGGAGATGAAGCACAAGCTCGCGCAGAAAGTCGAGGCGAAGGAACGCAGGTTGGAGGAGATCCACAAGGCGATCGATGAAATCGATCTGGACGGGTTCACCCGGGACCACAAGCGCCAACTCAAGGCCACCACCAGTCTGGAGGAATTCATCAAGGTGATCGACTCCTTCCCGAAACAGACGGAGATGGAGACGCCGGGAGACGAAACCGACGAGGGTGACGAAGAGCGGGAACCTGTTCGGCTTATCACAGGAGAAATCAGGGACCGCCTGGTTGACATGTATGAAGAAGTTGAGAAGCTGAAGAGGGAAATCGTGGATACGGCTCTCCGGGGACAGGAGAAGGAGTCTCGTGGCACCGGGGAGGAGAGCGACAACGAGGAGGGCACTAGCATCCCAGTCACTGTGCCTGGCGCTGGTTCATCGAACGGCAAGACCACGACGCCCGGGAAGAAGGCGGAGGCCTCGCATGTCCAAGAGAAGGAAGCGCCAGGCGGCCCTGATCCTAAGACCATGTCAGGTAGTGCGATGACGATGGGTGCCGCACCGGTCGTCGCTACGGCTGCGATCGCCGGTACCGTCGGGCTCTATGCGTACAAGAAGAAGTCGAGCCTGAAGAAGGGCTGGAACAAGGCGATCGCCTACCTGGGCAAGTCTCTGTCCAAGGTGCCGGCGGGGCCAGTTCCTTCTCCTGAGCCGCGTTCGACCCCGATGACGGTCGGTAAGGTTGCCGGTGCGGTCGCCGCTACGACTGCGGCCGCCGGCGCCGGTACCATCGGGTACTTTGCTTACACGGAGAACGACCTGGCGAAGGGCTGGAACAAGGCCGTCGAGAAGGCCAAGAACGTCGCCAACGCGGGCCTCCAGACGCTGGGCCTGCAGGAGAAGCCGGCGCAGACGCCGCCTGAGGTCGACCAGGCGACGTCGTCCGCCACCGGCGCCATCGTCTCGGTCGGTGCCGTCGTTGCCTGCGCCTTCGCCGCCCTGGCCTGANNNNNNNNATGCTCGCCCGCCTGTCCATCGTCGTCATGCTCCTGGCCGTCGCCACCGCCGAAACCGACATCTACATCTGCGTGAACGGCGTCACCCTCCTGATCGACGTTAACAACATTGAAGCGTTCCCCGGGTACACCATAGGGCAGTGCCCCACCACCGCTCCGGTGACGACGGCTCCCATGGAGACTGCAGCTCCCACTCCCGCACCGTCCACGCCGGCCGCTGCTCCCATGATGACGGCTCCGGCGGTTGCGAACGCCACCTCGTCCGCGTCGGCGGCTCCCTCGACAATGGCTTCTACCGGTACGAACGCCACAACGACGGCGGCTCCCATGACGACAGCTCCGATGGGCGTGAATGCCACGACAGCACCGACGGCGAACGTCACGACAGCACCGACGGCGAACGCCACGACTTCGCCAGCGGCGTCGATTGCGACCATGGCGCCGTCCGCWCCTGCTGCGATAACCGTTGCGCCGATGAGTGCGAGCACCAACAGTGGTGCGCCGACGAGTGCACCGAGAAAGCGCTGGGAGCACCAGCAGCACGCGTGGAAGGGGACGGGAACGTTCAACAGGGGAGCGATGAAGGCTGTTGAGCGGAACGGCACAATGACGCCGCCGCCAGACGCGGCGATGAACCCGGCGTCGCGCGTCCTCATGTTCCTCCAATGGTTCTCGCCGGTCTCCGTCTATGAAAACCCGCAGACCGTCATCATGTTCTTCCCGATGAAGCGCCACAATGGTGGCAGGCACGCGAACCACCACGATGTGAAGATGGGCAGGACCGCGCGTCGTATTGCCGACATGATGATGTCGGACGGCAACATGACGGTCGGCAATGGCCTCCTCGGCAACAGCAGCGCCAACCTGCCGGACGAGACACCCACCATGCGTATCAACTAANNNNNNNNATGTTGTCGCTGCTGCGATGGGCGGTCCGTGGGCTGGCGACCGCAGCGCCGTCGTCGTCGTCGTCAACGTCGCTGGCGCTGCCGAGCGCGTCGGCGCTGGCGCACGCTAGGCACCGGAACATTAAGGTCAGCCCGAAGAAGCTGAACGAGATCGTCCGGCTCGTGCGGGGGTTGTCGGCCAGCGAGGCGATCATCCAGATGCAGCTGTGCGAGAGGCGCAAGTCGACCGTCGTCCAGAAGTGCATCCAGAACGCGGTCAACAACGCCATCAACAATCACGGCATGGCGCTGGACCGGCTGTTCGTCAAGGAGGCCGTCGTCGGGCGCGGCCAGTGCGTGCGCATGCTCATGTTCCACGGCCGCGGCCGCGTCGGCAAGCGCGTCAAGCGCCGCTCGCACCTCACGGTCAAGCTCGCCGAGCAGCCGTTCGACCCGAAGGAGCGACGTATCGGATCGTTCGGCCCGACAAAGTCCAAGATGGCCCTGACCTTCCGACGACTGGGCGTCAAGCGGACGCTGTGANNNNNNNNATGGCGCGATCCTTTGTTGCTGCGGTGACGGTTGCAATGGCCCTGGCGTTGGCGGCGGCGCAGGTCCCAGTCACGTCCAAGTTTAAGTTCGGCGAGTTCTTTCGAGGGTACGGCCAATCATCACGTCTATACATGTCAGGTGCTGAGGTCCCGTCAGGGAGTTTAACGTTGTCGTCAGCAAAGGGGATGTTTCCCAGGGATATAACCCCGGTATGAGTACGCATTAAATACGACACTGCTCGTATGACTGACAAATCGTTACACAGAGCCATCCTCGATACTGAAGTTGAACCTGAGCGAGTCGGCTGCCAAGACGGCTGACTCTCCAAAGATTCTGTTCGGCGAATCCTTCATTAACAACACTGAAACCGGTGCGATTCACGACCGTGGAGTCATCGAAGTGTCAGCTCGTTGCGCGTTCGCTGAATGGTAGGATTTAACTGTTGTGTCTACAGCGAATTCAACAGCGACGATCTGAACTCGGGCGCCCTGAAAGCAGGGAAAGACGATGGGTAAGCCGTGGCGCATAGTCAAAATCCATAAGCTCTTCTGAATGGTCATTAAAGGCCGGTGTCCACGTTGTACGAGTTCCACTTCGATGTCGTTCCCAACGGTGTTGCCATTTCGACCGGCCATTTCAAGGCGACACCTGATTCCCCGGAAACGGCATACACGTTCCAGATCAACTCCTGGGACTCGTTCACGTTCACGAGCGTGGCATCTGATGGCAAGGTTACGTTCTGGTTCGGCCAGCGCGTCAAGACTGAACTCCCCAAGAGCTTTCTCTCGAAATACGGATCGACGCTCCTACTCGTTGCCGTGTTCGGCTTTAACATGCTCATCCAGCGCAAGCTGAGGAAGGATACGACTCCGAACGTTGCCCAGAAGGCCTCGGAAGCCAAGAAATCCGAGTAA
>P.b-20-BNAP-(5/3/(16-16-8)/X)-CAN/AB
ATGAAGCCGGTCGTGCTGTCGTTACTGTCGTGCGCCTTGCTGGTCGCGGTTGTCGTCGCTGATGGCGGCGACCAGGTCGGTGTAGTACACGTGCCGGTGGTGGTGACGACGGAGCCGCAGGAGCCGTCGACGCCGGTTCCCGCGTTCGCGCAGCGATTCCTGAAGCAGAAGTTGCAGACAGTGCAGCGCGACGCGAAGACGTTAGGCAAACCGATCGGGATCGCGGCTGGTATGCACCTGGGGATGAACGCGCTGGACCGGTACATGGGCGCCGGCACGGGTGCCAATCGTGTCCGGCGCGCTGTGGCCCAAGGCGCCGCTGGCCTCACCCTGTTCTCGCTGCGCCCGACCGAGTTCAGCGCCATGCTCGCCTACAGGGCGTTCCGTTACCTGCGACGGCGCCTGCGCAAGGACGACACGACATCTCCACGCCCGTGANNNNNNNNATGAGAACGGGGACGCAGGCGATGGTGGTCGTGGTGGGCGCCGTGTGCGCGCTGGTGGCCCGGGCGGAACTCAGGGGCGTGATGAGCTCGCCGCTGGTCGACATGGGCCACATGCACCAGCACGACATGGGGCTGGCGCACAACCTCATGTTCGACCGGGACCACGTCATCCGCGACCAGGACGACCACGTCCACCACGAGATGGACCACCACCACCTGCTGGGCGACGACCAGCACGCGATCCACGACCACGACATGCTCGACCACGACACGTTGCTGGCGCACGGCACGTTCGGCCACGACGACCTCCTGCACCACGACGGGCACGACTTTGCGCACGAGGGCGCCTTCGGCGACGTCGACGAGGACGTCCACGACGACTTTGCCGGCGCCGACGAGTTCATCGGCGATGCCGACCATGGCATCGGCGGCTTCCACGACGACTTCCACCACTGANNNNNNNNATGGCGTGGACGGTTGTTGTTGCTCTTGCTGTTGTTGCCGGGTACATCGAGCCGGCCAGGGCGACTCCAGACTGGACGACAATGTCATGCACCGCGAACGCTGCGCTCATTGCGAGCTACAACAGCCTGACATGGGATATACAGTACCAGCGCATCGGCAATGGGACGATGACGATCTACACCAGCGACGACCGATTTGAGCACCCGGCAACGATCGAGTGCAACGATGCCATGCCAGACCCGTTGATGGTCTACGAGCCTAAAGACGAATGCCTGTATTACAGCTACTACAACCGGTTCGGCAAGGCGCAATGGTCAAAGTACTGCCTCGGGAAGATGTCCCAGGACGGGTACGCCATCGAACGGTTATGCCAAGGCGCGTCCGGCGAGGTCTACATGGCGTCGGTGAATCCCAAGACAACGCAGGGCGTTATCGTGATACTGTTCGCATCCGAAGAACTCCTAAGCCGCAGCGGCATCTGGACCAATGACTGGTCCAAACGCGTCCTGAAGATGGCCGACTTGGTGAAGGACAATTGCCCAGAGGCGGCGCCCGGCAAGACCGCCGCCCACCAGGGGTGGTGGAACCCGCTTCGCCATTGCTTCGGATGCCGCTGANNNNNNNNATGAAGTTGTTGCCAGCGACAGCGTTGGTAGTCGGAGCCGGGGTCGGCTTGGCGTACGCCGCTGGCAGGCCATCCCGACGTCAGTTCGTGAAGAGCGTAACGGTTGCGGCGCCGATCAGCGTCGTCTGCCAGGCGCTTCGCGACCTGGACACGTACTTCAAGCTGTGCGAGCTGCCCGGTGAGCAGTACGCCGTCGAGGGGTGCACCACAGTCGACAAGACGACCACGTTCCAGGTCGTCCACCGCCTCCGATTCGGCAAAGTCATCCGCACCTGGGCGTCTCGAGCCGAATCCGATGCCGGCGACGGCGTCGTCGAGTTCTGCGACACGTTCCAGGCGTGGAGCTCCGATTTCAAGATTGTGTTCCGTTTGAAACGCGCCGGTGAGCAACGCACGCAGGTCGACGTCGTCTGGGCCGCCACTGGCCCTCAGTGGCAAACGCTGTTCTTCTCGCGCATGGGCCCGAAACAGTTCGATATCCGGTTGGCTGGCCTGAAGCGGCACTGCGAATCGGTGGCCACCAACCACGGCAACCTCCCATGANNNNNNNNATGACGACGAATTTGCCGGTGGCGGCGCTGCTGCTAGCAGTGCTGGTTTGGGGTGTATGCCACGGCCAGGAGGAAGCGGCGCCGACGGGGCAGGCGGTGACTGCTGCGGCGCACGTGGATGAGGCCGGGCAGACGCTGAACGAGCGAGGGTTCACGGACGGACCTGGCGGTCTGAATCGGTTCGTCAACGGGTTGAAGCCCGCGGTCGAAGAGATCGCCGGCGACCAGGCCGGTGGGATCGCGTCCATGGGCGTGCACTCCGTCGCCAAGTACGTGACGGAAGCGGTGGCGAACAAGTGGGTCGTCGGCCGGTTGTTCATGGCGTACCTGTGGGGCAACCGCCACACGGTCGACGAGCGTCTCGGCCAGATCGCTGTCGACTACGCCGTGCCGAAGGTCCCGATTGCGGGGGGCATCTACAAGAAGTACCAGGAGGTGATGGCCGCCGATTATGCGGCCAAGGTCGTACCTGGGCCGAACATCGTCAAGCACCACGTTGGCGGGTACGTCGACCGCATCGCGAAAGATCAGGTTCACGCTTTCGTGGCAGCGCCCGTGTACCGACAGGTTGGCGGCCACGTCAACAAGGCGCTTGGCGTCGTTGCGAAGGAGGCCGGCGAGGCGCTGGAGCCGCACGCGCCGGAGACCGTCGCGGCCGGCCGTGCATTCGGTGCCGCCATGAAGCGTCTGCTCAAGGGCCCATCCGACGAGGAAATGGAGGAGTTCTACAAGGAGCACCCGTCGAAGAGGATAACGGATGGTGGCGGCAAACGGGAACGGTCGCGGAACACGTCGTCGGGCACCGTCGCTCCAACGTTCACTATCGCGACCACGATCATCGCCGGCCTGCTGTGTATCATGTGANNNNNNNNATGGCGCGATTCGCATGGTCGTTGATGATGGCGCTTGCTGCTTTTTGTATTGTGCAGAGGGCGGTCTCCGTGCACTGCTCGCTCTGCGGGGAGGCGATGGAAAGGACGCTGCGCTGCGGTGGGTGCAAGGCGACCCCGTACTGCTCCGTTAAATGTCAGAGGAAAGACTGGCCGCGCCACAAGCCGATGTGCAAGACTGATGGTGGACCAAAGCGGGTGTGCGTCGTCAGCAAGCAAGCCGCTACGCAGCGCCCGAACACGCTGGGGTCAGCTCGATTTGATAACGCGACGAAGGGAATCGTCTCGCTATTGGCCTCCCTGATCGATAATGATAACGTCCTTCCACATGTCGAGTCAAACCCCAGTTTCAAGGATTCGTTTCAAGCGAAGGTGCAAGCACTGTCGCACGATTTCGAGAGTGTGCTACAGAACTGCTTGGGGACGGAACAGCCGCTCCACCTCATCAAGTACGTCCGTGAGAACAAGCCTGCGCTGACCGAACGGTGGCTTAAAGTGGTCTTGATCCCTTCGTTTGAGGAAGCGCTACCCAGCCAGGTCGTATCATCTTTTCCCAATTGGTTCGACCGTGTGACGGAGGAATTGCGTATAATCGCTGAGGAGGTGATCGACGGTGCGTTGCAGTCCCTTGAGGATAGGAAGCATTCTGGCACGAGCTTCAACAGCTGANNNNNNNNATGTGCAGTCCTCGTCTGTGTTTCGCGCTGACCGGCCTGGTCCTCCTGGTCGTAATCGAAGCCGAGCGGCATGTCCGCGTCACCTTGAAGGCGGGCCATGGCGACGACGCCCCAACGATGGAATGCCTCGTGCTGAACTTGAACGACAATGGCGCGCTCCAAGAATACCAGGCGTACCTGAACGCCCACAACATCATGATCAACCCCGCGTTCGATACGAGGTCTCCGAATGACAAGCTTGGCGACTTCCTGAACTTGCTGTCGCTCCGACAGGAATGTATCTATCGTATGCAAGCCGGCGCGAAATTGTGCTTGTTTGGAATGCAGGGGGCCGGCATGCTAAAGGACTCTCATCCGTACCTAGCTACCTGTGCTGCCGCCGCGGCCGGCGTTGCTGCCTCAGATGCCATTTGTACTGGGGTCATTGATTTTCCACGGGAACGCAAAGTTAAGGCGGCCCTGCACCGGTTCCTTGCACAGATCGTGAACCGCCACATGGTGATCCCGATGATCGACCACATCATCACGGGCGAACTGATCCGTCATTGGATGTGANNNNNNNNATGGCAGTGGCACGCGTCGTTCTGTTCCTGTTCGCTGTCTGTGTTTCCAGTGCGGCTGCGTCTTCCACGACGAGCAACGCCACCAAGCTTGTCGTCCGCGACATTGCGCAAGCGGGATACAACGGCCTGGATCGGGCCGGCGCCCTGATCATTCGCACGTTCGGCAGGCACGCCAATGCCGTCGTGGGCGGGCTTGGCGTCTACGGGGCGTACAAGTTGGCGTCCGATATTGACAAAACATTACAACTCGGCTACATCCAGAAAGGTCGCAAAGCTGCTGTCGTGCTTGCTGGTCTGATCGGCACCGTTCTTCTCGGACACGGTCCCCGTCGCACTGCCAGCGATCACAACTCGTACACTGCGTCAAGGGGAAGGGCGCATGCGGCGCGAGCATTTGGTGTTAACCCGCAACGAAGTACCGGTAGGGTGTCGACGCGTCGCCTTCGGACATGGGTGTCGCGACTTGACGAATCCCACGAGTCGGACGTCGGTTCAGGCAGCGGCTGGGACAGCGTCAGCGGAACCGACAGTGCATACACTGACTCCGATAGCGATGACTTCTGANNNNNNNNATGCGGCCCATCGTCCTGGTTGTCGTCGTTATTGTCGTCCTTGCTGCCAGCGTCCATGGACGAATGCCCCGCAGCCACCACCCGAAACATGATCTCAAGTTACTGGGACGCACGTTGCGCACGCTGCTCAATCCGGTGCATGCCATGAAGGTGACCGGCTTCAATCAGCGTGATCCCCATTACAAAGGGGCGATGGTGACGGCCAGCGTATCGAACATGACAATAGTCGACCTGTCACCGTTCATGCTGCCTCGTATGAACGGCAGGCTGAAATCGGGTATCCGGCGACTCGCCCAAGCCCCAGTCACGCTGTCGTTGGTCGCACTGAACACGGCGCTGTTCGTGGCAAATCCTGTCCTGACACCAAAGAAGCTTAGTTGGGCGGGATGTACGAAGACCTTGCTGAGCAGCCCGTTGCAGGGCATAAAACGGGCACTGTCCAGCATGACGCATCACATCAACGCCGAGCATCTCATCGGTAACATGATCGTCTTGTCCCAAATCGGGCCCATTGTCGAAAAGAAGCTCGGGGCAACCAAGTTCGCCCTGACGTACCTGCTGAGCGGTGCAGGTGCTTACCTGGCCCATGCGGCGTTCGAGCAGAGGACCTGGAGGTGGCTTCCCGTCCTGGGCGCATCCGGTGCCATCTACGGCGTCATGGGCGCGTCCGCTGCTCTCATCGCCCAGGTTGCTGCTGAGCGCCCCGGATCCTTCGCCAGCAACTTGATCGGCATGATGACTGTTGCTGACTACCGAATGACGATGGACGGGATCCTGGCCGGGTTCATCAGCGTGCTGGTCCTATCGGTGACGTGGCTGGTCGGTGGCACACAGATGCAGAGTGAGTCGTGGACGCTCGGGGTGAAAATGACTGTCTCGGGGCCATACTTCGGGTGGCCCACCACGTTGGAAGCGTTATCAAGCACCGCTAAGTTGATGGTGTCTGGCACGATCGGCCACGTCTGCCACATGGGCGGATGGGTGTTCGGGTTCCTCCTCGTGCTCATGTGGGATTCGACGTCGTCGATGCGCGCCCTACCCGTCATGGGCGCGCTCACCGGCCTATCGCTCCTCATCAGGTCTGGGCCGACAGAGCCAGCAGGTTTACACGGCCCCGTGCGAATGTTCGCCACTCCGCCGCCCTCGCCTCGCAAGCGCCTCCATCTGTTCTAANNNNNNNNATGTCGAAACTTGTGATCACGGTCGCGGTCGTGGCGACGGTGTCGTTCGCCCAGATGATTCCGATTAACCCGCCGAACGGCGTCTGGGCCCCTCCTCGTGCAGACAGCCGCTGTGGTCCCGACTTTGGATGGGCGGGATGTGGCGATGGCCTATGCTGCTCGGCTTCGGAATGGTGTGGCAGCGGCCCAATGCACTGCGGTGGCCCGATGGGCAACTGGGGCCAGGGAGGCGGCAACAACTGGCAGGGCGGCTGGGGCCAAGGTAACAACTGGCAGGGCGACTACAACGCCTGGCAGGGCGGCTACAACGACTGGCAGGGCGGTTACAACGACGGGCAGGGCGGTTGGAACGGCAACGGGCAAGGCATGGGCCCGCCTAACGGCGCCTGGGGACCGCCCCGTGGTGACTCGCGCTGCGGCCCTGATTTCGGATGGGCCGGATGCGACAGCGGCCAGTGCTGCTCCATGTCTGAGTACTGTGGCTACGGTCCTCAGTTCTGCAACAACAACTGGCTGTAANNNNNNNNATGATCACCAAGATCGTCGTTGTTGTCGTCGCGTGGGCATTGGCGACAGCACCCGGGTCGGGCATGGAGTACTCGGATTGGACCAAGATGGTGGACATCAGCGGTATTGACAAGGTCGAACTGCTACACGAACTGTGGCAGAATAGGGAACCCGCC---CGGTGGTATCGAGGATCGGG------------CGCATTCGATCATGCGGAGGCCGAGGGCGCCGTGCTGCGCCACATTGAGTACTTCGAAGGTCGCTGCATCAAGACCGACTTGTCCGGGGATATGGCGAATGCGTTTTTCTACGATTACGATACGGGGCCCGGTACGTTCCAGCGCATCGTCCAAGGGCTCCGTCAGAGCAGCAGCAACCGCACGTCCGCGATCCGCTTGCCTTGANNNNNNNNATGGCCGTCCTGAACGTATGCATGTTGCTGGCAACTTTTCTAATCTTTTTCCTGGCTGCCGCCGTCGACAACAACGAGGGCAGCGTCTTCGCGAAAGGCAAGTACCGTACCAAAGGCCAGGCGTCGTCATCCCGGGTACGGAGCGAAGACCACAACTGCCAGCCCGGAGACTCGAATGACAACCCTCTTTGCTTG---AGTAAGTGGTACAACGCCGACTACGGAACGTCTGACCTCCAGACCCCATGCGAGCACTACGCCCGGCAATTGCCTTCGACGTCGGCGCCGAATCATCTCCAGGCCGGGTACAACGACGTCCAGACCGCACCGTACAATAGCCGGCGCACCTCTGACCACGGAGTCTTGCCCGCCTCTGAATCCGGTAGGGACAATAGCCCCTACCGTCAACGAGCTGGTGAACGTCCCGGAATGCCAATATCGTACATCCCGAGCGAAGGCGGCAGTTACTATCACGCCCGTTCAGGTCCCCGTTCACAGTATCTGTACTTCGACGTCGACTATGCGACGTATCATGGGAT------GATCCCCTCGCAGCCGATTCATATATCAGCCGCCCC----------ATCGTCGTCGCGACAGACTGTCCAGAAGCAAGCTTATAGCAAGAAGAAGACGGACTGCAAACAGCGACGCCGCGATTGANNNNNNNNATGGGGACGTGGCACGCCGTGAACGCGCTGGTGGTGGTGCTGTTGGGCGTTACGGCCGTATGCGACGCCGCCGCTGCGTATCGCCCGGTGGTCTTCATGCATGGCCTTGGGGACAGTTCCGCCCACCTGGAGGGGCTGGTGACGGGTCTGCAGCGACGGTACCCGGGCATGTACGCCTGGGCCGTCCCGGTCTGTAATGGGCGGTCCTCGATGACGACGACGATGAGCGACCAGGTCCAGGCGTTCACCAGGGCCGTCCAGGAAAACCATCGACTCACTAACGGGTTCAATCTTGTGGGATTGTCGCAAGGCGCGCTGGTCGCGCGTGCCTACGTGGAAATGTGGGTCACCAAATCAGGACGCCGCGCCTGACGAATGATTTAGGCCGCATCGTAGGTACAATGTCCCCAGAGTGCATCGTCTCATATCCGTGGTGGGTCCTCAGGAAGGTGTTGACGGGTGCCCGAAGACCGTTCCACGGTTCCTGTGCGACCTGTTCGAAGCCGATCCCTACGACGCGCCGGTCGCTATCAGCGGATACGTCCGTCTACAATCTACGTATGCGTGTTTCCTGTTCTAACGCCGTCTGTACGTAGTGGAAGGACGTCAACAACAAGGACGAGTACCTCGTGAAGTCGCCGTTCCTGGCTGACAGTATGATCGATCGCGTGCTTAGTGCCTCACCTGGGCGTTAACTGCATCGTGCTAGTCAACAATGAGCGCCCAACGAAGAACGCTCAGTACGCCGACAACATGCGATCGTTGGACATGTACGTGCTGGTGCAAGCGGCCAACGACACGGTCGTGACGCCAAAGGCCAGCGAGCACCACGGGTTCTGGGCCTGGAGCAATGCCAGGACGGTGGTGCCCTTGCGGCAATCGCCCGGTTACCGAGGCGACTGGATCGGCCTGAAATCACTCGACCGGCAAGGCAAGATAGCGTTCCTGCAGTTCCAGGGCGACCATGTAGACGTTGTACGAGTCGGGTTCTGGGACGATCGGATCGTTCCCCTGCTTGACGATCCCATTCCCATCGTCCAGGAAGATGGCCACTCTTCGGCAATGGAGTAANNNNNNNNATGCGGAGCGTTGCCGTTGTCGTTGTTGTTGTCGTCGCCGCGATCGCCGCTGTCGTCGTTGTCGGGCGCGACGTTCACGTCGATGAGCCTATCGCACCGACTGCGGATCCCTCCGTTACGAAGACGATGCCGCATCACGACACGGACGACGTGCCGCGTTCGCACCATGAGGAAAGCGCCGAGGTGCCCCGAGCGAAGTCGTCGCGACGCGGTTCGGCCCTCCCGGATTTCAGTGAACTGCTGGAGAAGGCGAAAAACGATGGGCTGTTTGACATGTTCGCCGGCCTCAATGGCGAAGGCGCCGAAACGCACACGGACGAGCATGCCTCGACGATTACCGAGTTGGAATCGGCGTTGTCGGAAGGCATCGACCACCTGAGCAAGGCGCCCATGGAGGACATTCTGCATCATGTCGAGCAGGGTCGCGACTTCGGCGAGATCCTCGGCAACCCGAACTGGTTCGCCAAGATGCAGACGATAATGGAGCAGACGAAGGATGACCCGAAGGCGCAGAGCATCCTCATGAACGCCATGGTCCGGAAGATCCAGGACAAGCTTGGCGACATGGGCCGCGCTGAGTTGTGANNNNNNNNATGCCGCTGCTGCTCTCAATGCTATCCTTGATGATTTGGTCGCCGGTATGCATACGTGCAAGTGGTGGAGAAACGTCCTGTGACCGAACGGAGAAGCTGGCTGTATTCGAGTCCTGGGCAGAGGAGCTGGGTATCAGAAGCAACTTCCGTTCTGCGATGTATGCGTTGGGCGGATTTGAGATCATCGTCCTCTGCGACGATTCGGAGTCCATGCTTAGTAAAGACGTAGTCGACGACATGGGCAACAAGATGACGCGCTGGGACGAGCTACGGGACACCGTTAAATTGATTGTCGACTTTGGCGCCCTGTTTGACGATAACGGCATCGACGTTTATTTCCTGAATCGCCCGACATTGCCGGGAGTGACCTGCGCAAGTGACCTGGAGAAGGCGTTCAAGAAGGATCCAATCGGGGGAACACCTTTGGTTAGCACTGTTGATAGGATCAGGCGCGAGAAGATTGACCCCCTTGAGAGCAAGAAGCAAAAGGTTCTGCTGGTTATTGCGACCGATGGCCAACCCTCCGACGGCAAATCTGCATTCCACCAGCGGATCGCGAGCTTGCCGGAAAACGTGTATGTGTCGATCTTGGCGTGCACCGACAATCGGGCTGCTGTGGCGTACCTGGACGGGATGGATCGGTTGACTCGAGTCGACGTGACCGACGATTATATGACAGAGTTAGAGCAAATCCGGTCAAAGCAAGGAAAGTCGTTCAAGTTTTCGAAAGGTGATTACATCGCGAAAGCGTTGGCTGGACCGATTCAGCCTTGGTTAGACCAGCTCGATGAAGGGCGAGTCGATGTCCCTCAGTACAACAGGGTCCCTAAGCGCGATGCCAAGGGCACTTGCTGCACGATCTGCTGANNNNNNNNATGTCGATTGTCAAGTTCCTTATCGCTTCCGCCGTGGTCGTCGCGGCCGCCGCATTCACCACCGATGATGCTCGCGCGCTCGGGGACAAGGTCGTGGCTGTCGGCAAGGGCGCTGCCGCGAAGCTGGCGCCGATTGCCCGGGCCGGCGGGGACAAGGTCAGAGCCTTCAGCACGCACGCAGCAACGAAGATGGGTCTGGTCGAAGAATTCGGCGATGACAAGGCGCTTCGGCTCACAAAGCGCGGCAGACTGGCCACTGTTGTCGGTACTGCAGCTGGGACAGCAGCCGTTGGCGTCAAGGTTCTGCCGCGGCTCCGCATGAAATATGTCGTGCCCGGGGCGGCTGTCGCGGCCGCCGTTGGCGCTGTTGCCGGTGCTGACCATCTGCAGACAGCGTTCGGCAAGAACAAGGTTACGAACAAGCTCAAAGACCTGAAGACGAACTACATGCAGCCTGCCGTCACGCGCGCCAAGGAGTTCGTTACCGGGAAGCGTACGAACCAAGGTCCGGACAACGCGGACGAGAATGCCGAAGGGTCGGAAGGGCATGAGGATATTGACGAGGAGTCGGACGAGTCGGGCGAGAAGGCCCAAGAGTCGGGCGATAAGGCCCAAGAGTCGGGCGAGGAGGCAGAAGAGTCGGGCGAGGAGGCAGAAGAGTCGGGCGAGGAGGCCGAAGAGTCGGGCGAAAGGGCAGAAGAGTCGGGCGAGGAGGCCGAAGAGTCGAGCGAGGAGGCCGAAGAGTCGAGCACGAAGGCCGGAGAGTCAGAGTCGGAATGGGAGAACAATCTGAACTATTGANNNNNNNNATGTCCATCGTCAATATTTGGATTCGCCTCGGGCGCACAGCTATATCTCTGTCCCTGGCTCTGCTGTTCCTGTTCAATGGCCGCGACGTCGAGGCTGTCGTCACCGTTATGTACTCCTACGATGTCCCGGATTGGGCCGCTTCAGGTATGGAGCAACTTTTGGTGGCAGCTTCGGGAGATATTCGCAGGGAGACAGTTGCTAATGCGATCCACCACGGTCTGAGCGGTGGCGAAATTGACGATCGTAAATCCAGGTTCATCGATGGAGTCAAATGGCACGGAAGTCCCAATGTCTTGATCTGGGCCGCATCCAGTGGCAATACCGCAGTCTTGGAGCTGTTGGCGGCAATCGATGGTATTCCACTGACCACCCCAGATAAGGAACTTGATCAAACGCCACTGCACCACGCCGCTAAGAATGGACACGATCTCGCTGTCCGGATTCTGCTGGGCAGCCGTGTCAACATTGACCCAATCGACGAGAGACGGATGACACCCTTGCACCTTGCAGCAGAAGGTGGACACAGTGACGTTATCGATGAGCTGCTGAACATCAGATCTCACGGCCAGCGCGTTGCGGTCAGTTTGCGTGATGCCCGTGGTCAGACTCCGTTGTACAAAGCCATTCTACGTGGACACAGCACCGTCGTCAAGACCCTGCTGCTGTCCGGCTTGATTGATGACGAAGACAAACAGGCAGCGTGGCAATTGGCTCACGAAAAGTGCGATAGCCAGAGCGTGTCGTTGCTTCGCGATTACTGGCATCATTGANNNNNNNNATGACGAGCGCGTTCTCCGCGTCGCTGCTGTGGCTGGCGTCGCGCGCGCTGCGATCCGCGGCGCCCAAGGCGACGACGACCGCGGCGGCGGCTGCCTATACGCAGGTCCCGCCGTT-GGCGCGGCAAACGGCGTCGTTCTCGGCGGCTAGAATATTCGATAACGGGTCGCTGTATCTGCCGTTCGACCTGAACGGCGGCGAGCAGGGCGAGGTGGCGTACCCGGAGGAGGGCGACGCGGATCCGGACGTGGAGCGACGGCCAGACATGCAGGCCGATAGCACGCTGCGGAAGCGGAAGCTGAAGATGAACAAGCACAAGTTACGAAAGCGTCGGAAGAAGCTTCGAAGTCGCACAAAGGTCACGTGANNNNNNNNATGTCGCGCCTGGTCGTCGTCTGCTGCGTTGCCGCCATCGTCGCCCTGTCTCTTGCCAGCGCCGACGACACCAAGAACCTCAACACAAGCGCGCCAACTATCAA---CACGACAATGGCGCCCACCTGCCACCTGATCCAGACTAACAAGACCAACGCGGACGGCACGATCTCCCTCATCAACACCACAGAGTGCTCCGGCGACCGTACGGCAACGTCGGCAGCGTTCGGTCCGGTGAACCCGACTGCCTCCCTCATCGCTGTCCTGCTGGCCGTCCTGGCAATCGGCGCCTGANNNNNNNNATGGCACCAATGGCGACGACGCGCGCGGCCGTGCTGTTCATCGGCGCCATCCTGCTCGTGTCGATGATGTGCGTCGCTGACGCCGCCAAGAACCACGCCGCCGGCGACAAGGCGTCCGGCGGAGAGTCCAAGGTCAAGCAGCAGTCGGCGCCCAAGAAGTCGCTCATTGATGCGAGCCATTTCGACGTGGCGCGCCTGAAGGCGCAGCTGTTTGCATTGTCCACGGAAGTTAAAGTATGGCCACCCGGTGCGCACGTCCCGCAGCAGCACTAATCTGTCGATACAGGACCTGCACACCAAGTCGCCGCACGTCGTCTACACGCTCGTGTTCGCCGGCGTTGTCATCGGCCTGCTTGCCGCCAGCCTCCTCGGCGGCAAGCAACGCAACCGTGGCCCGAAGCTCGCCAAGCGGAAGCTGAAGTAANNNNNNNNATGCGCATCGTCGACCCCGTTCGTATGGGTCGCCCGGCCGTGTACTGCGGCCTTGTCGCGATCCTGCTCGTCTCCGGGGCCGCTCACGCTCTSACGTTGCGCTCCAGCGATGGCGTCGACGTTGAAGTCGACTCGTCGGCAGCCGTCGCCCATTCAGGTCTGCTGCGGAAACACCTGGTCGGCCCCGACACGCAAGACGGTATTGCGGTTGATCCCATCGCCCTAAACGTCGCCAGCCCCGAATTACAGCACCTCGTCCGGTTCATGCACGACACCGCACCGACCGACGTACCATACCGGCACCATCTCCCGTTGATCCACTGCTCACTGTTGCGCGTTTGCCTACAGATCGGTCATGCTGGCGAATGGGTCACTTCCCAGATGTCCTGGATGGACGCCGACACGGTCGGCAGGGTGCTGGCGGCCTCGTTGTACCTCGAGATGCGCGCGTTCCTGGTCGCGGTCGTGTCTCTCGACGTCGACTGGTATCGCGTAGCAGCGTACCGGCCGGACGTGAATTCTGCCCTCGTACTCGTTACGAACGCTGCCCGGCTGTGCCGCTTCGCGCGAACCGCAGGTCAGAAAGCGATTGTGGACCAGATCCGTGATGCCCTTGCTGTGGATGCGACCCGCGCCAGCTTTGTGGTCAACAACGCGATGTGGGCCGACGGATTGAGGTTGATGCACTGGGTCGCATGCCATGGCGATCGCAATTTAATGGCGTTCCTGCTGCGCCTTCCCGGGGTCGACGTCAATGTGCGGGACATCCATCAGCAGACGCCCCTGCACTGGGCCGTCCGAGCTGATCGCCAGGACATGGTCGCTCTACTGCTGAGCACCCCCAACATTGATGTTAATGCCGAATCAGGTCGGGCGACAGCGTTGCATGTGGCGCTGTCCTCTATGCGGTACTGCACAGCCAACCTTGCATGGACGTACGACGCCGGAACCCGCGAGGACCGGCGGCGCCGCTCCAAGATCATGTCGATCCTCGCTAGGCATGGCCCAGCTGCTGTCAGCTGANNNNNNNNATGGTCGGAACGATGGGTGCCGGCGTTTCTGCTGTCGCGTTTTACCTATTATTGTCAGTGCGGACTCGGCTGCTCACGGAGTTGCCCCAGGCCATTGTGCGCGAACGCATCATGGCGGATGATTGGTCGACGCCGACCGGCCCGGTCGTTGTGGATGACGACGACCTGCATGGGGGGGCTGTTGTGGACGACTGGGACGCGTCCAGCGACGAGGAGGAGGTGGCGGCGTCGGCGTCCGTGCAACGGCCAGCGCCCGTGAAGAAGCCAGCGGCAGCGCCGGTGAAGCAGCCGGCGCCGGCGAGGCCGAAGTACGTCGAGCCGAGTCCCGAGGAGGTCGCCAAGCAGATCCGTGCGAACAGGCTCGCCGACGCCGAGGACCTGTTCGGTGCCAGCGACAGGAACGAAGCGAGGGCCACGCAGCGCCTCGACGAGAAGCTCGATGAGCTGGCGCTGGCGTCCGAGGACGATTACAGGGAATTCGCGGCGAACGTCGCCAAGCGCATCGAGGTGGAGCGCCGCGGCAACACGAAGCGGATGACCTTCCTGAAGGAATTGCTGAAAGCGGCGTCGGACCCGCTGTCGATCGAGGAGATCAACGAGCTCAAGTCGGCGCTGACGGTGGTCTACAACCAGAAGAACAAGGTGAAGCAGGCGGCGACGAAGAAGAAGAAGTCGAAGAAGGCGGGCAGGTCGCTGAACGTTGGCGGAGGCGGCATCTTCAACGAGGACGAAGTCGACGGCGCCGAGTTCTACGAGGAGGAAGCCTTCTGANNNNNNNNATGGTCCCAGGGTCGTCGTCGTCGTCGTCGTCGYCGTCGTCGTCGCCAGCGCCAGCGCCGAAGCAGCCGTCTGTGCCAGCTCCGGCTGTCGTTAGTCGTCGTCGCCRACCCCGGTTCATTCGCGGTCCGTCTCCTGTCCGGCCGCCGGCGACGGCCGCGGTCCTTCTGCCCGCGACATCGGTGCTGCGCCTGTGCTGCCGTGCGTGCCGGTTCGCGTCTGCTGACCACCATCATGTCGCTCCGTTTCAGGTCCATCCACTGCCATCGTCAGCCCCAGATCGCTCGCCGGCGTCATCATCAAGTCCTGCGCCAGAGGGTCCGTCCACGTCAACTTTGCCTGCACCAGCGAGGCCGTCCACGCCGTCGCCCTCATCGGCATCGTTGCTAGCGGCGCCTTCGTCGCCGACGTCGTCAGTAATATTGCCGCCGCCGCCTGGCGCGCTGCCCGCCATCGTCGTCTCGGTACGCCCAGGCTGGCTCTACATTGTGGCGCCCGATCTCACTACGTGTCTCTGCAGACCTGCAGCCTGACGTCGTCGACAATCGCCCAAATCGAGTCGTCGGTGTCACTGGCGACTCTGCCTGCGGCGGCATCGTCGAGCACGTCTGCGCCGGTGCCTCCCTTGTCTGCGTCGCAGGATGGTGGGACATCGGTGCCGTTGCCTCTCGTGTTGCCTGCCATCGTCGTAACTGTACGCGCCCGTGGCTGGCCAATCTGTTCGATTCGCCTGCTGACCACCGCCACGCCGTGTTTCGCTACATCAGGAGCAGGCAGCCGGTACATCGTCGCCGACGTCGTCAGCGGGTGCGCCTGTACTGTCACCGTCGTCGTCCTTCCTGCATGCTCTGCCGACAGCGTCTCCGCATCCGCTGATCGTTTCGTCGCCGTCAGGTCCCGCGATCACCGTACGCCAGCGTTCGCCAGCGCCGCCGGTGCGCCTTCGTGCTGACCGATTCCTTGACGCGCCAGGGGAACGCGTTGACACTACACCGGTCGTCGGTGAGCGCGCGCAAGCATAACGGGAGGGGTGCCTCGGTGCTGTTCGACTACGTGGCCACGTACGCCACGGAGCACGCCATCCCGTTCGCGACGCCTGCTCGCCTGCGGGAGCTGATCCTGCAGGGCAAGACGCAGGGCGAGCTGATAACGCCGACCTTCGCGGCCAACCTCGCCGAGTACATGCTAGTCCATGTGCCGTCGATTAAGGCCGACACGACGGCAATCGCGTACCTGCATGGGGCTCGTGCGGTGCTGTCCCGCGACTTCTTCAACGGAGAGAAGGTCGTATCGCTCGAGCGCGGCGATGCCATGACCAAGATCACAAGCAGGATTCGGGCGGTCCTGACGGCGCGTGCGCACGCTCAGAATCGTAGGCGACCGCGTGCCGCCGCCGATGCCACATGTGATCAACTAACGCACCGGGACCCGCCACGTCCCTGGCAGGCCCCTACCACAAGCCGGCACAGGCCCTGGATCGGTCTCTTTACGCGCGCTTCGTCCGCCATCTGCTGTTGTA--CGTGGCTGTACCGCGGTCGACCCCTGCTGCTGCGACGACGTGGCTGACGCAGAGCATTATGCAGAGAGAACACGTCGTCGTCCGTCGCTYTGTATGCCGTCGTCGTGTGGGCTCGGCATTTCTGTACCCGCATCAGCGACCTCGCATCCGTCCACTTGAGCGGAATTCGGTTCGATGCGTTCGCCCGTGGCATCGCCGTTGATATCTACCGGCCCAAGGTAAACCGACGCCGCAGGACGTCCCGACGCGCTCTGAGCGAGCCTGTACACTCTCACTTGTAGACGAACGTCACGCGGGAGCACAGGTCGGTATTCGACCTGACCGCAGAGCTTGACGTGGTGCTGGCGACGGCGCTCCAGTGCGCCGTCAACGGGTCGGCTAGCGACGCGCTCGTGGACTCCCAGATAGGATCGGGACCGGTGGGGACGCTGCTCAAGCGGTACGCCCAGCAGGCCGGCTCCGATGGGCTCGGCCCGTTGCTGACGCCGGACACGGCCAAGACTCACATGTTCCGGCACTCGGCGGCTGTCGACATGGAGCAGTACGGCGCGTCGTCCACTGCTCGGGCGTACCGGGGCG---GCTGGGCCCGCGCGCGCACCGCCGACGAACATTACCTGTTGTCCAACGACGTGTTCGCCGACTACATTGGCGCATGCACGACGGCGGGACACGACTGCCCCAAGGCGGGCGACCCGAAAATCGTGGCTCCATCGCTCGGCATCAGCAGCGGCGCCGCCCATCACGATACGGCCCAGCGGGTCCGGTTCGGCGATCAGCTCTTTGCAAGGGCGCCGACGCTTTCCAAGCCTGTCGTCCGCGTCCTGACAGCGGCGCTTCTGAGTCGGTGGGCGTTCGTGAAGGGCCTCCGAAGCGAGACAACAGGGGCGGAGCATTTGATGGTCGCGCGCGTCCGCGACGTCTGCGTCCAGCTCGGTATAGCGGTCGACGCGGTCGACCGCTGGTCAGCCGAGGTCGTTGCCAGTCACCGCTCGGACAACCCGCACGTCTTCCGACAATCAACCGGGGCCGCTCCGGCACCATCATCATCATCATCATCATCGGGCGCGGCAGAACCTGTTCAGGCGTTGTCGCCGGCGGTCACTGCGTTCATGGAATCACTGGAGGCCAAGGTCGCTGCGCTGGACGAGAAGATGGACAGCATCGCGACCGCCCTCCAGATGGCGACCGCTAAGGGCAACCTACCTGGCCAGCTCGCCGCCACCCATGCGCCCGATCTCGCCACCGCCGATCCCGTCACGAGATGCTCGACGACGACGTCGTCGTCGCCGTCTGAGACGGTCGACGCCGCAGCAGCCGTGTCGACGTCAGGCACCCGTGACGACCGCGACAATGGCATCGATGCTGTATTGCACCCGTCGTGGCCGGCGTGGAAGGCAGCCACGTACGCGTTCGTGAACGACCTGGACGGGGTCGACCTGACCGCCTGCGAGGAGAGCCGTCGCCGGCGTGTCGCGGATGCCTGTTTCTGGCGGGATCTGCTGTCGACGCAGCGGTTTACGCCGGACGGCATGGTGCCGCCGCCGACACTAACGCCGGCGCTCGCCGGCGCTGCGACGCTGCCCGAATGGACCCGGCAGGTCAATATGTATTTCCAGAAGGCGGAAGGTGCCCTGGTGCAATGGGTTCGGCGTCAAAGCGCCAAGCCGGGCCATGCGGGGGCCAAGCGCCGGAAGTGCACGACAAACTACCAGAGCTTGCGCCGGACGATACGCCATCTCCTGTAANNNNNNNNATGTCGCGCGCCGCTGCATCCGTCGTCGTCGTCGTCGTCGTCGTCATGGCCGCGCTGGCAATGGCAGCAGACAGCCCAACCCGGGGCCAAGGAGACGCAGCCAGCGAGGAAGCCCGGGAGATGAAGCACAAGCTCGCGCAGAAAGTCGAGGCGAAGGAACGCAGGTTGGAGGAGATCCACAAGGCGATCGATGAAATCGATCTGGACGGGTTCACCCGGGACCACAAGCGCCAACTCAAGGCCACCACCAGTCTGGAGGAATTCATCAAGGTGATCGACTCCTTCCCGAAACAGACGGAGATGGAGACGCCGGGAGACGAAACCGACGAGGGTGACGAAGAGCGGGAACCTGTTCGGCTTATCACAGGAGAAATCAGGGACCGCCTGGTTGACATGTATGAAGAAGTTGAGAAGCTGAAGAGGGAAATCGTGGATACGGCTCTCCGGGGACAGGAGAAGGAGTCTCGTGGCACCGGGGAGGAGAGCGACAACGAGGAGGGCACTAGCATCCCAGTCACTGTGCCTGGCGCTGGTTCATCGAACGGCAAGACCACGACGCCCGGGAAGAAGGCGGAGGCCTCGCATGTCCAAGAGAAGGAAGCGCCAGGCGGCCCTGATCCTAAGACCATGTCAGGTAGTGCGATGACGATGGGTGCCGCACCGGTCGTCGCTACGGCTGCGATCGCCGGTACCGTCGGGCTCTATGCGTACAAGAAGAAGTCGAGCCTGAAGAAGGGCTGGAACAAGGCGATCGCCTACCTGGGCAAGTCTCTGTCCAAGGTGCCGGCGGGGCCAGTTCCTTCTCCTGAGCCGCGTTCGACCCCGATGACGGTCGGTAAGGTTGCCGGTGCGGTCGCCGCTACGACTGCGGCCGCCGGCGCCGGTACCATCGGGTACTTTGCTTACACGGAGAACGACCTGGCGAAGGGCTGGAACAAGGCCGTCGAGAAGGCCAAGAACGTCGCCAACGCGGGCCTCCAGACGCTGGGCCTGCAGGAGAAGCCGGCGCAGACGCCGCCTGAGGTCGACCAGGCGACGTCGTCCGCCACCGGCGCCATCGTCTCGGTCGGTGCCGTCGTTGCCTGCGCCTTCGCCGCCCTGGCCTGANNNNNNNNATGCTCGCCCGCCTGTCCATCGTCGTCATGCTCCTGGCCGTCGCCACCGCCGAAACCGACATCTACATCTGCGTGAACGGCGTCACCCTCCTGATCGACGTTAACAACATTGAAGCGTTCCCCGGGTACACCATAGGGCAGTGCCCCACCACCGCTCCGGTGACGACGGCTCCCATGGAGACTGCAGCTCCCACTCCCGCACCGTCCACGCCGGCCGCTGCTCCCATGATGACGGCTCCGGCGGTTGCGAACGCCACCTCGTCCGCGTCGGCGGCTCCCTCGACAATGGCTTCTACCGGTACGAACGCCACAACGACGGCGGCTCCCATGACGACAGCTCCGATGGGCGTGAATGCCACGACAGCACCGACGGCGAACGTCACGACAGCACCGACGGCGAACGCCACGACTTCGCCAGCGGCGTCGATTGCGACCATGGCGCCGTCCGCTCCTGCTGCGATAACCGTTGCGCCGATGAGTGCGAGCACCAACAGTGGTGCGCCGACGAGTGCACCGAGAAAGCGCTGGGAGCACCAGCAGCACGCGTGGAAGGGGACGGGAACGTTCAACAGGGGAGCGATGAAGGCTGTTGAGCGGAACGGCACAATGACGCCGCCGCCAGACGCGGCGATGAACCCGGCGTCGCGCGTCCTCATGTTCCTCCAATGGTTCTCGCCGGTCTCCGTCTATGAAAACCCGCAGACCGTCATCATGTTCTTCCCGATGAAGCGCCACAATGGTGGCAGGCACGCGAACCACCACGATGTGAAGATGGGCAGGACCGCGCGTCGTATTGCCGACATGATGATGTCGGACGGCAACATGACGGTCGGCAATGGCCTCCTCGGCAACAGCAGCGCCAACCTGCCGGACGAGACACCCACCATGCGTATCAACTAANNNNNNNNATGTTGTCGCTGCTGCGATGGGCGGTCCGTGGGCTGGCGACCGCAGCGCCGTCGTCGTCGTCGTCAACGTCGCTGGCGCTGCCGAGCGCGTCGGCGCTGGCGCACGCTAGGCACCGGAACATTAAGGTCAGCCCGAAGAAGCTGAACGAGATCGTCCGGCTCGTGCGGGGGTTGTCGGCCAGCGAGGCGATCATCCAGATGCAGCTGTGCGAGAGGCGCAAGTCGACCGTCGTCCAGAAGTGCATCCAGAACGCGGTCAACAACGCCATCAACAATCACGGCATGGCGCTGGACCGGCTGTTCGTCAAGGAGGCCGTCGTCGGGCGCGGCCAGTGCGTGCGCATGCTCATGTTCCACGGCCGCGGCCGCGTCGGCAAGCGCGTCAAGCGCCGCTCGCACCTCACGGTCAAGCTCGCCGAGCAGCCGTTCGACCCGAAGGAGCGACGTATCGGATCGTTCGGCCCGACAAAGTCCAAGATGGCCCTGACCTTCCGACGACTGGGCGTCAAGCGGACGCTGTGANNNNNNNNATGGCGCGATCCTTTGTTGCTGCGGTGACGGTTGCAATGGCCCTGGCGTTGGCGGCGGCGCAGGTCCCAGTCACGTCCAAGTTTAAGTTCGGCGAGTTCTTTCGAGGGTACGGCCAATCATCACGTCTATACATGTCAGGTGCTGAGGTCCCGTCAGGGAGTTTAACGTTGTCGTCAGCAAAGGGGATGTTTCCCAGGGATATAACCCCGGTATGAGTACGCATTAAATACGACACTGCTCGTATGACTGACAAATCGTTACACAGAGCCATCCTCGATACTGAAGTTGAACCTGAGCGAGTCGGCTGCCAAGACGGCTGACTCTCCAAAGATTCTGTTCGGCGAATCCTTCATTAACAACACTGAAACCGGTGCGATTCACGACCGTGGAGTCATCGAAGTGTCAGCTCGTTGCGCGTTCGCTGAATGGTAGGATTTAACTGTTGTGTCTACAGCGAATTCAACAGCGACGATCTGAACTCGGGCGCCCTGAAAGCAGGGAAAGACGATGGGTAAGCCGTGGCGCATAGTCAAAATCCATAAGCTCTTCTGAATGGTCATTAAAGGCCGGTGTCCACGTTGTACGAGTTCCACTTCGATGTCGTTCCCAACGGTGTTGCCATTTCGACCGGCCATTTCAAGGCGACACCTGATTCCCCGGAAACGGCATACACGTTCCAGATCAACTCCTGGGACTCGTTCACGTTCACGAGCGTGGCATCTGATGGCAAGGTTACGTTCTGGTTCGGCCAGCGCGTCAAGACTGAACTCCCCAAGAGCTTTCTCTCGAAATACGGATCGACGCTCCTACTCGTTGCCGTGTTCGGCTTTAACATGCTCATCCAGCGCAAGCTGAGGAAGGATACGACTCCGAACGTTGCCCAGAAGGCCTCGGAAGCCAAGAAATCCGAGTAA
>P.b-24-BNAP-(5/-/-/-)-CAN/AB
ATGAAGCCGKTCGTGCTGTCGTTACTGTCGTGCGCCTTGCTGGTCGCGGTTGTCGTCGCTGATGGCGGCGACCAGGTCGGTGTAGTACAYGTGCCGGTGGTGGTGACGACGRAGCCGCAGGAGCCGTCGACGCCGGTTCCCGCGTTCGCGCAGCGATTCCTGAAGCAGAAGTTGCAGACAGTGCAGCGCGACGCGAAGACGTTAGGCAAACCGATCGGGATCGCGGCTGGTATGCACCTGGGGATGAACGCGCTGGACCGGTACATGGGCGCCGGCACGGGTGCCAATCGTGTCCGGCGCGCTGTGGCCCAAGGCGCCGCTGGCCTCACCCTGTTCTCGCTGCGCCCGACCGAGTTCAGCGCCATGCTCGCCTACAGGGCGTTYCGTTACCTGCGACGGCGCCTGCGCAAGGACGACACGACATCTCCACGCCCGTGANNNNNNNNATGAGRACGGGGACGCARGCGATGSTGGTCGTGGTGGGCGCCGTGTGCGCGCTGGTGGCCCGGGCGGAACTCAGGGGCGTGATGAGCTCGCCGCTGGTCGACATGGGCCACATGCACCAGCACGACATGGGGCTGGCGCACAACCTCATGTTCGACCGGGACCACGTCATCCGCGACCAGGACGACCACGTCCACCACGAGATGGACCACCACCACCTGCTGGGCGACGACCRGCACGCGATCCACGACCACGACATGCTCGACCACGACACGTTGCTGGCGCACGGCACGTTCGGCCACGACGACCTCCTGCACCACGACGGGCACGACTTTGCGCACGAGGGCGCCTTCGGCGACGTCGACGAGGACGTCCACGACGACTTTGCCGGCGCCGACGAGTTCATCGGCGATGCCGACCATGGCATCGGCGGCTTCCACGACGACTTCCACCACTGANNNNNNNNATGGCGTGGACGGTTGTTGTTGCTCTTGCTGTTGTTGCCGGGTACATCGAGSCGGCCAGGGCGACTCCAGACTGGACGACAATGTCATGCACCGCGAACGCTGCGCTCATTGCGAGCTACAACAGCCTGACATGGGATATACAGTACCAGCGCATCGGCAATGGGACGATGACGATCTACASCAGCGACGACCGATTTGAGCACCCGGCAACGATCGAGTGCAASGATGCCATGCCAGACCCGYTGATGGTCTACGAGCCKARAGACGAATGCCTGTATTACAGCTACTACAACCGGTTCGGCAAGGCGCAATGGTCAAAGTACTGCCTCGGGAAGATGTCCCAGGACGGGTACGCCATCGAACGGTTRTGCCAMGGCGCGTCCGGCGAGGTCTACATGGCGWCGGTGAATCCCAAGACAACGCAGGGCGTTATCGTGATACTGTTCGCATCCGAAGAACTCCTAAGCCGCAGCGGCATCTGGACCAATGACTGGTCCAAACGCGTCCTGAAGATGGCCGACTTGGTGAAGGACAATTGCCCAGAGGCGGCGCCCGGCAAGACCGCCGCCCACCAGGGGTGGTGGAACCCGCTTCGCCATTGCTTCGGATGCCGCTGANNNNNNNNATGAAGTTGTTGCCAGCGACAGCGTTGGTAGTCGGAGCCGGGGTCGGCTTGGCGTACGCCGCTGGCAGGCCATCCCGACGTCAGTTCGTGAAGAGCGTAACGGTTGCGGCGCCGATCAGCGTCGTCTGCCAGGCGCTTCGCGACCTGGACACGTACTTCAAGCTGTGCGAGCTGCCCGGTGAGCAGTACGCCGTCGAGGGGTGCACCACAGTCGACAAGACGACCACGTTCCAGGTCGTCCACCGCCTCCGATTCGGCAAAGTCATCCGCACCTGGGCGTCTCGAGCCGAATCCGATGCCGGCGACGGCGTCGTCGAGTTCTGCGACACGTTCCAGGCGTGGAGCTCCGATTTCAAGATTGTGTTCCGTTTGAAACGCGCCGGTGAGCAACGCACGCAGGTCGACGTCGTCTGGGCCGCCACTGGCCCTCAGTGGCAAACGCTGTTCTTCTCGCGCATGGGCCCGAAACAGTTCGATATCCGGTTGGCTGGCCTGAAGCGGCACTGCGAATCGGTGGCCACCAACCACGGCAACCTCCCATGANNNNNNNNATGACGACGAATTTGCCGGTGGCGGCGCTGCTGCTAGCAGTGCTGGTKTGGGGTGTATGCCACGGCCAGGAGGAAGCGGCGCCGACGGGGCAGGCGGTGACTGCTGCGGCGCACGTGGATGAGGCCGGGCAGACGCTGAACGAGCGAGGGTTCACGGACGGACCTGGCGGTCTGAATCGGTTCGTCAACGGGTTGAAGCCCGCGGTCGAAGAGATCGCCGGCGACCAGGCCGGTGGGATCGCGTCCATGGGCGTGCACTCCGTCGCCAAGTACGTGACGGAAGCGGTGGCGAACAAGTGGGTCGTCGGCCGGTTGTTCATGGCGTACCTGTGGGGCAACCGCCACACGGTCGACGAGCGTCTCGGCCAGATCGCTGTCGACTACGCCGTGCCGAAGGTCCCGATTGCGGGGGGCATCTACAAGAAGTACCAGGAGGTGATGGCCGCCGATTATGCGGCCAAGGTCGTACCTGGGCCGAACATCGTCAAGCACCACGTTGGCGGGTACGTCGACCGCATCGCGAAAGATCAGGTTCACGCTTTCGTGGCAGCGCCCGTGTACCGACAGGTTGGCGGCCACGTCAACAAGGCGCTTGGCGTCGTTGCGAAGGAGGCCGGCGAGGCGCTGGAGCCGCACGCGCCGGAGACCGTCGCGGCCGGCCGTGCATTCGGTGCCGCCATGAAGCGTCTGCTCAAGGGCCCATCCGACGAGGAAATGGAGGAGTTCTACAAGGAGCACCCGTCGAAGAGGATAACGGATGGTGGCGGCAAACGGGAACGGTCGCGGAACACGTCGTCGGGCACCGTCGCTCCAACGTTCACTATCGCGACCACGATCATCGCCGGCCTGCTGTGTATCATGTGANNNNNNNNATGGCGCGATTCGCATGGTCGTTGATGATGGCGCTTGCTGCTTTTTGTATTGTGCAGAGGGCGGTCTCCGTGCACTGCTCGCTCTGCGGGGAGGCGATGGAAAGGACGCTGCGCTGCGGTGGGTGCAAGGCGACCCCGTACTGCTCCGTTAAATGTCAGAGGAAAGACTGGCCGCGCCACAAGCCGATGTGCAAGACTGATGGTGGACCAAAGCGGGTGTGCGTCGTCAGCAAGCAAGCCGCTACGCAGCGCCCGAACACGCTGGGGTCAGCTCGATTTGATAACGCGACGAAGGGAATCGTCTCGCTATTGGCCTCYCTGATCGATAATGATAACGTCCTTCCACATGTCGAGTCAAACCCCAGTTTCAAGGATTCGTTTCAAGCGAAGGTGCAAGCACTGTCGCACGATTTCGAGAGTGTGCTACAGAACTGCTTGGGGACGGAACAGCCGCTCCACCTCATCAAGTACGTCCGTGAGAACAAGCCTGCGCTGACCGAACGGTGGCTTAAAGTGGTCTTGATCCCTTCGTTTGAGGAAGCGCTACCCAGCCAGGTCGTATCATCTTTTCCCAATTGGTTCGACCGTGTGACGGAGGAATTGCGTATAATCGCTGAGGAGGTGATCGACGGTGCGTTGCAGTCCCTTGAGGATAGGAAGCATTCTGGCACGAGCTTCAACAGCTGANNNNNNNNATGTGCAGTCCTCGTCTGTGTTTCGCGCTGACCGGCCTGGTCCTCCTGGTCGTAATCGAAGCCGAGCGGCATGTYCGCGTCACCTTGAARGCGGKCSATGGCGACGACGCCCCAACGATGGAATGCCTCGTGCTGAACTTGAACGACAATGGCGCGCTCCAAGAATACMAGGCGTACCTGAACGCCCACAACATCATGATCAACCCCGCGTTCGATACGAGGTCTCCGAATGACAAGCTTGGCGACTTCCTGAACTTGCTGTCGCTCCGACAGGAATGTATCTATCGTATGCAAGCCGGCGCGAAATTGTGCTTGTTTGGAATGCAGGGGGCCGGCATGCTAAAGGACTCTCATCCGTACCTAGCTACCTGTGCTGCCGCCGCGGCCGGCGTTGCTGCCTCAGATGCCATTTGTACTGGGGTCATTGATTTTCCACGGGAACGCAAAGTTAAGGCGGCCCTGCACCGGTTCCTTGCACAGATCGTGAAYCGCCACATGGTGATCCCSATGATCGACCACATCATCACGGGCGAACTGATCCGTCATTGGATGTGANNNNNNNNATGGCAGTGGCACGCGTCGTTCTGTTCCTGTTCGCTGTCTGTGTTTCCAGTGCGGCTGCGTCTTCCACGACGAGCAACGCCACCAAGCTTGTCGTCCGCGACATTGCGCAAGCGGGATACAACGGCCTGGATCGGGCCGGCGCCCTGATCATTCGCACGTTCGGCAGGCACGCCAATGCCGTCGTGGGCGGGCTTGGCGTCTACGGGGCGTACAAGTTGGCGTCCGATATTGACAAAACATTACAACTCGGCTACATCCAGAAAGGTCGCAAAGCTGCTGTCGTGCTTGCTGGTCTGATCGGCACCGTTCTTCTCGGACACGGTCCCCGTCGCACTGCCAGCGATCACAACTCGTACACTGCGTCAAGGGGAAGGGCGCATGCGGCGCGAGCATTTGGTGTTAACCCGCAACGAAGTACCGGTAGGGTGTCGACGCGTCGCCTTCGGACAYGGGTGTCGCGRCTTGACGAATCCCACGAGTCGGACGTCGGTTCAGGCAGCGGCTGGGACAGCGTCAGCGGAACCGACAGTGCATACACTGACTCCGATAGCGATGACTTCTGANNNNNNNNATGCGGCCCATCGTCCTGGTTGTCGYCGTTATTGTCGTCCTTGCTGCCAGCGTCCATGGACGAATGCCCCGCAGCCACCACCCGAAACATGAYCTCAAGTTACTGGGRCGCACGTTGCGCACGCTGCTCAATCCGGTGCATGCCATGAAGGTGACCGGCTTCAAYCAGCGTGATCCCCATTACAAAGGRGCGATSGTGACGGCCAGCGTATCGAACATGACAATAGTCGACCTGTCACCGTTCATGCTGCCTCGTATGAACGGCAGGCTGAAATCGGGTATCCGGCGACTCGCCCAAGCCCCAGTCACGCTGTCGTTGGTCGCACTGAACACGGCGCTGTTCGTGGCAAATCCTGTCCTGACACCAAAGAAGCTTAGTTGGGCGGGATGTACGAAGACCTTGCTGARCAGCCCGTTGCAGGGCATAAAACGGGCACTGTCCAGCATGACGCATCACATCAACGCCGAGCATCTCATCGGTAACATGATCGTCTTGTCCCAAATCGGGCCCATTGTCGARAAGAAGCTCGGGGCAACCAAGTTCGCCCTGACGTACCTRCTGAGCGGTGCRGGTGCTTACCTGGCCCATGCGGCGTTCGAGCAGAGGACCTGGAGGTGGCTTCCCGTCCTGGGCGCATCCGGTGCCATCTACGGCRTCATGGGCGCGTCCGCTGCTCTCATCGCCCAGGTTGCTGCTGAGCGCCCCGGATCCTTCGCCAGCAACTTGATCGGCATGATGACTGTTGCTGACTACCGAATGACGATGGACGGGATCCTGGCCGGGTTCATCAGCGTGCTGGTCCTATCGGTGACGTGGCTGGTCGGTGGCACACAGATGCAGAGTGAGTCGTGGACGCTCGGGGTGAAAATGACTGTCTCGGGGCCATACTTCGGGTGGCCCACCACGTTGGAAGCGTTATCAAGCACCGCTAAGTTGATGGTGTCTGGCACGATCGGCCACGTCTGCCACATGGGCGGATGGGTGTTCGGGTTCCTCCTCGTGCTCATGTGGGATTCGACGTCGTCGATGCGCGCCCTACCCGTCATGGGCGCGCTCACCGGCCTATCGCTCCTCATCAGGTCTGGGCCGACAGAGCCAGCAGGTTTACACGGCCCCGTGCGAATGTTCGCCACTCCGCCGCCCTCGCCTCGCAAGCRCCTCCATCTGTTCTAANNNNNNNNATGTCGAAACTTGTGATCACGGTCGCGGTCGTGGCGACGGTGTCGTTCGCCCAGATGATTCCGATTAACCCGCCGAACGGCGTCTGGGCCCCTCCTCGTGCAGACAGCCGCTGTGGTCCCGACTTTGGATGGGCGGGATGTGGCGATGGCCTATGCTGCTCGGCTTCGGAATGGTGTGGCAGCGGCCCAATGCACTGCGGTGGCCCGATGGGCAACTGGGGCCAGGGAGGCGGCAACAACTGGCAGGGCGGCTGGGGCCAAGGTAACAACTGGCAGGGCGACTACAACGCCTGGCAGGGCGGCTACAACGACTGGCAGGGCGGTTACAACGACGGGCAGGGCGGTTGGAACGGCAACGGGCAAGGCATGGGCCCGCCTAACGGCGCCTGGGGACCGCCCCGTGGTGACTCGCGCTGCGGCCCTGATTTCGGATGGGCCGGATGCGACAGCGGCCAGTGCTGCTCCATGTCTGAGTACTGTGGCTACGGTCCTCAGTTCTGCAACAACAACTGGCTGTAANNNNNNNNATGATCACCAAGATCGTCGTTGTTGTCGTCGCGTGGGCATTGGCGACAGCACCCGGGTCGGGCATGGAGTACTCGGATTGGACCAAGATGGTGGACATCAGCGGTATTGACAAGGTCGAACTGCTACACGAACTGTGGCAGAATAGGGAACCCGCC---CGGTGGTATCGAGGATCGGG------------CGCATTCGATCATGCGGAGGCCGAGGGCGCAGTGCTGCGCCACATTGAGTACTTCGAAGGTCGCTGCATCAAGACCGACTTGTCCGGGAATATGGCGAATGCGTTTTTGTACGATTACGATACGGGGCGCGGAACGTTCCAGCGCATCGTCCAAGGGCTCCGTCAGAGCAGCAGCAACCGCACGTCCGCGATCCGCTTGCCTTGANNNNNNNNATGGCCGTCCTGAACGTATGCATGTTGCTGGCAACTTTTCTAATCTTTTTCCTGGCTGCCGCCGTCGACAACAACGAGGGCAGCGTCTTCGCGAAAGGCAAGTACCGTACCAAAGGCCAGGCGTCGTCATCCCGGGTACGGAGCGAAGACCACAACTGCCAGCCCGGAGACTCGAATGACAACCCTCTTTGCTTG---AGTAAGTGGTACAACGCCGACTACGGAACGTCTGACCTCCAGACCCCATGCGAGCACTACGCCCGGCAATTGCCTTCGACGTCGGCGCCGAATCATCTCCAGGCCGGGTACAACGACGTCCAGACCGCACCGTACAATAGCCGGCGCACCTCTGACCACGGAGTCTTGCCCGCCTCTGAATCCGGTAGGGACAATAGCCCCTACCGTCAACGAGCTGGTGAACGTCCCGGAATGCCAATATCGTACATCCCGAGCGAAGGCGGCAGTTACTATCACGCCCGTTCAGGTCCCCGTTCACAGTATCTGTACTTCGACGTCGACTATGCGACGTATCATGGGAT------GATCCCCTCGCAGCCGATTCATATATCAGCCGCCCC----------ATCGTCGTCGCGACAGACTGTCCAGAAGCAAGCTTATAGCAAGAAGAAGACGGACTGCAAACAGCGACGCCGCGATTGANNNNNNNNATGGGGACGTGGCACGCCGTGAWCSCGCTGGTGGTGGTGCTGTTGGGCGTTRCKGCCGTATGCGACGCCGCCGCTGCGTATCGCCCGGTGGTCTTCATGCATGGCCTTGGGGACAGTTCCGCCCACCTGGAGGGGCTGGTGWCGGGTCTGCAGCGACGGTACCCGGGCATGTACGCCTGGGCCGTCCCGGTCTGTAATGGGCGGTCCTCGATGACGACGACGATGAGCGACCARGTCCAGGCGTTCACCAGGGCCGTCCAGGAAAACCATCGACTCACTAACGGGTTCAATCTTGTGGGATTGTCGCAAGGCGCGCTGGTCGCGCGTGCCTAYGTGGAAATGTGGGTCACCARATCAGGACGCCGCGCCTGACGAATGATTTARGCCGCRTCGTAGGTACAATGTCCCCAGAGTGCATCGTCTCATATCCGTGGTGGGTCCTCAGGAAGGTGTTGACGGGTGCCCGAAGACCGTTCCACGGTTCCTGTGCGACCTGTTCGAAGCCGATCCCTACGACGCGCCGGTCGCTATCAGCGGATACGTCCGTCTACAATCTACGTATGCGTGTTYCCTGTTCTAACGCCGTCTGTACGTAGTGGAAGGACGTCAACAACAAGGACGAGTACCTCGTGAAGTCGCCGTTCCTGGCTGACAGTATGATCGATCGCGTGCTTAGTGCCTCACCTGGGCGTTAACTGCATCGTGCTAGTCAACAATGAGCGCCCAACGAAGAACGCTCAGTACGCCGACAACATGCGATCGTTGGACATGTACGTGCTGGTGCAAGCGGCCAACGACACGGTCGTGACGCCAAAGGCCAGCGAGCACCACGGGTTCTGGGCCTGGARCAATGCCAGGACGGTGGTGCCCTTGCGGCAATCGCCCGGTTACCGAGGCGACTGGATCGGCCTGAAATCACTCGACCGGCAAGGCAAGATAGCGTTCCTGCAGTTCCAGGGCGACCATGTAGACGTTGTACGAGTCGGGTTCTGGGACGATCGGATCGTTCCCCTGCTTGACGATCCCATTCCCATCGTCCAGGRRGATGGCCACTCTTCGGCAATGGAGTAANNNNNNNNATGCGGAGCGTTGCCGTTGTCGTTGTTGTTGTCGTCGCCGCGATCGCCGCTGTCGTCGTTGTCGGGCGCGACGTTCACGTCGATGAGCCTATCGCACCGACTGCGGATCCCTCCGTTACGAAGACGATGCCGCATCACGACACGGACGACGTGCCGCGTTCGCACCATGAGGAAAGCGCCGAGGTGCCCCGAGCGAAGTCGTCGCGACGCGGTTCGGCCCTCCCGGATTTCAGTGAACTGCTGGAGAAGGCGAAAAACGATGGGCTGTTTGACATGTTCGCCGGCCTCAATGGCGAAGGCGCCGAAACGCACACGGACGAGCATGCCTCGACGATTACCGAGTTGGAATCGGCGTTGTCGGAAGGCATCGACCACCTGAGCAAGGCGCCCATGGAGGACATTCTGCATCATGTCGAGCAGGGTCGCGACTTCGGCGAGATCCTCGGCAACCCGAACTGGTTCGCCAAGATGCAGACGATAATGGAGCAGACGAAGGATGACCCGAAGGCGCAGAGCATCCTCATGAACGCCATGGTCCGGAAGATCCAGGACAAGCTTGGCGACATGGGCCGCGCTGAGTTGTGANNNNNNNNATGCCGCTGCTGCTCTCAATGCTATCCTTGATGATTTGGTCGCCGGTATGCATACGTGCAAGTGGTGGAGAAACGTCCTGTGACCGAACGGAGAAGCTGGCTGTATTCGAGTCCTGGGCAGAGGAGCTGGGTATCAGAAGCAACTTCCGTTCTGCGATGTATGCGTTGGGCGGATTTGAGATCATCGTCCTCTGCGACGATTCGGAGTCCATGCTTAGTAAAGACGTAGTCGACGACATGGGCAACAAGATGACGCGCTGGGACGAGCTACGGGACACCGTTAAATTGATTGTCGACTTTGGCGCCCTGTTTGACGATAACGGCATCGACGTTTATTTCCTGAATCGCCCGACATTGCCGGGAGTGACCTGCGCAAGTGACCTGGAGAAGGCGTTCAAGAAGGATCCAATCGGGGGAACACCTTTGGTTAGCACTGTTGATAGGATCAGGCGCGAGAAGATTGACCCCCTTGAGAGCAAGAAGCAAAAGGTTCTGCTGGTTATTGCGACCGATGGCCAACCCTCCGACGGCAAATCTGCATTCCACCAGCGGATCGCGAGCTTGCCGGAAAACGTGTATGTGTCGATCTTGGCGTGCACCGACAATCGGGCTGCTGTGGCGTACCTGGACGGGATGGATCGGTTGACTCGAGTCGACGTGACCGACGATTATATGACAGAGTTAGAGCAAATCCGGTCAAAGCAAGGAAAGTCGTTCAAGTTTTCGAAAGGTGATTACATCGCGAAAGCGTTGGCTGGACCGATTCAGCCTTGGTTAGACCAGCTCGATGAAGGGCGAGTCGATGTCCCTCAGTACAACAGGGTCCCTAAGCGCGATGCCAAGGGCACTTGCTGCACGATCTGCTGANNNNNNNNATGTCGATTGTCAAGTTCCTTATCGCTTCCGCCGTGGTCGTCGCGGCCGCCGCATTCACCACCGATGATGCTCGCGCGCTCGGGGACAAGGTCGTGGCTGTCGGCAAGGGCGCTGCCGCGAAGCTGGCGCCGATTGCCCGGGCCGGCGGGGACAAGGTCAGAGCCTTCAGCACGCACGCAGCAACGAAGATGGGTCTGGTCGAAGAATTCGGCGATGACAAGGCGCTTCGGCTCACAAAGCGCGGCAGACTGGCCACTGTTGTCGGTACTGCAGCTGGGACAGCAGCCGTTGGCGTCAAGGTTCTGCCGCGGCTCCGCATGAAATATGTCGTGCCCGGGGCGGCTGTCGCGGCCGCCGTTGGCGCTGTTGCCGGTGCTGACCATCTGCAGACAGCGTTCGGCAAGAACAAGGTTACGAACAAGCTCAAAGACCTGAAGACGAACTACATGCAGCCTGCCGTCAMGCGCGCCAAGGAGTTCGTTACCGGGAAGCGTACGAACCAAGGTCCGRACAAYGCGGACGAGAATGCCGAAGGGTCGGAAGGGCATGAGGATATTGACGAGGAGTCGGACGAGTCGGGCGAGAAGGCCCAAGAGTCGGGCGATAAGGCCCAAGAGTCGGTCGAGGAGGCAGAAGAGTCGGGCGAGGAGGCAGAAGAGTCGGGCGAGGAGGCAGAAGAGTCGGGCGAAAGGGCAGAAGAGTCGGGCGAGGAGGCCGAAGAGTCGAGCGAGGAGGCCGAAGAGTCGAGCACGAAGGCCGGAGAGTCAGAGTCGGAATGGGAGAACAATCTGAACTATTGANNNNNNNNATGTCCATCGTCAATATTTGGATTCGCCTCGGGCGCACAGCTATATCTCTGTCCCTGGCTCTGCTGTTCCTGTTCAATGGCCGCGACGTCGAGGCTGTCGTCACCGTTATGTACTCCTACGATGTCCCGGATTGGGCCGCTTCAGGTATGGAGCAACTTTTGGTGGCAGCTTCGGGAGATATTCGCAGGGAGACAGTTGCTAATGCGATCCACCACGGTCTGAGCGGTGGCGAAATTGACGATCGTAAATCCAGGTTCATCGATGGAGTCAAATGGCACGGAAGTCCCAATGTCTTGATCTGGGCCGCATCCAGTGGCAATACCGCAGTCTTGGAGCTGTTGGCGGCAATCGATGGTATTCCACTGACCACCCCAGATAAGGAACTTGATCAAACGCCACTGCACCACGCCGCTAAGAATGGACACGATCTCGCTGTCCGGATTCTGCTGGGCAGCCGTGTCAACATTGACCCAATCGACGAGAGACGGATGACACCCTTGCACCTTGCAGCAGAAGGTGGACACAGTGACGTTATCGATGAGCTGCTGAACATCAGATCTCACGGCCAGCGCGTTGCGGTCAGTTTGCGTGATGCCCGTGGTCAGACTCCGTTGTACAAAGCCATTCTACGTGGACACAGCACCGTCGTCAAGACCCTGCTGCTGTCCGGCTTGATTGATGACGAAGACAAACAGGCAGCGTGGCAATTGGCTCACGAAAAGTGCGATAGCCAGAGCGTGTCGTTGCTTCGCGATTACTGGCATCATTGANNNNNNNNATGACGAGCGCGTTCTCCGCGTCGCTGCTGTGGCTGGCGTCGCGCGCGCTGCGATCCGCGGCGCCCAAGGCGACGACGACCGCGGCGGCGGCTGCCTATACGCAGGTCCCGCCGTT-GGCGCGGCAAACGGCGTCGTTCTCGGCGGCTAGAATATTCGATAACGGGTCGCTGTATCTGCCGTTCGACCTGAACGGCGGCGAGCAGGGCGAGGTGGCGTACCCGGAGGAGGGCGACGCGGATCCGGACGTGGAGCGACGGCCAGACATGCAGGCCGATAGCACGCTGCGGAAGCGGAAGCTGAAGATGAACAAGCACAAGTTACGAAAGCGTCGGAAGAAGCTTCGAAGTCGCACAAAGGTCACGTGANNNNNNNNATGTCGCGCCTGGTCGTCGTCTGCTGCGTTGCCGCCATCGTCGCCCTGTCTCTTGCCAGCGCCGACGACACCAAGAACCTCAACACAAGCGCGCCAACTATCAA---CACGACAATGGCGCCCACCTGCCACCTGATCCAGACTAACAAGACCAACGCGGACGGCACGATCTCCCTCATCAACACCACAGAGTGCTCCGGCGACCGTACGGCAACGTCGGCAGCGTTCGGTCCGGTGAACCCGACTGCCTCCCTCATCGCTGTCCTGCTGGCCGTCCTGGCAATCGGCGCCTGANNNNNNNNATGGCACCAATGGCGACGACGCGCGCGGCCGTGCTGTTCATCGGCGCCATCCTGCTCGTGTCGATGATGTGCGTCGCTGACGCCGCCAAGAACCACGCCGCCGGCGACAAGGCGTCCGGCGGAGAGTCCAAGGTCAAGCAGCAGTCGGCGCCCAAGAAGTCGCTCATTGATGCGAGCCATTTCGACGTGGCGCGCCTGAAGGCGCAGCTGTTTGCATTGTCCACGGAAGTTAAAGTATGGCCACCCGGTGCGCACGTCCCGCAGCAGCACTAATCTGTCGATACAGGACCTGCACACCAAGTCGCCGCACGTCGTCTACACGCTCGTGTTCGCCGGCGTTGTCATCGGCCTGCTTGCCGCCAGCCTCCTCGGCGGCAAGCAACGCARCCGTGGCCCGAAGCTCGCCAAGCGGAAGCTGAAGTAANNNNNNNNATGCGCATCGTCGACCCCGTTCGTATGGGTCGCCCGGCCGTGTACTGCGGCCTTGTCGCGATCCTGCTCGTCTCCGGGGCCGCTCACGCTCTCACGTTGCGCTCCAGCGATGGCGTCGACGTTGAAGTCGACTCGTCGGCAGCCGTCGCCCATTCAGGTCTGCTGCGGAAACACCTGGTCGGCCCCGACACGCAAGACGGTATTGCGGTTGATCCCAYCGCCCTAAACGTCGCCAGCCCCGAATTACAGCACCTCGTCCGGTTCATGCACGACACCGCACCGACCGACGTACCATACCGGCACCATCTCCCGTTGATCCACTGCTCACTGTTGCGCGTTTGCCTACAGATCGGTCATGCTGGCGAATGGGTCACTTCCCAGATGTCCTGGATGGACGCCGACACGGTCGGCAGGGTGCTGGCGGMCTCGTTGTACCTCGAGATGCGCGCGTTCCTGGTCGCGGTCGTGTCTCTCGACGTCGACTGGTATCGCGTAGCAGCGTACCGGCCGGACGTGAATTCTGCCCTCGTACTCGTTACGAACGCTGCCCGGCTGTGCCGCTTCGCGCGAACCGCAGGTCAGAAAGCGATTGTGGACCAGATCCGTGATGCCCTTGCTGTGGATGCGACCCGCGCCAGCTYTGTGRTCAACAACGCGATGTGGGCCGACGGATTGAGGTTGATGCACTGGGTCGCATGCCATGGCGATCGCAATTTAATGGCGTTCCTGCTGCGCCTTCCCGGGGTCGACGTCAATGTGCGGGACATCCATCAGCAGACGCCCCTGCACTGGGCCGTCCGAGCTGATCGCCAGGACATGGTCGCTCTACTGCTGAGCACCCCCAACATTGATGTTAATGCGGAATCAGGTCGGGCGACAGCGTTGCATGTGGCGCTGTCCTCTATGCGGTACTGCACAGCCAACCTTGCATGGACGTACGACGCCGGAACCCGCGAGGACCGGCGGCGCCGCTCCAAGATCATGTCGATCCTCGCTAGGCATGGCCCAGCTGCTGTCAGCTGANNNNNNNNATGGTCGGAACGATGGGTGCCGGCGTTTCTGCTGTCGCGTTTTACCTATTATTGTCAGTGCGGACTCGGCTGCTCACGGAGTTGCCCCAGGCCATTGTGCGCGAACGCATCATGGCGGATGATTGGTCGACGCCGACCGGCCCGGTCGTTGTGGATGACGACGACCYGCATGGGGGGGCTGTTGTGGACGACTGGGACGCGTCCAGCGACGAGGAGGAGGTGGCGGCGTCGGCGTCCGTGCAACGGCCRSCGCCCGTGAAGAAGCCAGCGGCAGCGCCGGTGAAGCAGCCGGCGCCGGCGAGGCCGAAGTACGTCGAGCCGAGTCCCGAGGAGGTCGCCAAGCAGATCCGTGCGAACAGGCTCGCCGACGCCGAGGACCTGTTCGGTGCCAGCGACAGGAACGAAGCGAGGGCCACGCAGCGCCTCGACGAGAAGCTCGATGAGCTGGCGCTGGCGTCCGAGGACGATTACAGGGAATTCGCGGCGAACGTCGCCAAGCGCATCGAGGTGGAGCGCCGCGGCAACACGAAGCGGATGACCTTCCTGAAGGAATTGCTGAAAGCGGCGTCGGACCCGCTGTCGATCGAGGAGATCAACGAGCTCAAGTCGGCGCTGACGGTGGTCTACAACCAGAAGAACAAGGTGAAGCAGGCGGCGACGAAGAAGAAGAAGTCGAAGAAGGCGGGCAGGTCGCTGAACGTTGGCGGAGGCGGCATCTTCAACGAGGACGAAGTCGACGGCGCCGAGTTCTACGAGGAGGAAGCCTTCTGANNNNNNNNATGGTCCCAGGGTCGTCGTCGTCGTCGTCGTCGYCGTCGTCGTCGCCAGCGCCAGCGCCGAAGCAGCCGTCTGTGCCAGCYCCGGCTGTCGTTAGTCGTCGTCGCCRACCCCGGTTCATTCGCGGTCCGTCTCCTGTCCGGCCGCCGGCGACGGCCGCGGTCCTTCTGCCCGCGACATCGGTGCTGCGCCTGTGCTGCCGTGCGTGCCGGTTCGCGTCTGCTGACCACCATCATGTCGCTCCGTTTCAGGTCCATCCACTGCCATCGTCAGCCCCAGATCGCTCGCCGGCGTCATCATCAAGTCCTGCGCCAGAGGGTCCGTCCACGTCAACTTTGCCTGCACCAGCGAGGCCGTCCACGCCGTCGCCCTCATCGGCATCGTTGCTAGCGGCGCCTTCGTCGCCGACGTCGTCAGTAATATTGCCGCCGCCGCCTGGCGCGCTGCCCGCCATCGTCGTCTCGGTACGCCCAGGCTGGCTCTACATTGTGGCGCCCGATCTCACTACGTGTCTCTGCAGACCTGCAGCCTGACGTCGTCGACAATCGCCCAAATCGAGTCGTCGGTGTCACTGGCGACTCTGCCTGCGGCGGCATCGTCGAGCACGTCTGCGCCGGTGCCTCCCTTGTCTGCGTCGCAGGATGGTGGGACATCGGTGCCGTTGCCTCTCGTGTTGCCTGCCATCGTCGTAACTGTACGCGCCCGTGGCTGGCCAATCTGTTCGATTCGCCTGCTGACCACCGCCACGCCGTGTTTCGCTACATCAGGAGCAGGCAGCCGGTACATCGTCGCCGACGTCGTCAGCGGGTGCGCCTGTACTGTCACCGTCGTCGTCCTTCCTGCATGCTCTGCCGACAGCGTCTCCGCATCCGCTGATCGTTTCGTCGCCGTCAGGTCCCGCGATCACCGTACGCCAGCGTTCGCCAGCGCCGCCGGTGCGCCTTCGTGCTGACCGATTCCTTGACGCGCCAGGGGAACGCGTTGACACTACACCGGTCGTCGGTGAGCGCGCGCAAGCATAACGGGAGGGGTGCCTCGGTGCTGTTCGACTACGTGGCCACGTACGCCACGGAGCACGCCATCCCGTTCGCGACGCCTGCTCGCCTGCGGGAGCTGATCCTGCAGGGCAAGACGCAGGGCGAGCTGATAACGCCGACCTTCGCGGCCAACCTCGCCGAGTACATGCTAGTCCATGTGCCGTCGATTAAGGCCGACACGACGGCAATCGCGTACCTGCATGGGGCTCGTGCGGTGCTGTCCCGCGACTTCTTCAACGGAGAGAAGGTCGTATCGCTCGAGCGCGGCGATGCCATGACCAAGATCACAAGCAGGATTCGGGCGGTCCTGACGGCGCGTGCGCACGCTCAGAATCGTAGGCGACCGCGTGCCGCCGCCGATGCCACATGTGATCAACTAACGCACCGGGACCCGCCACGTCCCTGGCAGGCCCCTACCACAAGCCGGCACAGGCCCTGGATCGGTCTCTTTACGCGCGCTTCGTCCGCCATCTGCTGTTGTA--CGTGGCTGTACCGCGGTCGACCCCTGCTGCTGCGACGACGTGGCTGACGCAGAGCATTATGCAGAGAGAACACGTCGTCGTCCGTCGCTTTGTATGCCGTCGTCGTGTGGGCTCGGCATTTCTGTACCCGCATCAGCGACCTCGCATCCGTCCACTTGAGCGGAATTCGGTTCGATGCGTTCGCCCGTGGCATCGCCGTTGATATCTACCGGCCCAAGGTAAACCGACGCCGCAGGACGTCCCGACGCGCTCTGAGCGAGCCTGTACACTCTCACTTGTAGACGAACGTCACGCGGGAGCACAGGTCGGTATTCGACCTGACCGCAGAGCTTGACGTGGTGCTGGCGACGGCGCTCCAGTGCGCCGTCAACGGGTCGGCTAGCGACGCGCTCGTGGACTCCCAGATAGGATCGGGACCGGTGGGGACGCTGCTCAAGCGGTACGCCCAGCAGGCCGGCTCCGATGGGCTCGGCCCGTTGCTGACGCCGGACACGGCCAAGACTCACATGTTCCGGCACTCGGCGGCTGTCGACATGGAGCAGTACGGCGCGTCGTCCACTGCTCGGGCGTACCGGGGCG---GCTGGGCCCGCGCGCGCACCGCCGACGAACATTACCTGTTGTCCAACGACGTGTTCGCCGACTACATTGGCGCATGCACGACGGCGGGACACGACTGCCCCAAGGCGGGCGACCCGAAAATCGTGGCTCCATCGCTCGGCATCAGCAGCGGCGCCGCCCATCACGATACGGCCCAGCGGGTCCGGTTCGGCGATCAGCTCTTTGCAAGGGCGCCGACGCTTTCCAAGCCTGTCGTCCGCGTCCTGACAGCGGCGCTTCTGAGTCGGTGGGCGTTCGTGAAGGGCCTCCGAAGCGAGACAACAGGGGCGGAGCATTTGATGGTCGCGCGCGTCCGCGACGTCTGCGTCCAGCTCGGTATAGCGGTCGACGCGGTCGACCGCTGGTCAGCCGAGGTCGTTGCCAGTCACCGCTCGGACAACCCGCACGTCTTCCGACAATCAACCGGGGCCGCTCCGGCACCATCATCATCATCATCATCATCGGGCGCGGCAGAACCTGTTCAGGCGTTGTCGCCGGCGGTCACTGCGTTCATGGAATCACTGGAGGCCAAGGTCGCTGCGCTGGACGAGAAGATGGACAGCATCGCGACCGCCCTCCAGATGGCGACCGCTAAGGGCAACCTACCTGGCCAGCTCGCCGCCACCCATGCGCCCGATCTCGCCACCGCCGATCCCGTCACGAGATGCTCGACGACGACGTCGTCGTCGCCGTCTGAGACGGTCGACGCCGCAGCAGCCGTGTCGACGTCAGGCACCCGTGACGACCGCGACAATGGCATCGATGCTGTATTGCACCCGTCGTGGCCGGCGTGGAAGGCAGCCACGTACGCGTTCGTGAACGACCTGGACGGGGTCGACCTGACCGCCTGCGAGGAGAGCCGTCGCCGGCGTGTCGCGGATGCCTGTTTCTGGCGGGATCTGCTGTCGACGCAGCGGTTTACGCCGGACGGCATGGTGCCGCCGCCGACACTAACGCCGGCGCTCGCCGGCGCTGCGACGCTGCCCGAATGGACCCGGCAGGTCAATATGTATTTCCAGAAGGCGGAAGGTGCCCTGGTGCAATGGGTTCGGCGTCAAAGCGCCAAGCCGGGCCATGCGGGGGCCAAGCGCCGGAAGTGCACGACAAACTACCAGAGCTTGCGCCGGACGATACGCCATCTCCTGTAANNNNNNNNATGTCGCGCGCCGCTGCATCCGTCGTCGTCGTCGTCGTCGTCGTCATGGCCGCGCTGGCAATGGCAGCAGACAGCCCAACCCGGGGCCAAGGAGACGCAGCCAGCGAGGAAGCCCGGGAGATGAAGCACAAGCTCGCGCAGAAAGTCGAGGCGAAGGAACGCAGGTTGGAGGAGATCCACAAGGCGATCGATGAAATCGATCTGGACGGGTTCACCCGGGACCACAAGCGCCAACTCAAGGCCACCACCAGTCTGGAGGAATTCATCAAGGTGATCGACTCCTTCCCGAAACAGACGGAGATGGAGACGCCGGGAGACGAAACCGACGAGGGTGACGAAGAGCGGGAACCTGTTCGGCTTATCACAGGAGAAATCAGGGACCGCCTGGTTGACATGTATGAAGAAGTTGAGAAGCTGAAGAGGGAAATCGTGGATACGGCTCTCCGGGGACAGGAGAAGGAGTCTCGTGGCACCGGGGAGGAGAGCGACAACGAGGAGGGCACTAGCATCCCAGTCACTGTGCCTGGCGCTGGTTCATCGAACGGCAAGACCACGACGCCCGGGAAGAAGGCGGAGGCCTCGCATGTCCAAGAGAAGGAAGCGCCAGGCGGCCCTGATCCTAAGACCATGTCAGGTAGTGCGATGACGATGGGTGCCGCACCGGTCGTCGCTACGGCTGCGATCGCCGGTACCGTCGGGCTCTATGCGTACAAGAAGAAGTCGAGCCTGAAGAAGGGCTGGAACAAGGCGATCGCCTACCTGGGCAAGTCTCTGTCCAAGGTGCCGGCGGGGCCAGTTCCTTCTCCTGAGCCGCGTTCGACCCCGATGACGGTCGGTAAGGTTGCCGGTGCGGTCGCCGCTACGACTGCGGCCGCCGGCGCCGGTACCATCGGGTACTTTGCTTACACGGAGAACGACCTGGCGAAGGGCTGGAACAAGGCCGTCGAGAAGGCCAAGAACGTCGCCAACGCGGGCCTCCAGACGCTGGGCCTGCAGGAGAAGCCGGCGCAGACGCCGCCTGAGGTCGACCAGGCGACGTCGTCCGCCACCGGCGCCATCGTCTCGGTCGGTGCCGTCGTTGCCTGCGCCTTCGCCGCCCTGGCCTGANNNNNNNNATGCTCGCCCGCCTGTCCATCGTCGTCATGCTCCTGGCCGTCGCCACCGCCGAAACCGACATCTACATCTGCGTGAACGGCGTCACCCTCCTGATCGACGTTAACAACATTGAAGCGTTCCCCGGGTACACCATAGGGCAGTGCCCCACCACCGCTCCGGTGACGACGGCTCCCATGGAGACTGCAGCTCCCACTCCCGCACCGTCCACGCCGGCCGCTGCTCCCATGATGACGGCTCCGGCGGTTGCGAACGCCACCTCGTCCGCGTCGGCGGCTCCCTCGACAATGGCTTCTACCGGTACGAACGCCACAACGACGGCGGCTCCCATGACGACAGCTCCGATGGGCGTGAATGCCACGACAGCACCGACGGCGAACGTCACGACAGCACCGACGGCGAACGCCACGACTTCGCCAGCGGCGTCGATTGCGACCATGGCGCCGTCCGCTCCTGCTGCGATAACCGTTGCGCCGATGAGTGCGAGCACCAACAGTGGTGCGCCGACGAGTGCACCGAGAAAGCGCTGGGAGCACCAGCAGCACGCGTGGAAGGGGACGGGAACGTTCAACAGGGGAGCGATGAAGGCTGTTGAGCGGAACGGCACAATGACGCCGCCGCCAGACGCGGCGATGAACCCGGCGTCGCGCGTCCTCATGTTCCTCCAATGGTTCTCGCCGGTCTCCGTCTATGAAAACCCGCAGACCGTCATCATGTTCTTCCCGATGAAGCGCCACAATGGTGGCAGGCACGCGAACCACCACGATGTGAAGATGGGCAGGACCGCGCGTCGTATTGCCGACATGATGATGTCGGACGGCAACATGACGGTCGGCAATGGCCTCCTCGGCAACAGCAGCGCCAACCTGCCGGACGAGACACCCACCATGCGTATCAACTAANNNNNNNNATGTTGTCGCTGCTGCGATGGGCGGTCCGTGGGCTGGCGACCGCAGCGCCGTCGTCGTCGTCGTCAACGTCGCTGGCGCTGCCGAGCGCGTCGGCGCTGGCGCACGCTAGGCACCGGAACATYAAGGTCAGCCCGAAGAAGCTGAACGAGATCGTCCGGCTCGTGCGGGGGYTGTCGGCCAGCGAGGCGATCATCCAGATGCAGCTGTGCGAGAGGCGCAAGTCGACCGTCGTCCAGAAGTGCATCCAGAACGCGGTCAACAACGCCATCAACAATCACGGCATGGCGCTGGACCGGCTGTTCGTCAAGGAGGCCGTCGTCGGGCGCGGCCAGTGCRYGCGCATGCTCATGTTCCACGGCCGCGGCCGCGTCGGCAAGCGCGTCAAGCGCCGCTCGCACCTCACKGTCAAGCTCGCCGAGCAGCCGTTCGACCCGAAGGAGCGACGTATCGGATCGTTCGGCCCGACAAAGTCCAAGATGGCCCTGACCTTCCGACGACTGGGCGTCAAGCGGACGCTGTGANNNNNNNNATGGCGCGATCCTTTGTTGCTGCGGTGACGGTTGCAATGGCCCTGGCGTTGGCGGCGGCGCAGGTCCCAGTCACGTCCAAGTTTAAGTTCGGCGAGTTCTTTCGAGGGTACGGCCAATCATCACGTCTATACATGTCAGGTGCTGAGGTCCCGTCAGGGAGTTTAACGTTGTCGTCAGCAAAGGGGATGTTTCCCAGGGATATAACCCCGGTATGAGTACGCATTAAATACGACACTGCTCGTATGACTGACAAATCGTTACACAGAGCCATCCTCGATACTGAAGTTGAACCTGAGCGAGTCGGCTGCCAAGACGGCTGACTCTCCAAAGATTCTGTTCGGCGAATCCTTCATTAACAACACTGAAACCGGTGCGATTCACGACCGTGGAGTCATCGAAGTGTCAGCTCGTTGCGCGTTCGCTGAATGGTAGGATTTAACTGTTGTGTCTACAGCGAATTCAACAGCGACGATCTGAACTCGGGCGCCCTGAAAGCAGGGAAAGACGATGGGTAAGCCGTGGCGCATAGTCAAAATCCATAAGCTCTTCTGAATGGTCATTAAAGGCCGGTGTCCACGTTGTACGAGTTCCACTTCGATGTCGTTCCCAACGGTGTTGCCATTTCGACCGGCCATTTCAAGGCGACACCTGATTCCCCGGAAACGGCATACACGTTCCAGATCAACTCCTGGGACTCGTTCACGTTCACGAGCGTGGCATCTGATGGCAAGGTTACGTTCTGGTTCGGCCAGCGCGTCAAGACTGAACTCCCCAAGAGCTTTCTCTCGAAATACGGATCGACGCTCCTACTCGTTGCCGTGTTCGGCTTTAACATGCTCATCCAGCGCAAGCTGAGGAAGGATACGACTCCGAACGTTGCCCAGAAGGCCTCGGAAGCCAAGAAATCCGAGTAA
>P.b-4-BNAP-(-/-/-/-)-CAN/SK
ATGAAGCCGTTCGTGCTGTCGTTACTGTCGTGCGCCTTGCTGGTCGCGGTTGTCGTCGCTGATGGCGGCGACCAGGTCGGTGTAGTACATGTGCCGGTGGTGGTGACGACGAAGCCGCAGGAGCCGTCGACGCCGGTTCCCGCGTTCGCGCAGCGATTCCTGAAGCAGAAGTTGCAGACAGTGCAGCGCGACGCGAAGACGTTAGGCAAACCGATCGGGATCGCGGCTGGTATGCACCTGGGGATGAACGCGCTGGACCGGTACATGGGCGCCGGCACGGGTGCCAATCGTKTCCGGCGCGCTGTGGCCCAAGGCGCCGCTGGCCTCACCCTGTTCTCGCTGCGCCCGACCGAGTTCAGCGCCATGCTCGCCTACAGGGCGTTYCGTTACCTGCGACGGCGCCTGCGCAAGGACGACACGACATCTCCACGCCCGTGANNNNNNNNATGAGGACGGGGACGCAGGCGATGGTGGTCGTGGTGGGCGCCGTGTGCGCGCTGGTGGCCCGGGCCGAACTCAGGGGCGTGATGAGCTCGCCGCTGGTCGACATGGGCCACATGCACCAGCACGACATGGGGCTGGCGCACAACCTCATGTTCGACCGGGACCACGTCATCCGCGACCAGGACGACCACGTCCACCACGAGATGGACCACCACCACCTGCTGGGCGACGACCGGCACGCGATCCACGACCACGACATGCTCGACCACGACACGTTGCTGGCGCACGGCACGTTCGGCCACGACGACCTCCTGCACCACGACGGGCACGACTTTGCGCACGAGGGCGCCTTCGGCGACGTCGACGAGGACGTCCACGACGACTTTGCCGGCGCCGACGAGTTCATCGGCGACGCCGACCATGGCATCGGCGGCTTCCACGACGACTTCCACCACTGANNNNNNNNATGGCGTGGACGGTTGTTGTTGCTCTTGCTGTTGTTGCCGGGTACATCGAGGCGGCCAGGGCGACTCCAGACTGGACGACAATGTCATGCACCGCGAACGCTGCGCTCATTGCGAGCTACAACAGCCTGACATGGGATATACAGTACCAGCGCATCGGCAATGGGACGATGACGATCTACAGCAGCGACGACCGATTTGAGCACCCGGCAACGATCGAGTGCAAGGATGCCATGCCAGACCCGCTGATGGTCTACGAGCCGAGAGACGAATGCCTGTATTACAGCTACTACAACCGGTTCGGCAAGGCGCAATGGWCAAAGTACTGCCTCGGGAAGATGTCCCAGGACGGGTACGCCATCGAACGGTTGTGCCACGGCGCGTCCGGCGAGGTCTACATGGCGACGGTGAATCCCAAGACAACGCAGGGCGTTATCGTGATACTGTTCGCATCCGAAGAACTCCTAAGCCGCAGCGGCATCTGGACCAATGACTGGTCCAAACGCGTCCTGAAGATGGCCGACTTGGTGAAGGACAATTGCCCAGAGGCGGCGCCCGGCAAGACCGCCGCCCACCAGGGGTGGTGGAACCCGCTTCGCCATTGCTTCGGATGCCGCTGANNNNNNNNATGAAGTTGTTGCCAGCGACAGCGTTGGTAGTCGGAGCCGGGGTCGGCTTGGCGTACGCCGCTGGCAGGCCATCCCGACGTCAGTTCGTGAAGAGCGTAACGGTTGCGGCGCCGATCAGCGTCGTCTGCCAGGCGCTTCGCGACCTGGACACGTACTTCAAGCTGTGCGAGCTGCCCGGTGAGCAGTACGCCGTCGAGGGGTGCACCACAGTCGACAAGACGACCACGTTCCAGGTCGTCCACCGCCTCCGATTCGGCAAAGTCATCCGCACCTGGGCGTCTCGAGCCGAATCCGATGCCGGCGACGGCGTCGTCGAGTTCTGCGACACGTTCCAGGCGTGGAGCTCCGATTTCAAGATTGTGTTCCGTTTGAAACGCGCCGGTGAGCAACGCACGCAGGTCGACGTCGTCTGGGCCGCCACTGGCCCTCAGTGGCAAACGCTGTTCTTCTCGCGCATGGGCCCGAAACAGTTCGATATCCGGTTGGCTGGCCTGAAGCGGCACTGCGAATCGGTGGCCACCAACCACGGCAACCTCCCATGANNNNNNNNATGACGACGAATTTGCCGGTGGCGGCGCTGCTGCTAGCAGTGCTGGTGTGGGGTGTATGCCACGGCCAGGAGGAAGCGGCGCCGACGGGGCAGGCGGTGACTGCTGCGGCGCACGTGGATGAGGCCGGGCAGACGCTGAACGAGCGAGGGTTCACGGACGGACCTGGCGGTCTGAATCGGTTCGTCAACGGGTTGAAGCCCGCGGTCGAAGAGATCGCCGGCGACCAGGCCGGTGGGATCGCGTCCATGGGCGTGCACTCCGTCGCCAAGTACGTGACGGAAGCGGTGGCGAACAAGTGGGTCGTCGGCCGGTTGTTCATGGCGTACCTGTGGGGCAACCGCCACACGGTCGACGAGCGTCTCGGCCAGATCGCTGTCGACTACGCCGTGCCGAAGGTCCCGATTGCGGGGGGCATCTACAAGAAGTACCAGGAGGTGATGGCCGCCGATTATGCGGCCAAGGTCGTACCTGGGCCGAACATCGTCAAGCACCACGTTGGCGGGTACGTCGACCGCATCGCGAAAGATCAGGTTCACGCTTTCGTGGCAGCGCCCGTGTACCGACAGGTTGGCGGCCACGTCAACAAGGCGCTTGGCGTCGTTGCGAAGGAGGCCGGCGAGGCGCTGGAGCCGCACGCGCCGGAGACCGTCGCGGCCGGCCGTGCATTCGGTGCCGCCATGAAGCGTCTGCTCAAGGGCCCATCCGACGAGGAAATGGAGGAGTTCTACAAGGAGCACCCGTCGAAGAGGATAACGGATGGTGGCGGCAAACGGGAACGGTCGCGGAACACGTCGTCGGGCACCGTCGCTCCAACGTTCACTATCGCGACCACGATCATCGCCGGCCTGCTGTGTATCATGTGANNNNNNNNATGGCGCGATTCGCATGGTCGTTGATGATGGCGCTTGCTGCTTTTTGTATTGTGCAGAGGGCGGTCTCCGTGCACTGCTCGCTCTGCGGGGAGGCGATGGAAAGGACGCTGCGCTGCGGTGGGTGCAAGGCGACCCCGTACTGCTCCGTTAAATGTCAGAGGAAAGACTGGCCGCGCCACAAGCCGATGTGCAAGACTGATGGTGGACCAAAGCGGGTGTGCGTCGTCAGCAAGCAAGCCGCTACGCAGCGCCCGAACACGCTGGGGTCAGCTCGATTTGATAACGCGACGAAGGGAATCGTCTCGCTATTGGCCTCTCTGATCGATAATGATAACGTCCTTCCACATGTCGAGTCAAACCCCAGTTTCAAGGATTCGTTTCAAGCGAAGGTGCAAGCACTGTCGCACGATTTCGAGAGTGTGCTACAGAACTGCTTGGGGACGGAACAGCCGCTCCACCTCATCAAGTACGTCCGTGAGAACAAGCCTGCGCTGACCGAACGGTGGCTTAAAGTGGTCTTGATCCCTTCGTTTGAGGAAGCGCTACCCAGCCAGGTCGTATCATCTTTTCCCAATTGGTTCGACCGTGTGACGGAGGAATTGCGTATAATCGCTGAGGAGGTGATCGACGGTGCGTTGCAGTCCCTTGAGGATAGGAAGCATTCTGGCACGAGCTTCAACAGCTGANNNNNNNNATGTGCAGTCCTCGTCTGTGTTTCGCGCTGACCGGCCTGGTCCTCCTGGTCGTAATCGAAGCCGAGCGGCATGTTCGCGTCACCTTGAAAGCGGTCGATGGCGACGACGCCCCAACGATGGAATGCCTCGTGCTGAACTTGAACGACAATGGCGCGCTCCAAGAATACAAGGCGTACCTGAACGCCCACAACATCATGATCAACCCCGCGTTCGATACGAGGTCTCCGAATGACAAGCTTGGCGACTTCCTGAACTTGCTGTCGCTCCGACAGGAATGTATCTATCGTATGCAAGCCGGCGCGAAATTGTGCTTGTTTGGAATGCAGGGGGCCGGCATGCTAAAGGACTCTCATCCGTACCTAGCTACCTGTGCTGCCGCCGCGGCCGGCGTTGCTGCCTCAGATGCCATTTGTACTGGGGTCATTGATTTTCCACGGGAACGCAAAGTTAAGGCGGCCCTGCACCGGTTCCTTGCACAGATCGTGAATCGCCACATGGTGATCCCCATGATCGACCCCATCATCACGGGCGAACTGATCCGTCATTGGATGTGANNNNNNNNATGGCAGTGGCACGCGTCGTTCTGTTCCTGTTCGCTGTCTGTGTTTCCAGTGCGGCTGCGTCTTCCACGACGAGCAACGCCACCAAGCTTGTCGTCCGCGACATTGCGCAAGCGGGATACAACGGCCTGGATCGGGCCGGCGCCCTGATCATTCGCACGTTCGGCAGGCACGCCAATGCCGTCGTGGGCGGGCTTGGCGTCTACGGGGCGTACAAGTTGGCGTCCGATATTGACAAAACATTACAACTCGGCTACATCCAGAAAGGTCGCAAAGCTGCTGTCGTGCTTGCTGGTCTGATCGGCACCGTTCTTCTCGGACACGGTCCCCGTCGCACTGCCAGCGATCACAACTCGTACACTGCGTCAAGGGGAAGGGCGCATGCGGCGCGAGCATTTGGTGTTAACCCGCAACGAAGTACCGGTAGGGTGTCGACGCGTCGCCTTCGGACACGGGTGTCGCGGCTTGACGAATCCCACGAGTCGGACGTCGGTTCAGGCAGCGGCTGGGACAGCGTCAGCGGAACCGACAGTGCATACACTGACTCCGATAGCGATGACTTCTGANNNNNNNNATGCGGCCCATCGTCMTGGTTGTCGCCGTTATTGTCGTCCTTGCTGCCAGCGTCCATGGACGAATGCCCCGCAGCCACCACCCGAAACATGACCTCAAGTTACTGGGGCGCACGTTGCGCACGCTGCTCAATCCGGTGCATGCCATGAAGGTGACCGGCTTCAACCAGCGTGATCCCCATTACAAAGGAGCGATCGTGACGGCCAGCGTATCGAACATGACAATAGTCGACCTGTCACCGTTCATGCTGCCTCGTATGAACGGCAGGCTGAAATCGGGTATCCGGCGACTCGCCCAAGCCCCAGTCACGCTGTCGTTGGTCGCACTGAACACGGCGCTGTTCGTGGCAAATCCTGTCCTGACACCAAAGAAGCTTAGTTGGGCGGGATGTACGAAGACCTTGCTGAACAGCCCGTTGCAGGGCATAAAACGGGCACTGTCCAGCATGACGCATCACATCAACGCCGAGCATCTCATCGGTAACATGATCGTCTTGTCCCAAATCGGGCCCATTGTCGAGAAGAAGCTCGGGGCAACCAAGTTCGCCCTGACGTACCTACTGAGCGGTGCGGGTGCTTACCTGGCCCATGCGGCGTTCGAGCAGAGGACCTGGAGGTGGCTTCCCGTCCTGGGCGCATCCGGTGCCATCTACGGCATCATGGGCGCGTCCGCTGCTCTCATCGCCCAGGTTGCTGCTGAGCGCCCCGGATCCTTCGCCAGCAACTTGATCGGCATGATGACTGTTGCTGACTACCGAATGACGATGGACGGGATCCTGGCCGGGTTCATCAGCGTGCTGGTCCTATCGGTGACGTGGCTGGTCGGTGGCACACAGATGCAGAGTGAGTCGTGGACGCTCGGGGTGAAAATGACTGTCTCGGGGCCATACTTCGGGTGGCCCACCACGTTGGAAGCGTTATCAAGCACCGCTAAGTTGATGGTGTCTGGCACGATCGGCCACGTCTGCCACATGGGCGGATGGGTGTTCGGGTTCCTCCTCGTGCTCATGTGGGATTCGACGTCGTCGATGCGCGCCCTACCCGTCATGGGCGCGCTCACCGGCCTATCGCTCCTCATCAGGTCTGGGCCGACAGAGCCAGCAGGTTTACACGGCCCCGTGCGAATGTTCGCCACTCCGCCGCCCTCGCCTCGCAAGCACCTCCATCTGTTCTAANNNNNNNNATGTCGAAACTTGTGATCACGGTCGCGGTCGTGGCGACGGTGTCGKTCGCCCAGATGATTCCGATTAACCCGCCGAACGGCGTCTGGGCCCCTCCTCGTGCAGACAGCCGCTGTGGTCCCGACTTTGGATGGGCGGGATGTGGCGATGGCCTATGCTGCTCGGCTTCGGAATGGTGTGGCAGCGGCCCAATGCACTGCGGTGGCCCGATGGGCAACTGGGGCCAGGGAGGCGGCAACAACTGGCAGGGCGGCTGGGGCCAAGGTAACAACTGGCAGGGCGACTACAACGCCTGGCAGGGCGGCTACAACGACTGGCAGGGCGGTTACAACGACGGGCAGGGCGGTTGGAACGGCAACGGGCAAGGCATGGGCCCGCCTAACGGCGCCTGGGGACCGCCCCGTGGTGACTCGCGCTGCGGCCCTGATTTCGGATGGGCCGGATGCGACAGCGGCCAGTGCTGCTCCATGTCTGAGTACTGTGGCTACGGTCCTCAGTTCTGCAACAACAACTGGCTGTAANNNNNNNNATGATCACCAAGATCGTCGTTGTTGTCGTCGCGTGGGCATTGGCGACAGCACCCGGGTCGGGCATGGAGGACTCGGATTGGACCAAGATGGTGGACATCAACGGTATTGACAAGGTCGAACTGCTACACGAACTGTGGAACAAAAGGGAACCCGCC---CGGTGGTATCGAGGATCGGG------------CGCATTCGATCATGCGGAGGCCGAGGGCGCCGTGCTGCGCCACATTGACTACTTCGAAGGTCGCTGCATCAAGACGGACTTGTCCGGGAATATGGCGAATGCGTTTTTCTACGATTACGATACGGGGCCCGGTACGTTCGAGCGCATCGTCCAAGGGCTCCGTCAGAGCAGCAGCAACCGCACGTCCGCGATCCGCTTGCCTTGANNNNNNNNATGGCCGTCCTGAACGTATGCATGTTGCTGGCAACTTTTCTAATCTTTTTCCTGGCTGCCGCCGTCGACAACAACGAGGGCAGCGTCTTCGCGAAAGGCAAGTACCGTACCAAAGGCCAGGCGTCGTCATCCCGGGTACGGAGCGAAGACCACAACTGCCAGCCCGGAGACTCGAATGACAACCCTCTTTGCGTGCTTAGGAAGTGGTACAACGCCGACTACGGAACGTCTGACCTCCAGACCCCATGCGAGCACTACGCCCGGCAATTGCCTTCGACGTCGGCGCCGAATCATCTCCAGGCCGGGTACAACGACGTCCAGACCGCACCGTACAATAGCCGGCGCACCTCTGACCACGGAGTCTTGCCCGCCTCTGAATCCGGTAGGGACAATAGCCCCTACCGTCAACGAGCTGGTGAACGTCCCGGAATGCCAATATCGTACATCCCGAGCGAAGGCGGCAGTTACTATCACGCCCGTTCAGGTCCCCGTTCACAGTATCTGTACTTCGACGTCGACTATGCGACGTATCATGGGAT------GATCCCCTCGCAGCCGATTCATG----AGCCGCCCCATGCATCGATATCGTCGTCGCGACAGACTGTCCAGAAGCAAGCTTATAGCAAGAAGAAGACGGACTGCAAACAGCGACGCCGCGATTGANNNNNNNNATGGGGACGTGGCACGCCGTGAACGCGC---TGGTGGTGCTGTTGGGCGTTGCTGCCGTATGCGACGCCGCCGCTGCGTATCGCCCGGTGGTCTTCATGCATGGCCTTGGGGACAGTTCCGCCCACCTGGAGGGGCTGGTGTCGGGTCTGCAGCGACGGTACCCGGGCATGTACGCCTGGGCCGTCCCGKTCTGTAATGGGCGGTCCTTGATGACGACGACGATGAGCGACCAAGTCCAGGCGTTCACCAGGGCCGTCCAGGAAAACCATCGACTCACTAACGGGTTCAATCTTGTGGGATTGTCGCAAGGCGCGCTGGTCGCGCGTGCCTATGTGGAAATGTGGGTCACCAGATCAGGACGCCGCGCCTGACGAATGATTTAAGCCGCGTCGTAGGTACAATGTCCCCAGAGTGCATCGTCTCATATCCGTGGTGGGTCCTCAGGAAGGTGTTGACGGGTGCCCGAAGACCGTTCCACGGTTCCTGTGCGACCTGTTCGAAGCCGATCCCTACGACGCGCCGGTCGCTATCAGCGGATACGTCCGTCTACAATCTACGTATGCGTGTTTCCTGTTCTAACGCCGTCTGTACGTAGTGGAAGGACGTCAACAACAAGGACGAGTACCTCGTGAAGTCGCCGTTCCTGGCTGACAGTATGATCGATCGCGTGCTTAGTGCCTCACCTGGGCGTTAACTGCATCGTGCTAGTCAACAATGAGCGCCCAACGAAGAACGCTCAGTACGCCGACAACATGCGATCGTTGGACATGTACGTGCTGGTGCAAGCGGCCAACGACACGGTCGTGACGCCAAAGGCCAGCGAGCACCACGGGTTCTGGGCCTGGAACAATGCCAGGACGGTGGTGCCCTTGCGGCAATCGCCCGGTTACCGAGGCGACTGGATCGGCCTGAAATCACTCGACCGGCAAGGCAAGATAGCGTTCCTGCAGTTCCAGGGCGACCATGTAGACGTTGTACGAGTCGGGTTCTGGGACGATCGGATCGTTCCCCTGCTTGACGATCCCATTCCCATCGTCCAGGGGGATGGCCACTCTTCGGCAATGGAGTAANNNNNNNNATGCGGAGCGTTGCCGTTGTCGTTGTTGTTGTCGTCGCCGCGATCGCCGCTGTCGTCGTTGTCGGGCGCGACGTTCACGTCGATGAGCCTATCGCACCGACTGCGGATCCCTCCGTTACGAAGACGATGCCGCATCACGACACGGACGACGTGCCGCGTTCGCACCATGAGGAAAGCGCCGAGGTGCCCCGAGCGAAGTCGTCGCGACGCGGTTCGGCCCTCCCGGATTTCAGTGAACTGCTGGAGAAGGCGAAAAACGATGGGCTGTTTGACATGTTCGCCGGCCTCAATGGCGAAGGCGCCGAAACGCMCACGGACGAKCATGCCTCGACGATTACCGAGTTGGAATCGGCGTTGTCGGAAGGCATCGACCACCTGAGCAAGGCGCCCATGGAGGACATTCTGCATCATGTCGAGCAGGGTCGCGACTTCGGCGAGATCCTCGGCAACCCGAACTGGTTCGCCAAGATGCAGACGATAATGGAGCAGACGAAGGATGACCCGAAGGCGCAGAGCATCCTCATGAACGCCATGGTCCGGAAGATCCAGGACAAGCGTGGCGACATGGGCCGCGCTGAGTTGTGANNNNNNNNATGCCGCTGCTGCTCTCAATGCTATCCTTGATGATTTGGTCGCCGGTATGCATACGTGCAAGTGGTGGAGAAACGTCCTGTGACCGAACGGAGAAGCTGGCTGTATTCGAGTCCTGGGCAGAGGAGCTGGGTATCAGAAGCAACTTCCGTTCTGCGATGTATGCGTTGGGCGGATTTGAGATCATCGTCCTCTGCGACGATTCGGAGTCCATGCTTAGTAAAGACGTAGTCGACGACATGGGCAACAAGATGACGCGCTGGGACGAGCTACGGGACACCGTTAAATTGATTGTCGACTTTGGCGCCCTGTTTGACGATAACGGCATCGACGTTTATTTCCTGAATCGCCCGACATTGCCGGGAGTGACCTGCRCAAGTGACCTGGAGAAGGCGTTCAAGAAGGATCCAATCGGGGGAACACCTTTGGTTAGCACTGTTGATAGGATCAGGCGCGAGAAGATTGACCCCCTTGAGAGCAAGAAGCAAAAGGTTCTGCTGGTTATTGCGACCGATGGCCAACCCTCCGACGGCAAATCTGCATTCCACCAGCGGATCGCGAGCTTGCCGGAAAACGTGTATGTGTCGATCTTGGCGTGCACCGACAATCGGGCTGCTGTGGCGTACCTGGACGGGATGGATCGGTTGACTCGAGTCGACGTGACCGACGATTATATGACAGAGTTAGAGCAAATCCGGTCAAAGCAAGGAAAGTCGTTCAAGTTTTCGAAAGGTGATTACATCGCGAAAGCGTTGGCTGGACCGATTCAGCCTTGGTTAGACCAGCTCGATGAAGGGCGAGTCGATGTCCCTCAGTACAACAGGGTCCCTAAGCGCGATGCCAAGGGCACTTGCTGCACGATCTGCTGANNNNNNNNATGTCGATTGTCAAGTTCCTTATCGCTTCCGCCGTGGTCGTCGCGGCCGCCGCATTCACCACCGATGATGCTCGCGCGCTCGGGGACAAGGTCGTGGCTGTCGGCAAGGGCGCTGCCGCGAAGCTGGCGCCGATTGCCCGGGCCGGCGGGGACAAGGTCAGAGCCTTCAGCACGCACGCAGCAACGAAGATGGGTCTGGTCGAAGAATTCGGCGATGACAAGGCGCTTCGGCTCACAAAGCGCGGCAGACTGGCCACTGTTGTCGGTACTGCAGCTGGGACAGCAGCCGTTGGCGTCAAGGTTCTGCCGCGGCTCCGCATGAAATATGTCGTGCCCGGGGCGGCTGTCGCGGCCGCCGTTGGCGCTGTTGCCGGTGCTGACCATCTGCAGACAGCGTTCGGCAAGAACAAGGTTACGAACAAGCTCAAAGACCTGAAGACGAACTACATGCAGCCTGCCGGCAAGCGCGCCAAGGAGTTCGTTACCGGGAAGCGTACGAACCAAGGTCCGAACAATGCGGACGAGAATGCCGAAGGGTCGGAAGGGCATGAGGATATTGACGAGGAGTCGGACGAGTCGGGCGAGAAGGCCCAAGAGTCGGGCGATAAGGCCCAAGAGTCGGTCGAGGAGGCAGAAGAGTCGGGCGAGGAGGCAGAAGAGTCGGGCGAGGAGGCAGAAGAGTCGGGCGAAAGGGCAGAAGAGTCGGGCGAGGAGGCCGAAGAGTCGAGCGAGGAGGCCGAAGAGTCGAGCACGAAGGCCGGAGAGTCAGAGTCGGAATGGGAGAACAATCTGAACTATTGANNNNNNNNATGTCCATCGTCAATATTTGGATTCGCCTCGGGCGCACAGCTATATCTCTGTCCCTGGCTCTGCTGTTCCTGTTCAATGGCCGCGACGTCGAGGCTGTCGTCACCGTTATGTACTCCTACGATGTCCCGGATTGGGCCGCTTCAGGTATGGAGCAACTTTTGGTGGCAGCTTCGGGAGATATTCGCAGGGAGACAGTTGCTAATGCGATCCACCACGGTCTGAGCGGTGGCGAAATTGACGATCGTAAATCCAGGTTCATCGATGGAGTCAAATGGCACGGAAGTCCCAATGTCTTGATCTGGGCCGCATCCAGTGGCAATACCGCAGTCTTGGAGCTGTTGGCGGCAATCGATGGTATTCCACTGACCACCCCAGATAAGGAACTTGATCAAACGCCACTGCACCACGCCGCTAAGAATGGACACGATCTCGCTGTCCGGATTCTGCTGGGCAGCCGTGTCAACATTGACCCAATCGACGAGAGACGGATGACACCCTTGCACCTTGCAGCAGAAGGTGGACACAGTGACGTTATCGATGAGCTGCTGAACATCAGATCTCACGGCCAGCGCGTTGCGGTCAGTTTGCGTGATGCCCGTGGTCAGACTCCGTTGTACAAAGCCATTCTACGTGGACACAGCACCGTCGTCAAGACCCTGCTGCTGTCCGGCTTGATTGATGACGAAGACAAACAGGCAGCGTGGCAATTGGCTCACGAAAAGTGCGATAGCCAGAGCGTGTCGTTGCTTCGCGATTACTGGCATCATTGANNNNNNNNATGACGAGCGCGTTCTCCGCGTCGCTGCTGTGGCTGGCGTCGCGCGCGCTGCGATCCGCGGCGCCCAAGG---CGACGACCGCGGCGGCGGCTGCCTATACGCAGGTCCCGCCGTT-GGCGCGGCAAACGGCGTCGTTCTCGGCGGCTAGAATATTCGATAACGGGTCGCTGTATCTGCCGTTCGACCTGAACGGCGGCGAGCAGGGCGMGGTGGCGTACCCGGAGGAGGGCGACGCGGATCCGGACGTGGAGCGACGGCCAGACATGCAGGCCGATAGCACGCTGCGGAAGCGGAAGCTGAAGATGAACAAGCACAAGTTACGAAAGCGTCGGAAGAAGCTTCGAAGTCGCACAAAGGTCACGTGANNNNNNNNATGTCGCGCCTGGTCGTCGTCTGCTGCGTTGCCGCCATCGTCGCCCTGTCTCTTGCCAGCGCCGACGACACCAAGAACCTCAACACAAGCGCGCCAACTATCAA---CACGACAATGGCGCCCACCTGCCACCTGATCCAGACTAACAAGACCAACGCGGACGGCACGATCTCCCTCATCAACACCACAGAGTGCTCCGGCGACCGTACGGCAACGTCGGCAGCGTTCGGTCCGGTGAACCCGACTGCCTCCCTCATCGCTGTCCTGCTGGCCGTCCTGGCAATCGGCGCCTGANNNNNNNNATGGCACCAATGGCGACGACGCGCGCGGCCGTGCTGTTCATCGGCGCCATCCTGCTCGTGTCGATGATGTGCGTCGCTGACGCCGCCAAGAACCACGCCGCCGGCGACAAGGCGTCCGGCGGAGAGTCCAAGGTCAAGCAGCAGTCGGCGCCCAAGAAGTCGCTCATTGATGCGAGCCATTTCGACGTGGCGCGCCTGAAGGCGCAGCTGTTTGCATTGTCCACGGAAGTTAAAGTATGGCCACCCGGTGCGCACGTCCCGCAGCAGCACTAATCTGTCGATACAGGACCTGCACACCAAGTCGCCGCACGTCGTCTACACGCTCGTGTTCGCCGGCGTTGTCATCGGCCTGCTTGCCGCCAGCCTCCTCGGCGGCAAGCAACGCAACCGTGGCCCGAAGCTCGCCAAGCGGAAGCTGAARTAANNNNNNNNATGCGCATCGTCGACCCCGTTCGTATGGGTCGCCCGGCCGTGTACTGCGGCCTTGTCGCGATCCTGCTCGTCTCCGGGGCCGCTCACGCTCTCACGTTGCGCTCCAGCGATGGCGTCGACGTTGAAGTCGACTCGTCGGCAGCCGTCGCCCATTCAGGTCTGCTGCGGAAACACCTGGTCGGCCCCGACACGCAAGACGGTATTGCGGT---TCCCACCGCCCTAAACGTCGCCAGCCCCGAATTACAGCACCTCGTCCGGTTCATGCACGACACCGCACCGACCGACGTACCATACCGGCACCATCTCCCGTTGATCCACTGCTCACTGTTGCGCGTTTGCCTACAGATCGGTCATGCTGGCGAATGGGTCACTTCCCAGATGTCCTGGATGGACGCCGACACGGTCGGCAGGGTGCTGGCGGACTCGTTGTACCTCGAGATGCGCGCGTTCCTGGTCGCGGTCGTGTCTCTCGACGTCGACTGGTATCGCGTAGCAGCGTACCGGCCGGACGTGAATTCTGCCCTCGTACTCGTTACGAACGCTGCCCGGCTGTGCCGCTTCGCGCGAACCGCAGGTCAGAAAGCGATTGTGGACCAGATCCGTGATGCCCTTGCTGTGGATGCGACCCGCGCCAGCTCTGTGATCAACAACGCGATGTGGGCCGACGGATTGAGGTTGATGCACTGGGTCGCATGCCATGGCGATCGCAATTTAATGGCGTTCCTGCTGCGCCTTCCCGGGGTCGACGTCAATGTGCGGGACATCCATCAGCAGACGCCCCTGCACTGGGCCGTCCGAGCTGATCGCCAGGACATGGTCGCTCTACTGCTGAGCACCCCCAACATTGATGTTAATGCGGAATCAGGTCGGGCGACAGCGTTGCATGTGGCGCTGTCCTCTATGCGGTACTGCACAGCCAACCTTGCATGGACGTACGACGCCGGAACCCGCGAGGACCGGCGGCGCCGCTCCAAGATCATGTCGATCCTCGCTAGGCATGGCCCAGCTGCTGTCAGCTGANNNNNNNNATGGTCGGAACGATGGGTGCCGGCGTTTCTGCTGTCGCGTTTTACCTATTATTGTCAGTGCGGACTCGGCTGCTCACGGAGTTGCCCCAGGCCATTGTGCGCGAACGCATCATGGCGGATGATTGGTCGACGCCGACCGGCCCGGTCGTTGTGGATGACGACGACCCGCATGGGGGGGCTGTTGTGGACGACTGGGACGCGTCCAGCGACGAGGAGGAGGTGGCGGCGTCGGCGTCCGTGCAACGGCCAGCGCCCGTGAAGAAGCCAGCGGCAGCGCCGGTGAAGCAGCCGGCGCCGGCGAGGCCGAAGTACGTCGAGCCGAGTCCCGAGGAGGTCGCCAAGCAGATCCGTGCGAACAGGCTCGCCGACGCCGAGGACCTGTTCGGTGCCAGCGACAGGAACGAAGCGAGGGCCACGCAGCGCCTCGACGAGAAGCTCGATGAGCTGGCGCTGGCGTCCGAGGACGATTACAGGGAATTCGCGGCGAACGTCGCCAAGCGCATCGAGGTGGAGCGCCGCGGCAACACGAAGCGGATGACCTTCCTGAAGGAATTGCTGAAAGCGGCGTCGGACCCGCTGTCGATCGAGGAGATCAACGAGCTCAAGTCGGCGCTGACGGTGGTCTACAACCAGAAGAACAAGGTGAAGCRGGCGGCGACGAAGAAGAAGAAGTCGAAGAAGGCGGGCAGGTCGCTGAACGTTGGCGGAGGCGGCATCTTCAACGAGGACGAAGTCGACGGCGCCGAGTTCTACGAGGAGGAAGCCTTCTGANNNNNNNNATGGTCCCAGGGTCGTCGTCGTCGTCGTCGTCGTCGTCGTCGTCGCCAGCGCCAGCGCCGAAGCAGCCGTCTGTGCCAGCTCCGGCTGTCGTTAGTCGTCGTCGCCAACCCCGGTTCATTCGCGGTCCGTCTCCTGTCCGGCCGCCGGCGACGGCCGCGGTCCTTCTGCCCGCGACATCGGTGCTGCGCCTGTGCTGCCGTGCGTGCCGGTTCGCGTCTGCTGACCACCATCATGTCGCTCCGTTTCAGGTCCATCCACTGCCATCGTCASCCCCAGATCGCTCGCCGGCGTCATCATCAAGTCCTGCGCCAGAGGGTCCGTCCACGTCAACTTTGCCTGCACCAGCGAGGCCGTCCACGCCGTCGCCCTCATCGGCATCGTTGCTAGCGGCGCCTTCGTCGCCGACGTCGTCAGTAATATTGCCGCCGCCGCCTGGCGCGCTGCCCGCCATCGTCGTCTCGGTACGCCCAGGCTGGCTCTACATTGTGGCGCCCGATCTCACTACGTGTCTCTGCAGACCTGCAGCCTGACGTCGTCGACAATCGCCCAAATCGAGTCGTCGGTGTCACTGGCGACTCTGCCTGCGGCGGCATCGTCGAGCACGTCTGCGCCGGTGCCTCCCTTGTCTGCGTCGCAGGATGGTGGGACATCGGTGCCGTTGCCTCTCGTGTTGCCTGCCATCGTCGTAACTGTACGCGCCCGTGGCTGGCCAATCTGTTCGATTCGCCTGCTGACCACCGCCACGCCGTGTTTCGCTACATCAGGAGCAGGCAGCCGGTACATCGTCGCCGACGTCGTCAGCGGGTGCGCCTGTACTGTCACCGTCGTCGTCCTTCCTGCATGCTCTGCCGACAGCGTCTCCGCATCCGCTGATCGTTTCGTCGCCGTCAGGTCCCGCGATCACCGTACGCCAGCGTTCGCCAGCGCCGCCGGTGCGCCTTCGTGCTGACCGATTCCTTGACGCGCCAGGGGAACGCGTTGACACTACACCGGTCGTCGGTGAGCGCGCGCAAGCATAACGGGAGGGGTGCCTCGGTGCTGTTCGACTACGTGGCCACGTACGCCACGGAGCACGCCATCCCGTTCGCGACGCCTGCTCGCCTGCGGGAGCTGATCCTGCAGGGCAAGACGCAGGGCGAGCTGATAACGCCGACCTTCGCGGCCAACCTCGCCGAGTACATGCTAGTCCATGTGCCGTCGATTAAGGCCGACACGACGGCAATCGCGTACCTGCATGGGGCTCGTGCGGTGCTGTCCCGCGACTTCTTCAACGGAGAGAAGGTCGTATCGCTCGAGCGCGGCGATGCCATGACCAAGATCACAAGCAGGATTCGGGCGGTCCTGACGGCGCGTGCGCACGCTCAGAATCGTAGGCGACCGCGTGCCGCCGCCGATGCCACATGTGATCAACTAACGCACCGGGACCCGCCACGTCCCTGGCAGGCCCCTACCACAAGCCGGCACAGGCCCTGGATCGGTCTCTTTACGCGCGCTTCGTCCGCCATCTGCTGTTGTA--CGTGGCTGTACCGCGGTCGACCCCTGCTGCTGCGACGACGTGGCTGACGCAGAGCATTATGCAGAGAGAACACGTCGTCGTCCGTCGCTTTGTATGCCGTCGTCGTGTGGGCTCGGCATTTCTGTACCCGCATCAGCGACCTCGCATCCGTCCACTTGAGCGGAATTCGGTTCGATGCGTTCGCCCGTGGCATCGCCGTTGATATCTACCGGCCCAAGGTAAACCGACGCCGCAGGACGTCCCGACGCGCTCTGAGCGAGCCTGTACACTCTCACTTGTAGACGAACGTCACGCGGGAGCACAGGTCGGTATTCGACCTGACCGCAGAGCTTGACGTGGTGCTGGCGACGGCGCTCCAGTGCGCCGTCAACGGGTCGGCTAGCGACGCGCTCGTGGACTCCCAGATAGGATCGGGACCGGTGGGGACGCTGCTCAAGCGGTACGCCCAGCAGGCCGGCTCCGATGGGCTCGGCCCGTTGCTGACGCCGGACACGGCCAAGACTCACATGTTCCGGCACTCGGCGGCTGTCGACATGGAGCAGTACGGCGCGTCGTCCACTGCTCGGGCGTACCGGGGCG---GCTGGGCCCGCGCGCGCACCGCCGACGAACATTACCTGTTGTCCAACGACGTGTTCGCCGACTACATTGGCGCATGCACGACGGCGGGACACGACTGCCCCAAGGCGGGCGACCCGAAAATCGTGGCTCCATCGCTCGGCATCAGCAGCGGCGCCGCCCATCACGATACGGCCCAGCGGGTCCGGTTCGGCGATCAGCTCTTTGCAAGGGCGCCGACGCTTTCCAAGCCTGTCGTCCGCGTCCTGACAGCGGCGCTTCTGAGTCGGTGGGCGTTCGTGAAGGGCCTCCGAAGCGAGACAACAGGGGCGGAGCATTTGATGGTCGCGCGCGTCCGCGACGTCTGCGTCCAGCTCGGTATAGCGGTCGACGCGGTCGACCGCTGGTCAGCCGAGGTCGTTGCCAGTCACCGCTCGGACAACCCGCACGTCTTCCGACAATCAACCGGGGCCGCTCCGGCACCATCATCATCATCATCATCATCGGGCGCGGCAGAACCTGTTCAGGCGTTGTCGCCGGCGGTCACTGCGTTCATGGAATCACTGGAGGCCAAGGTCGCTGCGCTGGACGAGAAGATGGACAGCATCGCGACCGCCCTCCAGATGGCGACCGCTAAGGGCAACCTACCTGGCCAGCTCGCCGCCACCCATGCGCCCGATCTCGCCACCGCCGATCCCGTCACGAGATGCT---CGACGACGTCGTCGTCGCCGTCTGAGACGGTCGACGCCGCAGCAGCCGTGTCGACGTCAGGCACCCGTGACGACCGCGACAATGGCATCGATGCTGTATTGCACCCGTCGTGGCCGGCGTGGWAGGCAGCCACGTACGCGTTCGTGAACGACCTGGACGGGGTCGACCTGACCGCCTGCGAGGAGAGCCGTCGCCGGCGTGTCGCGGATGCCTGTTTCTGGCGGGATCTGCTGTCGACGCAGCGGTTTACGCCGGACGGCATGGTGCCGCCGCCGACACTAACGCCGGCGCTCGCCGGCGCTGCGACGCTGCCCGAATGGACCCGGCAGGTCAATATGTATTTCCAGAAGGCGGAAGGTGCCCTGGTGCAATGGGTTCGGCGTCAAAGCGCCAAGCCGGGCCATGCGGGGGCCAAGCGCCGGAAGTGCACGACAAACTACCAGAGCTTGCGCCGGACGATACGCCATCTCCTGTAANNNNNNNNATGTCGCGCGCCGCTGCATCCGTCGTCGTCGTCGTCGTCGTCGTCATGGCCGCGCTGGCAATGGCAGCAGACAGCCCAACCCGGGGCCAAGGAGACGCAGCCAGCGAGGAAGCCCGGGAGATGAAGCACAAGCTCGCGCAGWAAGTCGAGGCGAAGGAACGCAGGTTGGAGGAGATCCACAAGGCGATCGATGAAATCGATCTKGACGGGTTCACCCGGGACCACAAGCGCCAACTCAAGGCCACCACCAGTCTGGAGGAATTCATCAAGGTGATCGACTCCTTCCCGAAACAGACGGAGATGGAGACGCCGGGAGACGAAACCGACGAGGGTGACGAAGAGCGGGAACCTGTTCGGCTTATCACAGGAGAAATCAGGGACCGCCTGGTTGACATGTATGAAGAAGTTGAGAAGCTGAAGAGGGAAATCGTGGATACGGCTCTCCGGGGACAGGAGAAGGAGTCTCGTGGCACCGGGGAGGAGAGCGACAACGAGGAGGGCACTAGCATCCCAGTCACTGTGCCTGGCGCTGGTTCATCGAACGGCAAGACCACGACGCCCGGGAAGAAGGCGGAGGCCTCGCATGTCCAAGAGAAGGAAGCGCCAGGCGGCCCTGATCCTAAGACCATGTCAGGTAGTGCGATGACGATGGGTGCCGCACCGGTCGTCGCTACGGCTGCGATCGCCGGTACCGTCGGGCTCTATGCGTACAAGAAGAAGTCGAGCCTGAAGAAGGGCTGGAACAASGCGATCGCCTACCTGGGCAAGTCTCTGTCCAAGGTGCCGGCGGGGCCAGTTCCTTCTCCTGAGCCGCGTTCGACCCCGATGACGGTCGGTAAGGTTGCCGGTGCGGTCGCCGCTACGACTGCGGCCGCCGGCGCCGGTACCATCGGGTACTTTGCTTACACGGAGAACGACCTGGCGAAGGGCTGGAACAAGGCCGTCGAGAAGGCCAAGAACGTCGCCAACGCGGGCCTCCAGACGCTGGGCCTGCAGGAGAAGCCGGCGCAGACGCCGCCTGAGGTCGACCAGGCGACGTCGTCCGCCACCGGCGCCATCGTCTCGGTCGGTGCCGTCGTTGCCTGCGCCTTCGCCGCCCTGGCCTGANNNNNNNNATGCTCGCCCGCCTGTCCATCGTCGTCATGCTCCTGGCCGTCGCCACCGCCGAAACCGACATCTACATCTGCGTGAACGGCGTCACCCTCCTGATCGACGTTAACAACATTGAAGCGTTCCCCGGGTACACCATAGGGCAGTGCCCCACCACCGCTCCGGTGACGACGGCTCCCATGGAGACTGCAGCTCCCACTCCCGCACCGTCCACGCCGGCCGCTGCTCCCATGATGACGGCTCCGGCGGTTGCGAACGCCACCTCGTCCGCGTCGGCGGCTCCCTCGACAATGGCTTCTACCGGTACGAACGCCACAACGAMGGCGGCTCCCATGACGACAGCTCCGATGGGCGTGAATGCCACGACAGCACCGACGGCGAACGTCACGACAGCACCGACGGCGAACGCCACGACTTCGCCAGCGGCGTCGATTGCGACCATGGCGCCGTCCGCTCCTGCTGCGATAACCGTTGCGCCGATGAGTGCGAGCACCAACAGTGGTGCGCCGACGAGTGCACCGAGAAAGCGCTGGGAGCACCAGCAGCACGCGTGGAAGGGGACGGGAACGTTCAACAGGGGAGCGATGAAGGCTGTTGAGCGGAACGGCACAATGACGCCGCCGCCAGACGCGGCGATGAACCCGGCGTCGCGCGTCCTCATGTTCCTCCAATGGTTCTCGCCGGTCTCCGTCTATGAAAACCCGCAGACCGTCATCATGTTCTTCCCGATGAAGCGCCACAATGGTGGCAGGCACGCGAACCACCACGATGTGAAGATGGGCAGGACCKCGCGTCGTATTGCCGACATGATGATGTCGGACGGCAACATGACGGTCGGCAATGGCCTCCTCGGCAACAGCAGCGCCAACCTGCCGGACGAGACACCCACCATGCGTATCAACTAANNNNNNNNATGTTGTCGCTGCTGCGATGGGCGGTCCGTGGGCTGGAGACCGCAGCGC---CGTCGTCGTCGTCAACGTCGCTGGCGCTGCCGAGCGCGTCGGCGCTGGCGCACGCTAGGCACCGGAACATCAAGGTCAGCCCGAAGAAGCTGAACGAGATCGTCCGGCTCGTGCGGGGGCTGTCGGCCAGCGAGGCGATCATCCAGATGCAGCTGTGCGAGAGGCGCAAGTCGACCGTCGTCCAGAAGTGCATCCAGAACGCGGTCAACAACGCCATCAACAATCACGGCATGGCGCTGGACCGGCTGTTCGTCAAGGAGGCCGTCGTCGGGCGCGGCCAGTGCACGCGCATGCTCATGTTCCACGGCCGCGGCCGCGTCGGCAAGCGCGTCAAGCGCCGCTCGCACCTCACTGTCAAGCTCGCCGAGCAGCCGTTCGACCCGAAGGAGCGACGTATCGGATCGTTCGGCCCGACAAAGTCCAAGATGGCCCTGACCTTCCGACGACTGGGCGTCAAGCGGACGCTGTGANNNNNNNNATGGCGCGATCCTTTGTTGCTGCGGTGACGGTTGCAATGGCCCTGGCGTTGGCGGCGGCGCAGGTCCCAGTCACGTCCAAGTTTAAGTTCGGCGAGTTCTTTCGAGGGTACGGCCAATCATCACGTCTATACATGTCAGGTGCTGAGGTCCCGTCAGGGAGTTTAACGTTGTCGTCAGCAAAGGGGATGTTTCCCAGGGATATAACCCCGGTATGAGTACGCATTAAATACGACACTGCTCGTACGACTAACAAATCGTTACACAGAGCCATCCTCGATACTTAAGTTGAACCTGAGCGAGTCGGCTGCCAAGACGGCTGAGTCTCCAAAGATTCTGTTCGGCGAATCCTTCATTAACAACACTGAAACCGGTGCGATTCACGACCGTGGAGTCATCGAAGTGTCAGCTCGTTGCGCGTTCGCTGAGTGGTAGGATTTAACTGTTGTGTCTACAGCGAATTCAACAGCGACGATCTGAACTCGGGCGCCCTGAAAGCAGGGAAAGACGATGGGTAAGCCGTGGCGCATAGTCAAAATCCATAAGCTCTTCTGAATGGTCATTAAAGGCCGGTGTCCACGTTGTACGAGTTCCACTTCGATGTCGTTCCCAACGGTGTTGCCATTTCGACCGGCCATTTCAAGGCGACACCTGATTCCCCGGAAACGGCATACACGTTCCAGATCAACTCCTGGGACTCGTTCACGTTCACGAGCGTGGCATCTGATGGCAAGGTTACGTTCTGGTTCGGCCAGCGCGTCAAGACTGAACTCCCCAAGAGCTTTCTCTCGAAATACGGATCGACGCTCCTACTCGTTGCCGTGTTCGGCTTTAACATGCTCATCCAGCGCAAGCTGAGGAAGGATACGACTCCGAACGTTGCCCAGAAGGCCTCGGAAGCCAAGAAATCCGAGTAA
>P.b-15-BOLE-(1/-/-/-)-CHN/JIA
ATGAAGCCGTTCGTGCTGTCGTTACTGTCGTGCGCCTTGCTGGTCGCGGTTGTCGTCGCTGATGGCGGCGACCAGGTCGGTGTAGTACATGTGCCGGKGGCGGTGACGACGAAGCCGCAGGAGCCGTCGACGCCGGTTCCCGCGTTCGCGCAGCGATTCCTGAAGCAGAAGTTGCAGACAGTGCAGCGCGACGCGAAGACGTTAGGCAAACCGATCGGGATCGCGGCTGGTATGCACCTGGGGATGAACGCGCTGGACCGGTACATGGGCGCCGGCACGGGTGCCAATCGTGTCCGGCGCGCTGTGGCCCAAGGCGCCGCTGGCCTCACCCTGTTCTCGCTGCGCCCGACCGAGTTCAGCGCCATGCTCGCCTACAGGGCGTTTCGTTACCTGCGACGGCGCCTGCGCAAGGACGACACGACATCTCCACGCCCGTGANNNNNNNNATGAGGACGGGGACGCAGGCGATGGTGGTCGTGGTGGGCGCCGTGTGCGCGCTGGTGGCCCGGGCGGAACTCAGGGGCGTGATGAGCTCGCCGCTGGTCGACATGGGCCACATGCACCAGCACGACATGGGGCTGGCGCACAACCTCATGTTCGACCGGGACCACGTCATCCGCGACCAGGACGACCACGTCCACCACGAGATGGACCACCACCACCTGCTGGGCGACGACCGGCACGCGATCCACGACCACGACATGCTCGACCACGACACGTTGCTGGCGCMCGGCACGTTCGGCCACGACGACCTCCTGCACCACGACGGGCACGACTTTGCGCACGAGGGCGCCTTCGGCGACGTCGACGAGGACGTCCACGACGACTTTGCCGGCGCCGACGAGTTCATCGGCGATGCCGACCATGGCATCGGCGGCTTCCACGACGACTTCCACCACTGANNNNNNNNATGGCGTGGACGGTTGTTGTTGCTCTTGCTGTTGTTGCCGGGTACATCGAGGCGGCCAGGGCGACTCCAGACTGGACGACAATGTCATGCACCGCGAACGCTGCGCTCATTGCGAGCTACAACAGCCTGACATGGGATATACAGTACCAGCGCATCGGCAATGGGACGATGACGATCTACAGCAGCGACGACCGATTTGAGCACCCGGCAACGATCGAGTGCAAGGATGCCATGCCAGACCCGCTGATGGTCTACGAGCCGAGAGACGAATGCCTGTATTACAGCTACTACAACCGGTTCGGCAAGGCGCAATGGTCAAAGTACTGCCTCGGGAAGATGTCCCAGGACGGGTACGCCATCGAACGGTTGTGCCACGGCGCGTCCGGCGAGGTCTACATGGCGACGGTGAATCCCAAGACAACGCAGGGCGTTATCGTGATACTGTTCGCATCCGAAGAACTCCTAAGCCGCAGCGGCATCTGGACCAATGACTGGTCCAAACGCGTCCTGAAGATGGCCGACTTGGTGAAGGACAATTGCCCAGAGGCGGCGCCCGGCAAGACCGCCGCCCACCAGGGGTGGTGGAACCCGCTTCGCCATTGCTTCGGATGCCGCTGANNNNNNNNATGAAGTTGTTGCCAGCGACAGCGTTGGTAGTCGGAGCCGGGGTCGGCTTGGCGTACGCCGCTGGCAGGCCATCCCGACGTCAGTTCGTGAAGAGCGTAACGGTTGCGGCGCCGATCAGCGTCGTCTGCCAGGCGCTTCGCGACCTGGACACGTACTTCAAGCTGTGCGAGCTGCCCGGTGAGCAGTACGCCGTCGAGGGGTGCACCACAGTCGACAAGACGACCACGTTCCAGGTCGTCCACCGCCTCCGATTCGGCAAAGTCATCCGCACCTGGGCGTCTCGAGCCGAATCCGATGCCGGCGACGGCGTCGTCGAGTTCTGCGACACGTTCCAGGCGTGGAGCTCCGATTTCAAGATTGTGTTCCGTTTGAAACGCGCCGGTGAGCAACGCACGCAGGTCGACGTCGTCTGGGCCGCCACTGGCCCTCAGTGGCAAACGCTGTTCTTCTCGCGCATGGGCCCGAAACAGTTCGATATCCGGTTGGCTGGCCTGAAGCGGCACTGCGAATCGGTGGCCACCAACCACGGCAACCTCCCATGANNNNNNNNATGACGRCGAATTTGCCGGTGGCGGCGCTGCTGCTAGCAGTGCTGGTGTGGGGTGTATGCCACGGCCAGGAGGAAGCGGCGCCGACGGGGCAGGCGGTGACTGCTGCGGCGCACGTGGATGAGGCCGGGCAGACGCTGAACGAGCGAGGGTTCACGGACGGACCTGGCGSTCTGAATCGGTTCGTCAACGGGTTGAAGCCCGCGGTCGAAGAGATCGCCGGCGACCAGGCCGGTGGGATCGCGTCCATGGGCGTGCACTCCGTCGCCAAGTACGTGACGGAAGCGGTGGCGAACAAGTGGGTCGTCGGCCGGTTGTTCATGGCGTACCTGTGGGGCAACCGCCACACGGTCGACGAGCGTCTCGGCCAGATCGCTGTCGACTACGCCGTGCCGAAGGTCCCGATTGCGGGGGGCATCTACAAGAAGTACCAGGAGGTGATGGCCGCCGATTATGCGGCCAAGGTCGTACCTGGGCCGAACATCGTCAAGCACCACGTTGGCGGGTACGTCGACCGCATCGCGAAAGATCAGGTTCACGCTTTCGTGGCAGCGCCCGTGTACCGACAGGTTGGCGGCCACGTCAACAAGGCGCTTGGCGTCGTTGCGAAGGAGGCCGGCGAGGCGCTGGAGCCGCACGCGCCGGAGACCGTCGCGGCCGGCCGTGCATTCGGTGCCGCCATGAAGCGTCTGCTCAAGGGCCCATCCGACGAGGAAATGGAGGAGTTCTACAAGGAGCACCCGTCGAAGAGGATAACGGATGGTGGCGGCAAACGGGAACGGTCGCGGAACACGTCGTCGGGCACCGTCGCTCCAACGTTCACTATCGCGACCACGATCATCGCCGGCCTGCTGTGTATCATGTGANNNNNNNNATGGCGCGATTCGCATGGTCGTTGATGATGGCGCTTGCTGCTTTTTGTATTGTGCAGAGGGCGGTCTCCGTGCACTGCTCGCTCTGCGGGGAGGCGATGGAAAGGACGCTGCGCTGCGGTGGGTGCAAGGCGACCCCGTACTGCTCCGTTAAATGTCAGAGGAAAGACTGGCCGCGCCACAAGCCGATGTGCAAGACTGATGGTGGACCAAAGCGGGTGTGCGTCGTCAGCAAGCAAGCCGCTACGCAGCGCCCGAACACGCTGGGGTCAGCTCGATTTGATAACGCGACGAAGGGAATCGTCTCGCTATTGGCCTCTCTGATCGATAATGATAACGTCCTTCCACATGTCGAGTCAAACCCCAGTTTCAAGGATTCGTTTCAAGCGAAGGTGCAAGCACTGTCGCACGATTTCGAGAGTGTGCTACAGAACTGCTTGGGGACGGAACAGCCGCTCCACCTCATCAAGTACGTCCGTGAGAACAAGCCTGCGCTGACCGAACGGTGGCTTAAAGTGGTCTTGATCCCTTCGTTTGAGGAAGCGCTACCCAGCCAGGTCGTATCATCTTTTCCCAATTGGTTCGACCGTGTGACGGAGGAATTGCGTATAATCGCTRAGGAGGTGATCGACGGTGCGTTGCAGTCCCTTGAGGATAGGAAGCATTCTGGCACGAGCTTCAACAGCTGANNNNNNNNATGTGCAGTCCTCGTCTGTGTTTCGCGCTGACCGGCCTGGTCCTCCTGGTCGTAATCGAAGCCGAGCGGCATGTTCGCGTCACCTTGAAAGCGGTCGATGGCGACGACGCCCCAACGATGGAATGCCTCGTGCTGAACTTGAACGACAATGGCGCGCTCCAAGAATACAAGGCGTACCTGAACGCCCACAACATCATGATCAACCCCGCGTTCGATACGAGGTCTCCGAATGACAAGCTTGGCGACTTCCTGAACTTGCTGTCGCTCCGACAGGAATGTATCTATCGTATGCAAGCCGGCGCGAAATTGTGCTTGTTTGGAATGCAGGGGGCCGGCATGCTAAAGGACTCTCATCCGTACCTAGCTACCTGTGCTGCCGCCGCGGCCGGCGTTGCTGCCTCAGATGCCATTTGTACTGGGGTCATTGATTTTCCACGGGAACGCAAAGTTAAGGCGGCCCTGCACCGGTTCCTTGCACAGATCGTGAATCGCCACATGGTGATCCCCATGATCGACCACATCATCACGGGCGAACTGATCCGTCATTGGATGTGANNNNNNNNATGGCAGTGGCACGCGTCGTTCTGTTCCTGTTCGCTGTCTGTGTTTCCAGTGCGGCTGCGTCTTCCACGACGAGCAACGCCACCAAGCTTGTCGTCCGCGACATTGCGCAAGCGGGATACAACGGCCTGGATCGGGCCGGCGCCCTGATCATTCGCACGTTCGGCAGGCACGCCAATGCCGTCGTGGGCGGGCTTGGCGTCTACGGGGCGTACAAGTTGGCGTCCGATATTGACAAAACATTACAACTCGGCTACATCCAGAAAGGTCGCAAAGCTGCTGTCGTGCTTGCTGGTCTGATCGGCACCGTTCTTCTCGGACACGGTCCCCGTCGCACTGCCAGCGATCACAACTCGTACACTGCGTCAAGGGGAAGGGCGCATGCGGCGCGAGCATTTGGTGTTAACCCGCAACGAAGTACCGGTAGGGTGTCGACGCGTCGCCTTCGGACACGGGTGTCGCGGCTTGACGAATCCCACGAGTCGGACGTCGGTTCAGGCAGCGGCTGGGACAGCGTCAGCGGAACCGACAGTGCATACACTGACTCCGATAGCGATGACTTCTGANNNNNNNNATGCGGCCCATCGTCCTGGTTGTCGCCGTTATTGTCGTCCTTGCTGCCAGCGTCCATGGACGAATGCCCCGCAGCCACCACCCGAAACATGACCTCAAGTTACTGGGSCGCACGTTGCGCACGCTGCTCAATCCGGTGCATGCCATGAAGGTGACCGGCTTCAACCAGCGTGATCCCCATTACAAAGGAGCGATCGTGACGGCCAGCGTATCGAACATGACAATAGTCGACCTGTCACCGTTCATGCTGCCTCGTATGAACGGCAGGCTGAAATCGGGTATCCGGCGACTCGCCCAAGCCCCAGTCACGCTGTCGTTGGTCGCACTGAACACGGCGCTGTTCGTGGCAAATCCTGTCCTGACACCAAAGAAGCTTAGTTGGGCGGGATGTACGAAGACCTTGCTGAACAGCCCGTTGCAGGGCATAAAACGGGCACTGTCCAGCATGACGCATCACATCAACGCCGAGCATCTCATCGGTAACATGATCGTCTTGTCCCAAATCGGGCCCATTGTCGAGAAGAAGCTCGGGGCAACCAAGTTCGCCCTGACGTACCTACTGAGCGGTGCGGGTGCTTACCTGGCCCATGCGGCGTTCGAGCAGAGGACCTGGAGGTGGCTTCCCGTCCTGGGCGCATCCGGTGCCATCTACGGCGTCATGGGCGCGTCCGCTGCTCTCATCGCCCAGGTTGCTGCTGAGCGCCCCGGATCCTTCGCCAGCAACTTGATCGGCATGATGACTGTTGCTGACTACCGAATGACGATGGACGGGATCCTGGCCGGGTTCATCAGCGTGCTGGTCCTATCGGTGACGTGGCTGGTCGGTGGCACACAGATGCAGAGTGAGTCGTGGACGCTCGGGGTGAAAATGACTGTCTCGGGGCCATACTTCGGGTGGCCCACCACGTTGGAAGCGTTATCAAGCACCGCTAAGTTGATGGTGTCTGGCACGATCGGCCACGTCTGCCACATGGGCGGATGGGTGTTCGGGTTCCTCCTCGTGCTCATGTGGGATTCGACGTCGTCGATGCGCGCCCTACCCGTCATGGGCGCGCTCACCGGCCTATCGCTCCTCATCAGGTCTGGGCCGACAGAGCCAGCAGGTTTACACGGCCCCGTGCGAATGTTCGCCACTCCGCCGCCCTCGCCTCGCAAGCGCCTCCATCTGTTCTAANNNNNNNNATGTCGAAACTTGTGATCACGGTCGCGGTCGTGGCGACGGTGTCGTTCGCCCAGATGATTCCGATTAACCCGCCGAACGGCGTCTGTGCCCCTCCTCGTGCAGACAGCCGCTGTGGTCCCGACTTTGGATGGGCGGGATGTGGCGATGGCCTATGCTGCTCGGCTTCGGAATGGTGTGGCAGCGGCCCAATGCACTGCGGTGGCCCGATGGGCAACTGGGGCCAGGGAGGCGGCAACAACTGGCAGGGCGGCTGGGGCCAAGGTAACAACTGGCAGGGCGACTACAACGCCTGGCAGGGCGGCTACAACGACTGGCAGGGCGGTTACAACGACGGGCAGGGCGGTTGGAACGGCAACGGGCAAGGCATGGGCCCGCCTAACGGCGCCTGGGGACCGCCCCGTGGTGACTCGCGCTGCGGCCCTGATTTCGGATGGGCCGGATGCGACAGCGGCCAGTGCTGCTCCATGTCTGAGTACTGTGGCTACGGTCCTCAGTTCTGCAACAACAACTGGCTGTAANNNNNNNNATGATCACCAAGATCGTCGTTGTTGTCGTCGCGTGGGCATTGGCGACAGCACCCGGGTCGGGCATGGAGTACTCGGATTGGACCAAGATGGTGGACATCAACGGTATTGACAAGGTCGAACTGCTACACGAACTGTGGAACAAAAGGGAACCCGCC---CGGTGGTATCGAGGATCGGG------------CGCATTCGATCATGCGGAGGCCGAGGGCGCCGTGCTGCGCCACATTGACTACTTCGAAGGTCGCTGCATCAAGACGGACTTGTCCGGGAATATGGCGAATGCGTTTTTCTACGATTACGATACGGGGCCCGGTACGTTCGAGCGCATCGTCCAAGGGCTCCGTCAGAGCAGCAGCAACCGCACGTCCGCGATCCGCTTGCCTTGANNNNNNNNATGGCCGTCCTGAACGTATGCATGTTGCTGGCAACTTTTCTAATCTTTTTCCTGGCTGCCGCCGTCGACAACAACGAGGGCAGCGTCTTCGCGAAAGGCAAGTACCGTACCAAAGGCCAGGCGTCGTCATCCCGGGTACGGAGCGAAGACCACAACTGCCAGCCCGGAGACTCGAATGACAACCCTCTTTGCGTGCTTAGTAAGTGGTACAACGCCGACTACGGAACGTCTGACCTCCAGACCCCATGCGAGCACTACGCCCGGCAATTGCCTTCGACGTCGGCGCCGAATCATCTCCAGGCCGGGTACAACGACGTCCAGACCGCACCGTACAATAGCCGGCGCACCTCTGACCACGGAGTCTTGCCCGCCTCTGAATCCGGTAGGGACAATAGCCCCTACCGTCAACGAGCTGGTGAACGTCCCGGAATGCCAATATCGTACATCCCGAGCGAAGGCGGCAGTTACTATCACGCCCGTTCAGGTCCCCGTTCACAGTATCTGTACTTCGACGTCGACTATGCGACGTATCATGGGATG-----GATCCCCTCGCAGCCGATTCATATATCAGCCGCCCC----------ATCGTCGTCGCGAMAGACTGTCCAGAAGCAAGCTTATAGCAAGAAGAAGACGGACTGCAAACAGCGACGCCGCGATTGANNNNNNNNATGGGGACGTGGCACGCCGTGATCCCGC---TGGTGGTGCTGTTGGGCGTTGCTGCCGTATGCGACGCCGCCGCTGCGTATCGCCCGGTGGTCTTCATGCATGGCCTTGGGGACAGTTCCGCCCACCTGGRGGGGCTGGTGTCGGGTCTGCAGCGACGGTACCCGGGCATGTACGCCTGGGCCGTCCCGGTCTGTAATGGGCGGTCCTCGATGACGACGACGATGAGCGACCAAGTCCAGGCGTTCACCAGGGCCGTCCAGGAAAACCATCGACTCACTAACGGGTTCAATCTTGTGGGATTGTCGCAAGGCGCGCTGGTCGCGCGTGCCTATGTGGAAATGTGGGTCACCAGATCAGGACGCCGCGCCTGACGAATGATTTAAGCCGCGTCGTAGGTACAATGTCCCCAGAGTGCATCGTCTCATATCCGTGGTGGGTYCTCAGGMAGGTGTTGACGGGTGCCCGAAGACCGTTCCACGGTTCCTGTGCGACCTGTTCGAAGCCGATCCCTACGACGCGCCGGTCGCTATCAGCGGATACGTCCGTCTACAATCTACGTATGCGTGTTCCCTGTTCTAACGCCGTCTGTACGTAGTGGAAGGACGTCAACAACAAGGACGAGTACSTCGTGAAGTCGCCGTTCCTGGCTGACAGTATGATCGATCGCGTGCTTAGTGCCTCACCTGGGCGTTAACTGCATCGTGCTAGTCAACAATGAGCGCCCAACGAAGAACGCTCAGTACGCCGACAACATGCGATCGTTGGACATGTACGTGCTGGTGCAAGCGGCCAACGACACGGTCGTGACGCCAAAGGCCAGCGAGCACCACGGGTTCTGGGCCTGGAACAATGCCAGGACGGTGGTGCCCTTGCGGCAMTCGCCCGGTTACCGAGGCGACTGGATCGGCCTGAAATCACTCGACCGGCAAGGCAAGATAGCGTTCCTGCAGTTCCAGGGCGACCATGTAGACGTTGTACGAGTCGGGTTCTGGGACGATCGGATCGTTCCCCTGCTTGACGATCCCATTCCCATCGTCCAGGGGGATGGCCGCTTTTCGTCAATGGAGTAANNNNNNNNATGCGGAGCGTTGCCGTTGTCGTTGTTGTTGTCGTCGCCGCGATCGCCGCTGTCGTCGTTGTCGGGCGCGACGTTCACGTCGATGAGCCTATCGCACCGACTGCGGATCCCTCCGTTACGAAGACGATGCCGCATCACGACACGGACGACGTGCCGCGTTCGCACCATGAGGAAAGCGCCGAGGTGCCCCGAGCGAAGTCGTCGCGACGCGGTTCGGCCCTCCCGGATTTCAGTGAACTGCTGGAGAAGGCGAAAAACGATGGGCTGTTTGACATGTTCGCCGGCCTCAATGGCGAAGGCGCCGAAACGCACACGGACGAGCATGCCTCGACGATTACCGAGTTGGAATCGGCGTTGTCGGAAGGCATCGACCACCTGAGCAAGGCGCCCATGGAGGACATTCTGCATCATGTCGAGCAGGGTCGCGACTTCGGCGAGATCCTCGGCAACCCGAACTGGTTCGCCAAGATGCAGACGATAATGGAGCAGACGAAGGATGACCCGAAGGCGCAGAGCATCCTCATGAACGCCATGGTCCGGAAGATCCAGGACAAGCTTGGCGACATGGGCCGCGCTGAGTTGTGANNNNNNNNATGCCGCTGCTGCTCTCAATGCTRTCCTTGATGATTTGGTCGCCGGTATGCATACGTGCAAGTGGTGGAGAAACGTCCTGTGACCGAACGGAGAAGCTGGCTGTATTCGAGTCCTGGGCAGAGGAGCTGGGTATCAGAAGCAACTTCCGTTCTGCGATGTATGCGTTGGGCGGATTTGAGATCATCGTCCTCTGCGACGATTCGGAGTCCATGCTTAGTAAAGACGTAGTCGACGACATGGGCAACAAGATGACGCGCTGGGACGAGCTACGGGACACCGTTAAATTGATTGTCGACTTTGGCGCCCTGTTTGACGATAACGGCATCGACGTTTATTTCCTGAATCGCCCGACATTGCCGGGAGTGACCTGCGCAAGTGACCTGGAGAAGGCGTTCAAGAAGGATCCAATCGGGGGAACACCTTTGGTTAGCACTGTTGATAGGATCAGGCGCGAGAAGATTGACCCCCTTGAGAGCAAGAAGCAAAAGGTTCTGCTGGTTATTGCGACCGATGGCCAACCCTCCGACGGCAAATCTGCATTCCACCAGCGGATCGCGAGCTTGCCGGAAAACGTGTATGTGTCGATCTTGGCGTGCACCGACAATCGGGCTGCTGTGGCGTACCTGGACGGGATGGATCGGTTGACTMGAGTCGACGTGACCGACGATTATATGACAGAGTTAGAGCAAATCCGGTCAAAGCAAGGAAAGTCGTTCAAGTTTTCGAAAGGTGATTACATCGCGAAAGCGTTGGCTGGACCGATTCAGCCTTGGTTAGACCAGCTCGATGAAGGGCGAGTCGATGTCCCTCAGTACAACAGGGTCCCTAAGCGCGATGCCAAGGGCACTTGCTGCACGATCTGCTGANNNNNNNNATGTCGATTGTCAAGTTCCTTATCGCTTCCGCCGTGGTCGTCGCGGCCGCCGCATTCACCACCGATGATGCTCGCGCGCTCGGGGACAAGGTCGTGGCTGTCGGCAAGGGCGCTGCCGCGAAGCTGGCGCCGATTGCCCGGGCCGGCGGGGACAAGGTCAGAGCCTTCAGCACGCACGCAGCAACGAAGATGGGTCTGGTCGAAGAATTCGGCGATGACAAGGCGCTTCGGCTCACAAAGCGCGGCAGACTGGCCACTGTTGTCGGTACTGCAGCTGGGACAGCAGCCGTTGGCGTCAAGGTTCTGCCGCGGCTCCGCATGAAATATGTCGTGCCCGGGGCGGCTGTCGCGGCCGCCGTTGGCGCTGTTGCCGGTGCTGACCATCTGCAGACAGCGTTCGGCAAGAACAAGGTTACGAACAAGCTCAAAGACCTGAAGACGAACTACATGCAGCCTGCCGTCAAGCGCGCCAAGGAGTTCGTTACCGGGAAGCGTACGAACCAAGGTCCGAACAATGCGGACGAGAATGCCGAAGGGTCGGAAGGGCATGAGGATATTGACGAGGAGTCGGACGAGTCGGGCGAGAAGGCCCAAGAGTCGGGCGATAAGGCCCAAGAGTCGGTCGAGGAGGCAGAAGAGTCGGGCGAGGAGGCAGAAGAGTCGGGCGAGGAGGCAGAAGAGTCGGGCGAAAGGGCAGAAGAGTCGGGCGAGGAGGCCGAAGAGTCGAGCGAGGAGGCCGAAGAGTCGAGCACGAAGGCCGGAGAGTCAGAGTCGGAATGGGAGAACAATCTGAACTATTGANNNNNNNNATGTCCATCGTCAATATTTGGATTCGCCTCGGGCGCACAGCTATATCTCTGTCCCTGGCTCTGCTGTTCCTGTTCAATGGCCGCGACGTCGAGGCTGTCGTCACCGTTATGTACTCCTACGATGTCCCGGATTGGGCCGCTTCAGGTATGGAGCAACTTTTGGTGGCAGCTTCGGGAGATATTCGCAGGGAGACAGTTGCTAATGCGATCCACCACGGTCTGAGCGGTGGCGAAATTGACGATCGTAAATCCAGGTTCATCGATGGAGTCAAATGGCACGGAAGTCCCAATGTCTTGATCTGGGCCGCATCCAGTGGCAATACCGCAGTCTTGGAGCTGTTGGCGGCAATCGATGGTATTCCACTGACCACCCCAGATAAGGAACTTGATCAAACGCCACTGCACCACGCCGCTAAGAATGGACACGATCTCGCTGTCCGGATTCTGCTGGGCAGCCGTGTCAACATTGACCCAATCGACGAGAGACGGATGACACCCTTGCACCTTGCAGCAGAAGGTGGACACAGTGACGTTATCGATGAGCTGCTGAACATCAGATCTCACGGCCAGCGCGTTGCGGTCAGTTTGCGTGATGCCCGTGGTCAGACTCCGTTGTACAAAGCCATTCTACGTGGACACAGCACCGTCGTCAAGACCCTGCTGCTGTCCGGCTTGATTGATGACGAAGACAAACAGGCAGCGTGGCAATTGGCTCACGAAAAGTGCGMTAGCCAGAGCGTGTCGTTGCTTCGCGATTACTGGCATCATTGANNNNNNNNATGACGAGCGCGTTCTCCGCGTCGCTGCTGTGGCTGGCGTCGCGCGCGCTGCGATCCGCGGCGCCCAAGGCGACGACGACCGCGGCGGCGGCTGCCTATACGCAGGTCCCGCCGTT-GGCGCGGCAAWCGGCGTCGTTCTCGGCGGCTAGAATATTCGATAACGGGTCGCTGTATCTGCCGTTCGACCTGAACGGCGGCGAGCAGGGCGAGGTGGCGTACCCGGAGGAGGGCGACGCGGATCCGGACGTGGAGCGACGGCCAGACATGCAGGCCGATAGCACGCTGCGGAAGCGGAAGCTGAAGATGAACAAGCACAAGTTACGAAAGCGTCGGAAGAAGCTTCGAAGTCGCACAAAGGTCACGTGANNNNNNNNATGTCGCGCCTGGTCGTCGTCTGCTGCGTTGCCGCCATCGTCGCCCTGTCTCTTGCCAGCGCCGACGACACCAAGAACCTCAACACAAGCGCGCCAACTATCAA---CACGACAATGGCGCCCACCTGCCATCTGATCCAGACTAACAAGACCAACGCGGACGGCACGATCTCCCTCATCAACACCACAGAGTGCTCCGGCGACCGTACGGCAACGTCGGCAGCGTTCGGTCCGGTGAACCCGACTGCCTCCCTCATCGCTGTCCTGCTGGCCGTCCTGGCAATCGGCGCCTGANNNNNNNNATGGCACCAATGGCGACGACGCGCGCGGCCGTGCTGTTCATCGGCGCCATCCTGCTCGTGTCGATGATGTGCGTCGCTGACGCCGCCAAGAACCACGCCGCCGGCGACARGGCGTCCGGCGGAGAGTCCAAGGTCAAGCAGCAGTCGGCGCCCAAGAAGTCGCTCATTGATGCGAGCCATTTCGACGTGGCGCGCCTGAAGGCGCAGCTGTTTGCATTGTCCACGGAAGTTAAAGTATGGCCACCCGGTGCGCACGTCCCGCAGCAGCMCTAATCTGTCKATACAGGACCTGCACACCAAGTCGCCGCACGTCGTCTACACGCTCGTGTTCGCCGGCGTTGTCATCGGCCTGCTTGCCGCCAGCCTCCTCGGCGGCAAGCAACGCAGCCGTGGCCCGAAGCTCGCCAAGCGGAAGCTGAAGTAANNNNNNNNATGCGCATCGTCGACCCCGTTCGTATGGGTCGCCCGGCCGTGTACTGCGGCCTTGTCGCGATCCTGCTCGTCTCCGGGGCCGCTCACGCTCTCACGTTGCGCTCCASCGATGGCGTCGACGTTGAAGTCGACTCGTCGGCAGCCGTCGCCCATTCAGGTCTGCTGCGGAAACACCTGGTCGGCCCCGACACGCAAGACGGTATTGCGGT---TCCCACCGCCCTAAACGTCGCCAGCCCCGAATTACAGCACCTCGTCCGGTTCATGCACGACACCGCACCGACCGACGTACCATACCGGCACCATCTCCCGTTGATCCACTGCTCACTGTTGCGCGTTTGCCTACAGATCGGTCATGCTGGCGAATGGGTCACTTCCCAGATGTCCTGGATGGACGCCGACACGGTCGGCAGGGTGCTGRCGGACTCGTTGTACCTCGAGATGCGCGCGTTCCTGGTCGCGGTCGTGTCTCTCGACGTCGACTGGTATCGCGTAGCAGCGTACCGGCCGGACGTGAATTCTGCCCTCGTACTCGTTACGAACGCTGCCCGGCTGTGCCGCTTCGCGCGAACCGCAGGTCAGAAAGCGATTGTGGACCAGATCCGTGATGCCCTTGCTGTGGATGCGACCCGCGCCAGCTCTGTGATCAACAACGCGATGTGGGCCGACGGATTGAGGTTGATGCACTGGGTCGCATGCCATGGCGATCGCAATTTAATGGCGTTCCTGCTGCGCCTTCCCGGGGTCGACGTCAATGTGCGGGACATCCATCAGCAGACGCCCCTGCACTGGGCCGTCCGAGCTGATCGCCAGGACATGGTCGCTCTACTGCTGAGCACCCCCAACATTGATGTTAATGCGGAATCAGGTCGGGCGACAGCGTTGCATGTGGCGCTGTCCTCTATGCGGTACTGCACAGCCAACCTTGCATGGACGTACGACGCCGGAACCCGCGAGGACCGGCGGCGCCGCTCCAAGATCATGTCGATCCTCGCTAGGCATGGCCCAGCTGCTGTCAGCTGANNNNNNNNATGGTCGGAACGATGGGTGCCGGCGTTTCTGCTGTCGCGTTTTACCTATTATTGTCAGTGCGGACTCGGCTGCTCACGGAGTTGCCCCAGGCCATTGTGCGCGAACGCATCATGGCGGATGATTGGTCGACGCCGACCGGCCCGGTCGTTGTGGATGACGACGACCCGCATGGGGGGGCTGTTGTGGACGACTGGGACGCGTCCAGCGACGAGGAGGAGGTGGCGGCGTCGGCGTCCGTGCAACGGCCGCCGCCCGTGAAGAAGCCAGCGGCAGCGCCGGTGAAGCAGCCGGCGCCGGCGAGGCCGAAGTACGTCGAGCCGAGTCCCGAGGAGGTCGCCAAGCAGATCCGTGCGAACAGGCTCGCCGACGCCGAGGACCTGTTCGGTGCCAGCGACAGGAACGAAGMGAGGGCCACGCAGCGCCTCGACGAGAAGCTCGATGAGCTGGCGCTGGCGTCCGAGGACGATTACAGGGAATTCGCGGCGAACGTCGCCAAGCGCATCGAGGTGGAGCGCCGCGGCAACACGAAGCGGATGACCTTCCTGAAGGAATTGCTGAAAGCGGCGTCGGACCCGCTGTCGATCGAGGAGATCAACGAGCTCAAGTCGGCGCTGACGGTGGTCTACAACCAGAAGAACAAGGTGAAGCAGGCGGCGACGAAGAAGAAGAAGTCGAAGAAGGCGGGCAGGTCGCTGAACGTTGGCGGAGGCGGCATCTTCAACGAGGACGAAGTCGACGGCGCCGAGTTCTACGAGGAGGAAGCCTTCTGANNNNNNNNATGGTCCCAGGGTCGTCGTCGTCGTCGTCGTCGTCGTCGTCGTCGCCAGCGCCAGCGCCGAAGCAGCCGTCTGTGCCAGCTCCGGCTGTCGTTAGTCGTCGTCGCCAACCCCGGTTCATTCGCGGTCCGTCTCCTGTCCGGCCGCCGGCGACGGCCGCGGTCCTTCTGCCCGCGACATCGGTGCTGCGCCTGTGCTGCCGTGCGTGCCGGTTCGCGTCTGCTGACCAMCATCATGTCGCTCCGTTTCAGGTCCATCCACTGCCATCGTCAGCCCCAGATCGCTCGCCGGCGTCATCATCAAGTCCTGCGCCAGAGGGTCCGTCCACGTCAACTTTGCCTGCACCAGCGAGGCCGTCCACGCCGTCGCCCTCATCGGCATCGTTGCTAGCGGCGCCTTCGTCGCCGACGTCGTCAGTAATATTGCCGCCGCCGCCTGGCGCGCTGCCCGCCATCGTCGTCTCGGTACGCCCAGGCTGGCTCTACATTGTGGCGCCCGATCTCACTACGTGTCTCTGCAGACCTGCAGCCTGACGTCGTCGACAATCGCCCAAATCGAGTCGTCGGTGTCACTGGCGACTCTGCCTGCGGCGGCATCGTCGAGCACGTCTGCGCCGGTGCCTCCCTTGTCTGCGTCGCAGGATGGTGGGACATCGGTGCCGTTGCCTCTCGTGTTGCCTGCCATCGTCGTAACTGTACGCGCCCGTGGCTGGCCAATCTGTTCGATTCGCCTGCTGACCACCGCCACGCCGTGTTTCGCTACATCAGGAGCAGGCAGCCGGTACATCGTCGCCGACGTCGTCAGCGGGTGCGCCTGTACTGTCACCGTCGTCGTCCTTCCTGCATGCTCTGCCGACAGCGTCTCCGCATCCGCTGATCGTTTCGTCGCCGTCAGGTCCCGCGATCACCGTACGCCAGCGTTCGCCAGCGCCGCCGGTGCGCCTTCGTGCTGACCGATTCCTTGACGCGCCAGGGGAACGCGTTGACACTACACCGGTCGTCGGTGAGCGCGCGCAAGCATAACGGGAGGGGTGCCTCGGTGCTGTTCGACTACGTGGCCACGTACGCCACGGAGCACGCCATCCCGTTCSCGACGCCTGCTCGCCTGCGGGAGCTGATCCTGCAGGGCAAGACGCAGGGCGAGCTGATAACGCCGACCTTCGCGGCCAACCTCGCCGAGTACATGCTAGTCCATGTGCCGTCGATTAAGGCCGACACGACGGCAATCGCGTACCTGCATGGGGCTCGTGCGGTGCTGTCCCGCGACTTCTTCAACGGAGAGAAGGTCGTATCGCTCGAGCGCGGCGATGCCATGACCAAGATCACAAGCAGGATTCGGGCGGTCCTGACGGCGCGTGCGCACGCTCAGAATCGTAGGCGACCGCGTGCCGCCGCCGATGCCACATGTGATCAACTAACGCACCGGGACCCGCCACGTCCCTGGCAGGCCCCTACCACAAGCCGGCACAGGCCCTGGATSGGTCTCTTTACGCGCGCTTCGTCCGCCATCTGCTGTTGTAATMGTGGCTGTRCCGCGGTCGACCCCTGCTGCWGCGACGACGTGGCTGACGCAKAGCATTATGCAGAGAGAACACGTCGTCGTCCGTCGCTTTGTATGCCGTCGTCGTGTGGGCTCGGCATTTCTGTACCCGCATCAGCGACCTCGCATCCGTCCACTTGAGCGGAATTCGGTTCGATGCGTTCGCCCGTGGCATCGCCGTTGATATCTACCGGCCCAAGGTAAACCGACGCCGCAGGACGTCCCGACGCGCTCTGAGCGAGCCTGTACACTCTCACTTGTAGACGAACGTCACGCGGGAGCACAGGTCGGTATTCGACCTGACCGCAGAGCTTGACGTGGTGCTGGCGACGGCGCTCCAGTGCGCCGTCAACGGGTCGGCTAGCGACGCGCTCGTGGACTCCCAGATAGGATCGGGACCGGTGGGGACGCTGCTCAAGCGGTACGCCCAGCAGGCCGGCTCCGATGGGCTCGSCCCGTTGCTGACGCCGGACACGGCCAAGACTCACATGTTCCGGCACTCGGCGGCTGTCGACATGGAGCAGTACGGCGCGTCGTCCACTGCTCGGGCGTACCGGGGCG---GCTGGGCCCGCGCGCGCACCGCCGACGAACATTACCTGTTGTCCAACGACGTGTTCGCCGACTACATTGGCGCATGCACGACGGCGGGACACGACTGCCCCAAGGCGGGCGACCCGAAAATCGTGGCTCCATCGCTCSGCATCAGCAGCGGCGCCGCCCATCACGATACGGCCCAGCGGGTCCGGTTCGGCGAYCAGCTCTTTGCAAGGGCGCCGACGCTTTCCAAGCCTGTCGTCCGCGTCCTGACAGCGGCGCTTCTGAGTCGGTGGGCGTTCGTGAAGGGCCTCCGAAGCGAGACAACAGGGGCGGAGCATTTGATGGTCGCGCGCGTCCGCGACGTCTGCGTCCAGCTCGGTATAGCGGTCGACGCGGTCGACCGCTGGTCAGCCGAGGTCGTTGCCAGTCACCGCTCGGACAACCCGCACGTCTTCCGACAATCAACCGGGGCCGCTCCGGCACCATCATCATCATCATCATCATCGGGCGCGGCAGAACCTGTTCAGGCGTTGTCGCCGGCGGTCACTGCGTTCATGGAATCACTGGAGGCCAAGGTCGCTGCGCTGGACGAGAAGATGGACAGCATCGCGACCGCCCTCCAGATGGCGACCGCTAAGGGCAACCTACCTGGCCAGCTCGCCGCCACCCATGCGCCCGATCTCGCCACCGCCGATCCCGTCWCGAGATGCT---CGACGACGTCGTCGTCGCCGTCTGAGACGGTCGACGCCGCAGCAGMCGTGTCGACGTCAGGCACCCGTGACGACCGCGACAATGGCATCGATGCTGTATTGCACCCGTCGTGGCCGGCGTGGAAGGCAGCCACGTACGCGTTCGTGAACGACCTGGACGGGGTCGACCTGACCGCCTGCGAGGAGAGCCGTCGCCGGCGTGTCGCGGATGCCTGTTTCTGGCGGGATCTGCKGTCGACGCAGCGGTTTACGCCGGACGGCATGGTGCCGCCGCCGACACTAACGCCGGCGCTCGCCGGCGCTGCGACGCTGCCCGAATGGACCCGGCAGGTCAATATGTATTTCCAGAAGGCGGAAGGTGCCCTGGTGCAATGGGTTCGGCGTCAAAGCGCCAAGCCGGGCCATGCGGGGGCCAAGCGCCGGAAGTGCACGACAAACTACCAGAGCTTGCGCCGGACGATACGCCATCTCCTGTAANNNNNNNNATGTCGCGCGCCGCTGCATCCGTCGTCGTCGTCGTCGTCGTCGTCATGGCCGCGCTGGCAATGGCAGCAGACAGCCCAACCCGGGGCCAAGGAGACGCAGCCAGCGAGGAAGCCCGGGAGATGAAGCACAAGCTCGCGCAGAAAGTCGAGGCGAAGGAACGCAGGTTGGAGGAGATCCACAAGGCGATCGATGAAATCGATCTGGACGGGTTCACCCGGGACCACAAGCGCCAACTCAAGGCCACCACCAGTCTGGAGGAATTCATCAAGGTGATCGACTCCTTCCCGAAACAGACGGAGATGGAGACGCCGGGAGACGAAACCGACGAGGGTGACGAAGAGCGGGAACCTGTTCGGCTTATCACAGGAGAAATCAGGGACCGCCTGGTTGACATGTATGAAGAAGTTGAGAAGCTGAAGAGGGAAATCGTGGATACGGCTCTCCGGGGACAGGAGAAGGAGTCTCGTGGCACCGGGGAGGAGAGCGACAACGAGGAGGGCACTAGCATCCCAGTCACTGTGCCTGGCGCTGGTTCATCGAACGGCAAGACCACGACGCCCGGGAAGAAGGCGGAGGCCTCGCATGTCCAAGAGAAGGAAGCGCCAGGCGGCCCTGATCCTAAGACCATGTCAGGTAGTGCGATGACGATGGGTGCCGCACCGGTCGTCGCTACGGCTGCGATCGCCGGTACCGTCGGGCTCTATGCGTACAAGAAGAAGTCGAGCCTGAAGAAGGGCNGGAACAAGGCGATCGCCTACCTGGGCAAGTCTCTGTCCAAGGTGCCGGCGGGGCCAGTTCCTTCTCCTGAGCCGCGTTCGACCCCGATGACGGTCGGTAAGGTTGCCGGTGCGGTCGCCGCTACGACTGCGGCCGCCGGCGCCGGTACCATCGGGTACTTTGCTTACACGGAGAACGACCTGGCGAAGGGCTGGAACAAGGCCGTCGAGAAGGCCAAGAACGTCGCCAACGCGGGCCTCCAGACGCTGGGCCTGCAGGAGAAGCCGGCGCAGACGCCGCCTGAGGTCGACCAGGCGACGTCGTCCGCCACCGGCGCCATCGTCTCGGTCGGTGCCGTCGTTGCCTGCGCCTTCGCCGCCCTGGCCTGANNNNNNNNATGCTCGCCCGCCTGTCCATCGTCGTCATGCTCCTGGCCGTCGCCACCGCCGAAACCGACATCTACATCTGCGTGAACGGCGTCACCCTCCTGATCGACGTTAACAACATTGAAGCGTTCCCCGGGTACACCATAGGGCAGTGCCCCACCACCGCTCCGGTGACGACGGCTCCCATGGAGACTGCAGCTCCCACTCCCGCACCGTCCACGCCGGCCGCTGCTCCCATGATGACGGCTCCGGCGGTTGCGAACGCCACCTCGTCCGCGTCGGCGGCTCCCTCGACAATGGCTTCTACCGGTACGAACGCCACAACGACGGCGGCTCCCATGACGACAGCTCCGATGGGCGTGAATGCCACGACAGCACCGACGGCGAACGTCACGACAGCACCGACGGCGAACGCCACGACTTCGCCAGCGGCGTCGATTGCGACCATGGCGCCGTCCGCTCCTGCTGCGATAACCGTTGCGCCGATGAGTGCGAGCACCAACAGTGGTGCGCCGACGAGTGCACCGAGAAAGCGCTGGGAGCACCAGCAGCACGCGTGGAAGGGGACGGGAACGTTCAACAGGGGAGCGATGAAGGCTGTTGAGCGGAACGGCACAATGACGCCGCCGCCAGACGCGGCGATGAACCCGGCGTCGCGCGTCCTCATGTTCCTCCAATGGTTCTCGCCGGTCTCCGTCTATGAAAACCCGCAGACCGTCATCATGTTCTTCCCGATGAAGCGCCACAATGGTGGCAGGCACGCGAACCACCACGATGTGAAGATGGGCAGGACCGCGCGTCGTATTGCCGACATGATGATGTCGGACGGCAACATGACGGTCGGCAATGGCCTCCTCGGCAACAGCAGCGCCAACCTGCCGGACGAGACACCCACCATGCGTATCAACTAANNNNNNNNATGTTGTCGCTGCTGCGATGGGCGGTCCGTGGGCTGGCGACCGCAGCGC---CGTCGTCGTCGTCAACGTCGCTGGCGCTGCCGAGCGCGTCGGCGCTGGCGCACGCTAGGCACYGGAACATCAAGGTCAGCCCGAAGAAGCTGAACGAGATCGTCCGGCTCGTGCGGGGGCTGTCGGCCAGCGAGGCGATCATCCAGATGCAGCTGTGCGAGAGGCGCAAGTCGACCGTCGTCCAGAAGTGCATCCAGAACGCGGTCAACAACGCCATCAACAATCACGGCATGGCGCTGGACCGGCTGTTCGTCAAGGAGGCCGTCGTCGGGCGCGGCCAGTGCACGCGCATGCTCATGTTCCACGGCCGCGGCCGCGTCGGCAAGCGCGTCAAGCGCCGCTCGCACCTCACTGTCAAGCTCGCCGAGCAGCCGTTCGACCCGAAGGAGCGACGTATCGGATCGTTCGGCCCGACAAAGTCCAAGATGGCCCTGACCTTCCGACGACTGGGCGTCAAGCGGACGCTGTGANNNNNNNNATGGCGCGATCCTTTGTTGCTGCGGTGACGGTTGCAATGGCCCTGGCGTTGGCGGCGGCGCAGGTCCCAGTCACGTCCAAGTTTAAGTTCGGCGAGTTCTTTCGAGGGTACGGCCAATCATCACGTCTATACATGTCAGGTGCTGAGGTCCCGTCAGGGAGTTTAACGTTGTCGTCAGCAAAGGGGATGTTTCCCAGGGATATAACCCCGGTATGAGTACGCATTAAATACGACACTGCTCGTATGACTGACAAATCGTTACACAGAGCCATCCTCGATACTGAAGTTGAACCTGAGCGAGTCGGCTGCCAAGACGGCTGACTCTCCAAAGATTCTGTTCGGCGAATCCTTCATTAACAACACTGAAACCGGTGCGATTCACGACCGTGGAGTCATCGAAGTGTCAGCTCGTTGCGCGTTCGCTGAATGGTAGGATTTAACTGTTGTGTCTACAGCGAATTCAACAGCGACGATCTGAACTCGGGCGCCCTGAAAGCAGGGAAAGACGATGGGTAAGCCGTGGCGCATAGTCAAAATCCATAAGCTCTTCTGAATGGTCATTAAAGGCCGGTGTCCACGTTGTACGAGTTCCACTTCGATGTCGTTCCCAACGGTGTTGCCATTTCGACCGGCCATTTCAAGGCGACACCTGATTCCCCGGAAACGGCATACACGTTCCAGATCAACTCCTGGGACTCGTTCACGTTCACGAGCGTGGCATCTGATGGCAAGGTTACGTTCTGGTTCGGCCAGCGCGTCAAGACTGAACTCCCCAAGAGCTTTCTCTCGAAATACGGATCGACGCTCCTACTCGTTGCCGTGTTCGGCTTTAACATGCTCATCCAGCGCAAGCTGAGGAAGGATACGACTCCGAACGTTGCCCAGAAGGCCTCGGAAGCCAAGAAATCCGAGTAA
>AAFC-SK-Pb3-BNAP-(3/2/-/-)-CAN/AB*
ATGAAGCCGTTCGTGCTGTCGTTACTGTCGTGCGCCTTGCTGGTCGCGGTTGTCGTCGCTGATGGCGGCGACCAGGTCGGTGTAGTACATGTGCCGGTGGTGGTGACGACGAAGCCGCAGGAGCCGTCGACGCCGGTTCCCGCGTTCGCGCAGCGATTCCTGAAGCAGAAGTTGCAGACAGTGCAGCGCGACGCGAAGACGTTAGGCAAACCGATCGGGATCGCGGCTGGTATGCACCTGGGGATGAACGCGCTGGACCGGTACATGGGCGCCGGCACGGGTGCCAATCGTGTCCGGCGCGCTGTGGCCCAAGGCGCCGCTGGCCTCACCCTGTTCTCGCTGCGCCCGACCGAGTTCAGCGCCATGCTCGCCTACAGGGCGTTTCGTTACCTGCGACGGCGCCTGCGCAAGGACGACACGACATCTCCACGCCCGTGANNNNNNNNATGAGGACGGGGACGCAAGCGATGCTGGTCGTGGTGGGCGCCGTGTGCGCGCTGGTGGCCCGGGCGGAACTCAGGGGCGTGATGAGCTCGCCGCTGGTCGACATGGGCCACATGCACCAGCACGACATGGGGCTGGCGCACAACCTCATGTTCGACCGGGACCACGTCATCCGCGACCAGGACGACCACGTCCACCACGAGATGGACCACCACCACCTGCTGGGCGACGACCGGCACGCGATCCACGACCACGACATGCTCGACCACGACACGTTGCTGGCGCACGGCACGTTCGGCCACGACGACCTCCTGCACCACGACGGGCACGACTTTGCGCACGAGGGCGCCTTCGGCGACGTCGACGAGGACGTCCACGACGACTTTGCCGGCGCCGACGAGTTCATCGGCGATGCCGACCATGGCATCGGCGGCTTCCACGACGACTTCCACCACTGANNNNNNNNATGGCGTGGACGGTTGTTGTTGCTCTTGCTGTTGTTGCCGGGTACATCGAGGCGGCCAGGGCGACTCCAGACTGGACGACAATGTCATGCACCGCGAACGCTGCGCTCATTGCGAGCTACAACAGCCTGACATGGGATATACAGTACCAGCGCATCGGCAATGGGACGATGACGATCTACAGCAGCGACGACCGATTTGAGCACCCGGCAACGATCGAGTGCAAGGATGCCATGCCAGACCCGCTGATGGTCTACGAGCCGAGAGACGAATGCCTGTATTACAGCTACTACAACCGGTTCGGCAAGGCGCAATGGTCAAAGTACTGCCTCGGGAAGATGTCCCAGGACGGGTACGCCATCGAACGGTTGTGCCACGGCGCGTCCGGCGAGGTCTACATGGCGACGGTGAATCCCAAGACAACGCAGGGCGTTATCGTGATACTGTTCGCATCCGAAGAACTCCTAAGCCGCAGCGGCATCTGGACCAATGACTGGTCCAAACGCGTCCTGAAGATGGCCGACTTGGTGAAGGACAATTGCCCAGAGGCGGCGCCCGGCAAGACCGCCGCCCACCAGGGGTGGTGGAACCCGCTTCGCCATTGCTTCGGATGCCGCTGANNNNNNNNATGAAGTTGTTGCCAGCGACAGCGTTGGTAGTCGGAGCCGGGGTCGGCTTGGCGTACGCCGCTGGCAGGCCATCCCGACGTCAGTTCGTGAAGAGCGTAACGGTTGCGGCGCCGATCAGCGTCGTCTGCCAGGCGCTTCGCGACCTGGACACGTACTTCAAGCTGTGCGAGCTGCCCGGTGAGCAGTACGCCGTCGAGGGGTGCACCACAGTCGACAAGACGACCACGTTCCAGGTCGTCCACCGCCTCCGATTCGGCAAAGTCATCCGCACCTGGGCGTCTCGAGCCGAATCCGATGCCGGCGACGGCGTCGTCGAGTTCTGCGACACGTTCCAGGCGTGGAGCTCCGATTTCAAGATTGTGTTCCGTTTGAAACGCGCCGGTGAGCAACGCACGCAGGTCGACGTCGTCTGGGCCGCCACTGGCCCTCAGTGGCAAACGCTGTTCTTCTCGCGCATGGGCCCGAAACAGTTCGATATCCGGTTGGCTGGCCTGAAGCGGCACTGCGAATCGGTGGCCACCAACCACGGCAACCTCCCATGANNNNNNNNATGACGACGAATTTGCCGGTGGCGGCGCTGCTGCTAGCAGTGCTGGTGTGGGGTGTATGCCACGGCCAGGAGGAAGCGGCGCCGACGGGGCAGGCGGTGACTGCTGCGGCGCACGTGGATGAGGCCGGGCAGACGCTGAACGAGCGAGGGTTCACGGACGGACCTGGCGGTCTGAATCGGTTCGTCAACGGGTTGAAGCCCGCGGTCGAAGAGATCGCCGGCGACCAGGCCGGTGGGATCGCGTCCATGGGCGTGCACTCCGTCGCCAAGTACGTGACGGAAGCGGTGGCGAACAAGTGGGTCGTCGGCCGGTTGTTCATGGCGTACCTGTGGGGCAACCGCCACACGGTCGACGAGCGTCTCGGCCAGATCGCTGTCGACTACGCCGTGCCGAAGGTCCCGATTGCGGGGGGCATCTACAAGAAGTACCAGGAGGTGATGGCCGCCGATTATGCGGCCAAGGTCGTACCTGGGCCGAACATCGTCAAGCACCACGTTGGCGGGTACGTCGACCGCATCGCGAAAGATCAGGTTCACGCTTTCGTGGCAGCGCCCGTGTACCGACAGGTTGGCGGCCACGTCAACAAGGCGCTTGGCGTCGTTGCGAAGGAGGCCGGCGAGGCGCTGGAGCCGCACGCGCCGGAGACCGTCGCGGCCGGCCGTGCATTCGGTGCCGCCATGAAGCGTCTGCTCAAGGGCCCATCCGACGAGGAAATGGAGGAGTTCTACAAGGAGCACCCGTCGAAGAGGATAACGGATGGTGGCGGCAAACGGGAACGGTCGCGGAACACGTCGTCGGGCACCGTCGCTCCAACGTTCACTATCGCGACCACGATCATCGCCGGCCTGCTGTGTATCATGTGANNNNNNNNATGGCGCGATTCGCATGGTCGTTGATGATGGCGCTTGCTGCTTTTTGTATTGTGCAGAGGGCGGTCTCCGTGCACTGCTCGCTCTGCGGGGAGGCGATGGAAAGGACGCTGCGCTGCGGTGGGTGCAAGGCGACCCCGTACTGCTCCGTTAAATGTCAGAGGAAAGACTGGCCGCGCCACAAGCCGATGTGCAAGACTGATGGTGGACCAAAGCGGGTGTGCGTCGTCAGCAAGCAAGCCGCTACGCAGCGCCCGAACACGCTGGGGTCAGCTCGATTTGATAACGCGACGAAGGGAATCGTCTCGCTATTGGCCTCTCTGATCGATAATGATAACGTCCTTCCACATGTCGAGTCAAACCCCAGTTTCAAGGATTCGTTTCAAGCGAAGGTGCAAGCACTGTCGCACGATTTCGAGAGTGTGCTACAGAACTGCTTGGGGACGGAACAGCCGCTCCACCTCATCAAGTACGTCCGTGAGAACAAGCCTGCGCTGACCGAACGGTGGCTTAAAGTGGTCTTGATCCCTTCGTTTGAGGAAGCGCTACCCAGCCAGGTCGTATCATCTTTTCCCAATTGGTTCGACCGTGTGACGGAGGAATTGCGTATAATCGCTGAGGAGGTGATCGACGGTGCGTTGCAGTCCCTTGAGGATAGGAAGCATTCTGGCACGAGCTTCAACAGCTGANNNNNNNNATGTGCAGTCCTCGTCTGTGTTTCGCGCTGACCGGCCTGGTCCTCCTGGTCGTAATCGAAGCCGAGCGGCATGTTCGCGTCACCTTGAAAGCGGTCGATGGCGACGACGCCCCAACGATGGAATGCCTCGTGCTGAACTTGAACGACAATGGCGCGCTCCAAGAATACAAGGCGTACCTGAACGCCCACAACATCATGATCAACCCCGCGTTCGATACGAGGTCTCCGAATGACAAGCTTGGCGACTTCCTGAACTTGCTGTCGCTCCGACAGGAATGTATCTATCGTATGCAAGCCGGCGCGAAATTGTGCTTGTTTGGAATGCAGGGGGCCGGCATGCTAAAGGACTCTCATCCGTACCTAGCTACCTGTGCTGCCGCCGCGGCCGGCGTTGCTGCCTCAGATGCCATTTGTACTGGGGTCATTGATTTTCCACGGGAACGCAAAGTTAAGGCGGCCCTGCACCGGTTCCTTGCACAGATCGTGAATCGCCACATGGTGATCCCCATGATCGACCACATCATCACGGGCGAACTGATCCGTCATTGGATGTGANNNNNNNNATGGCAGTGGCACGCGTCGTTCTGTTCCTGTTCGCTGTCTGTGTTTCCAGTGCGGCTGCGTCTTCCACGACGAGCAACGCCACCAAGCTTGTCGTCCGCGACATTGCGCAAGCGGGATACAACGGCCTGGATCGGGCCGGCGCCCTGATCATTCGCACGTTCGGCAGGCACGCCAATGCCGTCGTGGGCGGGCTTGGCGTCTACGGGGCGTACAAGTTGGCGTCCGATATTGACAAAACATTACAACTCGGCTACATCCAGAAAGGTCGCAAAGCTGCTGTCGTGCTTGCTGGTCTGATCGGCACCGTTCTTCTCGGACACGGTCCCCGTCGCACTGCCAGCGATCACAACTCGTACACTGCGTCAAGGGGAAGGGCGCATGCGGCGCGAGCATTTGGTGTTAACCCGCAACGAAGTACCGGTAGGGTGTCGACGCGTCGCCTTCGGACACGGGTGTCGCGGCTTGACGAATCCCACGAGTCGGACGTCGGTTCAGGCAGCGGCTGGGACAGCGTCAGCGGAACCGACAGTGCATACACTGACTCCGATAGCGATGACTTCTGANNNNNNNNATGCGGCCCATCGTCCTGGTTGTCGCCGTTATTGTCGTCCTTGCTGCCAGCGTCCATGGACGAATGCCCCGCAGCCACCACCCGAAACATGACCTCAAGTTACTGGGGCGCACGTTGCGCACGCTGCTCAATCCGGTGCATGCCATGAAGGTGACCGGCTTCAACCAGCGTGATCCCCATTACAAAGGAGCGATCGTGACGGCCAGCGTATCGAACATGACAATAGTCGACCTGTCACCGTTCATGCTGCCTCGTATGAACGGCAGGCTGAAATCGGGTATCCGGCGACTCGCCCAAGCCCCAGTCACGCTGTCGTTGGTCGCACTGAACACGGCGCTGTTCGTGGCAAATCCTGTCCTGACACCAAAGAAGCTTAGTTGGGCGGGATGTACGAAGACCTTGCTGAACAGCCCGTTGCAGGGCATAAAACGGGCACTGTCCAGCATGACGCATCACATCAACGCCGAGCATCTCATCGGTAACATGATCGTCTTGTCCCAAATCGGGCCCATTGTCGAGAAGAAGCTCGGGGCAACCAAGTTCGCCCTGACGTACCTACTGAGCGGTGCGGGTGCTTACCTGGCCCATGCGGCGTTCGAGCAGAGGACCTGGAGGTGGCTTCCCGTCCTGGGCGCATCCGGTGCCATCTACGGCATCATGGGCGCGTCCGCTGCTCTCATCGCCCAGGTTGCTGCTGAGCGCCCCGGATCCTTCGCCAGCAACTTGATCGGCATGATGACTGTTGCTGACTACCGAATGACGATGGACGGGATCCTGGCCGGGTTCATCAGCGTGCTGGTCCTATCGGTGACGTGGCTGGTCGGTGGCACACAGATGCAGAGTGAGTCGTGGACGCTCGGGGTGAAAATGACTGTCTCGGGGCCATACTTCGGGTGGCCCACCACGTTGGAAGCGTTATCAAGCACCGCTAAGTTGATGGTGTCTGGCACGATCGGCCACGTCTGCCACATGGGCGGATGGGTGTTCGGGTTCCTCCTCGTGCTCATGTGGGATTCGACGTCGTCGATGCGCGCCCTACCCGTCATGGGCGCGCTCACCGGCCTATCGCTCCTCATCAGGTCTGGGCCGACAGAGCCAGCAGGTTTACACGGCCCCGTGCGAATGTTCGCCACTCCGCCGCCCTCGCCTCGCAAGCACCTCCATCTGTTCTAANNNNNNNNATGTCGAAACTTGTGATCACGGTCGCGGTCGTGGCGACGGTGTCGTTCGCCCAGATGATTCCGATTAACCCGCCGAACGGCGTCTGGGCCCCTCCTCGTGCAGACAGCCGCTGTGGTCCCGACTTTGGATGGGCGGGATGTGGCGATGGCCTATGCTGCTCGGCTTCGGAATGGTGTGGCAGCGGCCCAATGCACTGCGGTGGCCCGATGGGCAACTGGGGCCAGGGAGGCGGCAACAACTGGCAGGGCGGCTGGGGCCAAGGTAACAACTGGCAGGGCGACTACAACGCCTGGCAGGGCGGCTACAACGACTGGCAGGGCGGTTACAACGACGGGCAGGGCGGTTGGAACGGCAACGGGCAAGGCATGGGCCCGCCTAACGGCGCCTGGGGACCGCCCCGTGGTGACTCGCGCTGCGGCCCTGATTTCGGATGGGCCGGATGCGACAGCGGCCAGTGCTGCTCCATGTCTGAGTACTGTGGCTACGGTCCTCAGTTCTGCAACAACAACTGGCTGTAANNNNNNNNATGATCACCAAGATCGTCGTTGTTGTCGTCGCGTGGGCATTGGCGACAGCACCCGGGTCGGGCATGGAGTAT-----ATGAACCAGCA-GGTGGACATCAGCGGTATTGACAAGGTCGAACTGCTACACGAACTGTGGCAGAATAGGGAACCCGCCGTGCAGTCCTACTATGGCCCGGGCACGCCTGCGCCCGCATTCGATCATGCCAAAGCCAATGGTGCAGTGCTGCGCCACATTGAGTACTTCGAAGGTCGCTGCATCAAGACCGACTTGTCCGGGGATACGGCCAGTGCGTATTTGTACGATTACGATACGGGGCGCGGAACGTTCCAGCGCATCGTCCAAGGGCTCCGTCAGAGCAGCAGCAACCGCACGTCCGCGATCCGCTTGCCTTGANNNNNNNNATGGCCGTCCTGAACGTATGCATGTTGCTGGCAACTTTTCTAATCTTTTTCCTGGCTGCCGCCGTCGACAACAACGAGGGCAGCGTCTTCGCGAAAGGCAAGTACCGTACCAAAGGCCAGGCGTCGTCATCCCGGGTACGGAGCGAAGACCACAACTGCCAGCCCGGAGACTCGAATGACAACCCTCTTTGCTTG---AGTAAGTGGTACAACGCCGACTACGGAACGTCTGACCTCCAGACCCCATGCGAGCACTACGCCCGGCAATTGCCTTCGACGTCGGCGCCGAATCATCTCCAGGCCGGGTACAACGACGTCCAGACCGCACCGTACAATAGCCGGCGCACCTCTGACCACGGAGTCTTGCCCGCCTCTGAATCCGGTAGGGACAATAGCCCCTACCGTCAACGAGCTGGTGAACGTCCCGGAATGCCAATATCGTACATCCCGAGCGAAGGCGGCAGTTACTATCACGCCCGTTCAGGTCCCCGTTCACAGTATCTGTACTTCGACGTCGACTATGCGACGTATCATGGGAT------GATCCCCTCGCAGCCGATTCATATATCAGCCGCCCC----------ATCGTCGTCGCGACAGACTGTCCAGAAGCAAGCTTATAGCAAGAAGAAGACGGACTGCAAACAGCGACGCCGCGATTGANNNNNNNNATGGGGACGTGGCACGCCGTGATCCCGC---TGGTGGTGCTGTTGGGCGTTGCTGCCGTATGCGACGCCGCCGCTGCGTATCGCCCGGTGGTCTTCATGCATGGCCTTGGGGACAGTTCCGCCCACCTGGAGGGGCTGGTGTCGGGTCTGCAGCGACGGTACCCGGGCATGTACGCCTGGGCCGTCCCGGTCTGTAATGGGCGGTCCTCGATGACGACGACGATGAGCGACCAAGTCCAGGCGTTCACCAGGGCCGTCCAGGAAAACCATCGACTCACTAACGGGTTCAATCTTGTGGGATTGTCGCAAGGCGCGCTGGTCGCGCGTGCCTATGTGGAAATGTGGGTCACCAGATCAGGACGCCGCGCCTGACGAATGATTTAAGCCGCGTCGTAGGTACAATGTCCCCAGAGTGCATCGTCTCATATCCGTGGTGGGTCCTCAGGAAGGTGTTGACGGGTGCCCGAAGACCGTTCCACGGTTCCTGTGCGACCTGTTCGAAGCCGATCCCTACGACGCGCCGGTCGCTATCAGCGGATACGTCCGTCTACAATCTACGTATGCGTGTTCCCTGTTCTAACGCCGTCTGTACGTAGTGGAAGGACGTCAACAACAAGGACGAGTACCTCGTGAAGTCGCCGTTCCTGGCTGACAGTATGATCGATCGCGTGCTTAGTGCCTCACCTGGGCGTTAACTGCATCGTGCTAGTCAACAATGAGCGCCCAACGAAGAACGCTCAGTACGCCGACAACATGCGATCGTTGGACATGTACGTGCTGGTGCAAGCGGCCAACGACACGGTCGTGACGCCAAAGGCCAGCGAGCACCACGGGTTCTGGGCCTGGAACAATGCCAGGACGGTGGTGCCCTTGCGGCAATCGCCCGGTTACCGAGGCGACTGGATCGGCCTGAAATCACTCGACCGGCAAGGCAAGATAGCGTTCCTGCAGTTCCAGGGCGACCATGTAGACGTTGTACGAGTCGGGTTCTGGGACGATCGGATCGTTCCCCTGCTTGACGATCCCATTCCCATCGTCCAGGGGGATGGCCACTCTTCGGCAATGGAGTAANNNNNNNNATGCGGAGCGTTGCCGTTGTCGTTGTTGTTGTCGTCGCCGCGATCGCCGCTGTCGTCGTTGTCGGGCGCGACGTTCACGTCGATGAGCCTATCGCACCGACTGCGGATCCCTCCGTTACGAAGACGATGCCGCATCACGACACGGACGACGTGCCGCGTTCGCACCATGAGGAAAGCGCCGAGGTGCCCCGAGCGAAGTCGTCGCGACGCGGTTCGGCCCTCCCGGATTTCAGTGAACTGCTGGAGAAGGCGAAAAACGATGGGCTGTTTGACATGTTCGCCGGCCTCAATGGCGAAGGCGCCGAAACGCACACGGACGAGCATGCCTCGACGATTACCGAGTTGGAATCGGCGTTGTCGGAAGGCATCGACCACCTGAGCAAGGCGCCCATGGAGGACATTCTGCATCATGTCGAGCAGGGTCGCGACTTCGGCGAGATCCTCGGCAACCCGAACTGGTTCGCCAAGATGCAGACGATAATGGAGCAGACGAAGGATGACCCGAAGGCGCAGAGCATCCTCATGAACGCCATGGTCCGGAAGATCCAGGACAAGCTTGGCGACATGGGCCGCGCTGAGTTGTGANNNNNNNNATGCCGCTGCTGCTCTCAATGCTATCCTTGATGATTTGGTCGCCGGTATGCATACGTGCAAGTGGTGGAGAAACGTCCTGTGACCGAACGGAGAAGCTGGCTGTATTCGAGTCCTGGGCAGAGGAGCTGGGTATCAGAAGCAACTTCCGTTCTGCGATGTATGCGTTGGGCGGATTTGAGATCATCGTCCTCTGCGACGATTCGGAGTCCATGCTTAGTAAAGACGTAGTCGACGACATGGGCAACAAGATGACGCGCTGGGACGAGCTACGGGACACCGTTAAATTGATTGTCGACTTTGGCGCCCTGTTTGACGATAACGGCATCGACGTTTATTTCCTGAATCGCCCGACATTGCCGGGAGTGACCTGCGCAAGTGACCTGGAGAAGGCGTTCAAGAAGGATCCAATCGGGGGAACACCTTTGGTTAGCACTGTTGATAGGATCAGGCGCGAGAAGATTGACCCCCTTGAGAGCAAGAAGCAAAAGGTTCTGCTGGTTATTGCGACCGATGGCCAACCCTCCGACGGCAAATCTGCATTCCACCAGCGGATCGCGAGCTTGCCGGAAAACGTGTATGTGTCGATCTTGGCGTGCACCGACAATCGGGCTGCTGTGGCGTACCTGGACGGGATGGATCGGTTGACTCGAGTCGACGTGACCGACGATTATATGACAGAGTTAGAGCAAATCCGGTCAAAGCAAGGAAAGTCGTTCAAGTTTTCGAAAGGTGATTACATCGCGAAAGCGTTGGCTGGACCGATTCAGCCTTGGTTAGACCAGCTCGATGAAGGGCGAGTCGATGTCCCTCAGTACAACAGGGTCCCTAAGCGCGATGCCAAGGGCACTTGCTGCACGATCTGCTGANNNNNNNNATGTCGATTGTCAAGTTCCTTATCGCTTCCGCCGTGGTCGTCGCGGCCGCCGCATTCACCACCGATGATGCTCGCGCGCTCGGGGACAAGGTCGTGGCTGTCGGCAAGGGCGCTGCCGCGAAGCTGGCGCCGATTGCCCGGGCCGGCGGGGACAAGGTCAGAGCCTTCAGCACGCACGCAGCAACGAAGATGGGTCTGGTCGAAGAATTCGGCGATGACAAGGCGCTTCGGCTCACAAAGCGCGGCAGACTGGCCACTGTTGTCGGTACTGCAGCTGGGACAGCAGCCGTTGGCGTCAAGGTTCTGCCGCGGCTCCGCATGAAATATGTCGTGCCCGGGGCGGCTGTCGCGGCCGCCGTTGGCGCTGTTGCCGGTGCTGACCATCTGCAGACAGCGTTCGGCAAGAACAAGGTTACGAACAAGCTCAAAGACCTGAAGACGAACTACATGCAGCCTGCCGTCAAGCGCGCCAAGGAGTTCGTTACCGGGAAGCGTACGAACCAAGGTCCGAACAATGCGGACGAGAATGCCGAAGGGTCGGAAGGGCATGAGGATATTGACGAGGAGTCGGACGAGTCGGGCGAGAAGGCCCAAGAGTCGGGCGATAAGGCCCAAGAGTCGGTCGAGGAGGCAGAAGAGTCGGGCGAGGAGGCAGAAGAGTCGGGCGAGGAGGCAGAAGAGTCGGGCGAAAGGGCAGAAGAGTCGGGCGAGGAGGCCGAAGAGTCGAGCGAGGAGGCCGAAGAGTCGAGCACGAAGGCCGGAGAGTCAGAGTCGGAATGGGAGAACAATCTGAACTATTGANNNNNNNNATGTCCATCGTCAATATTTGGATTCGCCTCGGGCGCACAGCTATATCTCTGTCCCTGGCTCTGCTGTTCCTGTTCAATGGCCGCGACGTCGAGGCTGTCGTCACCGTTATGTACTCCTACGATGTCCCGGATTGGGCCGCTTCAGGTATGGAGCAACTTTTGGTGGCAGCTTCGGGAGATATTCGCAGGGAGACAGTTGCTAATGCGATCCACCACGGTCTGAGCGGTGGCGAAATTGACGATCGTAAATCCAGGTTCATCGATGGAGTCAAATGGCACGGAAGTCCCAATGTCTTGATCTGGGCCGCATCCAGTGGCAATACCGCAGTCTTGGAGCTGTTGGCGGCAATCGATGGTATTCCACTGACCACCCCAGATAAGGAACTTGATCAAACGCCACTGCACCACGCCGCTAAGAATGGACACGATCTCGCTGTCCGGATTCTGCTGGGCAGCCGTGTCAACATTGACCCAATCGACGAGAGACGGATGACACCCTTGCACCTTGCAGCAGAAGGTGGACACAGTGACGTTATCGATGAGCTGCTGAACATCAGATCTCACGGCCAGCGCGTTGCGGTCAGTTTGCGTGATGCCCGTGGTCAGACTCCGTTGTACAAAGCCATTCTACGTGGACACAGCACCGTCGTCAAGACCCTGCTGCTGTCCGGCTTGATTGATGACGAAGACAAACAGGCAGCGTGGCAATTGGCTCACGAAAAGTGCGATAGCCAGAGCGTGTCGTTGCTTCGCGATTACTGGCATCATTGANNNNNNNNATGACGAGCGCGTTCTCCGCGTCGCTGCTGTGGCTGGCGTCGCGCGCGCTGCGATCCGCGGCGCCCAAGGCGACGACGACCGCGGCGGCGGCTGCCTATACGCAGGTCCCGCCGTT-GGCGCGGCAAACGGCGTCGTTCTCGGCGGCTAGAATATTCGATAACGGGTCGCTGTATCTGCCGTTCGACCTGAACGGCGGCGAGCAGGGCGAGGTGGCGTACCCGGAGGAGGGCGACGCGGATCCGGACGTGGAGCGACGGCCAGACATGCAGGCCGATAGCACGCTGCGGAAGCGGAAGCTGAAGATGAACAAGCACAAGTTACGAAAGCGTCGGAAGAAGCTTCGAAGTCGCACAAAGGTCACGTGANNNNNNNNATGTCGCGCCTGGTCGTCGTCTGCTGCGTTGCCGCCATCGTCGCCCTGTCTCTTGCCAGCGCCGACGACACCAAGAACCTCAACACAAGCGCGCCAACTATCAA---CACGACAATGGCGCCCACCTGCCACCTGATCCAGACTAACAAGACCAACGCGGACGGCACGATCTCCCTCATCAACACCACAGAGTGCTCCGGCGACCGTACGGCAACGTCGGCAGCGTTCGGTCCGGTGAACCCGACTGCCTCCCTCATCGCTGTCCTGCTGGCCGTCCTGGCAATCGGCGCCTGANNNNNNNNATGGCACCAATGGCGACGACGCGCGCGGCCGTGCTGTTCATCGGCGCCATCCTGCTCGTGTCGATGATGTGCGTCGCTGACGCCGCCAAGAACCACGCCGCCGGCGACAAGGCGTCCGGCGGAGAGTCCAAGGTCAAGCAGCAGTCGGCGCCCAAGAAGTCGCTCATTGATGCGAGCCATTTCGACGTGGCGCGCCTGAAGGCGCAGCTGTTTGCATTGTCCACGGAAGTTAAAGTATGGCCACCCGGTGCGCACGTCCCGCAGCAGCACTAATCTGTCGATACAGGACCTGCACACCAAGTCGCCGCACGTCGTCTACACGCTCGTGTTCGCCGGCGTTGTCATCGGCCTGCTTGCCGCCAGCCTCCTCGGCGGCAAGCAACGCAGCCGTGGCCCGAAGCTCGCCAAGCGGAAGCTGAAGTAANNNNNNNN--------------------------------------------------------------------------------------------------------------------------------------------------------------------------------------------------------------------------------------------------------------------------------------------------------CCGGCACCATCTCCCGTTGATCCACTGCTCACTGTTGCGCGTTTGCCTACAGATCGGTCATGCTGGCGAATGGGTCACTTCCCAGATGTCCTGGATGGACGCCGACACGGTCGGCAGGGTGCTGGCGGACTCGTTGTACCTCGAGATGCGCGCGTTCCTGGTCGCGGTCGTGTCTCTCGACGTCGACTGGTATCGCGTAGCAGCGTACCGGCCGGACGTGAATTCTGCCCTCGTACTCGTTACGAACGCTGCCCGGCTGTGCCGCTTCGCGCGAACCGCAGGTCAGAAAGCGATTGTGGACCAGATCCGTGATGCCCTTGCTGTGGATGCGACCCGCGCCAGCTCTGTGATCAACAACGCGATGTGGGCCGACGGATTGAGGTTGATGCACTGGGTCGCATGCCATGGCGATCGCAATTTAATGGCGTTCCTGCTGCGCCTTCCCGGGGTCGACGTCAATGTGCGGGACATCCATCAGCAGACGCCCCTGCACTGGGCCGTCCGAGCTGATCGCCAGGACATGGTCGCTCTACTGCTGAGCACCCCCAACATTGATGTTAATGCGGAATCAGGTCGGGCGACAGCGTTGCATGTGGCGCTGTCCTCTATGCGGTACTGCACAGCCAACCTTGCATGGACGTACGACGCCGGAACCCGCGAGGACCGGCGGCGCCGCTCCAAGATCATGTCGATCCTCGCTAGGCATGGCCCAGCTGCTGTCAGCTGANNNNNNNNATGGTCGGAACGATGGGTGCCGGCGTTTCTGCTGTCGCGTTTTACCTATTATTGTCAGTGCGGACTCGGCTGCTCACGGAGTTGCCCCAGGCCATTGTGCGCGAACGCATCATGGCGGATGATTGGTCGACGCCGACCGGCCCGGTCGTTGTGGATGACGACGACCTGCATGGGGGGGCTGTTGTGGACGACTGGGACGCGTCCAGCGACGAGGAGGAGGTGGCGGCGTCGGCGTCCGTGCAACGGCCAGCGCCCGTGAAGAAGCCAGCGGCAGCGCCGGTGAAGCAGCCGGCGCCGGCGAGGCCGAAGTACGTCGAGCCGAGTCCCGAGGAGGTCGCCAAGCAGATCCGTGCGAACAGGCTCGCCGACGCCGAGGACCTGTTCGGTGCCAGCGACAGGAACGAAGCGAGGGCCACGCAGCGCCTCGACGAGAAGCTCGATGAGCTGGCGCTGGCGTCCGAGGACGATTACAGGGAATTCGCGGCGAACGTCGCCAAGCGCATCGAGGTGGAGCGCCGCGGCAACACGAAGCGGATGACCTTCCTGAAGGAATTGCTGAAAGCGGCGTCGGACCCGCTGTCGATCGAGGAGATCAACGAGCTCAAGTCGGCGCTGACGGTGGTCTACAACCAGAAGAACAAGGTGAAGCAGGCGGCGAC---GAAGAAGAAGTCGAAGAAGGCGGGCAGGTCGCTGAACGTTGGCGGAGGCGGCATCTTCAACGAGGACGAAGTCGACGGCGCCGAGTTCTACGAGGAGGAAGCCTTCTGANNNNNNNNATGGTCCCAGGGTCGTCGTCGTCGTCGTCGTCGTCGTCGTCGTCGCCAGCGCCAGCGCCGAAGCAGCCGTCTGTGCCAGCTCCGGCTGTCGTTAGTCGTCGTCGCCAACCCCGGTTCATTCGCGGTCCGTCTCCTGTCCGGCCGCCGGCGACGGCCGCGGTCCTTCTGCCCGCGACATCGGTGCTGCGCCTGTGCTGCCGTGCGTGCCGGTTCGCGTCTGCTGACCACCATCATGTCGCTCCGTTTCAGGTCCATCCACTGCCATCGTCAGCCCCAGATCGCTCGCCGGCGTCATCATCAAGTCCTGCGCCAGAGGGTCCGTCCACGTCAACTTTGCCTGCACCAGCGAGGCCGTCCACGCCGTCGCCCTCATCGGCATCGTTGCTAGCGGCGCCTTCGTCGCCGACGTCGTCAGTAATATTGCCGCCGCCGCCTGGCGCGCTGCCCGCCATCGTCGTCTCGGTACGCCCAGGCTGGCTCTACATTGTGGCGCCCGATCTCACTACGTGTCTCTGCAGACCTGCAGCCTGACGTCGTCGACAATCGCCCAAATCGAGTCGTCGGTGTCACTGGCGACTCTGCCTGCGGCGGCATCGTCGAGCACGTCTGCGCCGGTGCCTCCCTTGTCTGCGTCGCAGGATGGTGGGACATCGGTGCCGTTGCCTCTCGTGTTGCCTGCCATCGTCGTAACTGTACGCGCCCGTGGCTGGCCAATCTGTTCGATTCGCCTGCTGACCACCGCCACGCCGTGTTTCGCTACATCAGGAGCAGGCAGCCGGTACATCGTCGCCGACGTCGTCAGCGGGTGCGCCTGTACTGTCACCGTCGTCGTCCTTCCTGCATGCTCTGCCGACAGCGTCTCCGCATCCGCTGATCGTTTCGTCGCCGTCAGGTCCCGCGATCACCGTACGCCAGCGTTCGCCAGCGCCGCCGGTGCGCCTTCGTGCTGACCGATTCCTTGACGCGCCAGGGGAACGCGTTGACACTACACCGGTCGTCGGTGAGCGCGCGCAAGCATAACGGGAGGGGTGCCTCGGTGCTGTTCGACTACGTGGCCACGTACGCCACGGAGCACGCCATCCCGTTCGCGACGCCTGCTCGCCTGCGGGAGCTGATCCTGCAGGGCAAGACGCAGGGCGAGCTGATAACGCCGACCTTCGCGGCCAACCTCGCCGAGTACATGCTAGTCCATGTGCCGTCGATTAAGGCCGACACGACGGCAATCGCGTACCTGCATGGGGCTCGTGCGGTGCTGTCCCGCGACTTCTTCAACGGAGAGAAGGTCGTATCGCTCGAGCGCGGCGATGCCATGACCAAGATCACAAGCAGGATTCGGGCGGTCCTGACGGCGCGTGCGCACGCTCAGAATCGTAGGCGACCTCGTGCCGCCGCCGATGCCACATGTGATCAACTAACGCACCGGGACCCGCCACGTCCCTGGCAGGCCCCTACCACAAGCCGGCACAGGCCCTGGATCGGTCTCTTTACGCGCGCTTCGTCCGCCATCTGCTGTTGTA--CGTGGCTGTACCGCGGTCGACCCCTGCTGCTGCGACGACGTGGCTGACGCAGAGCATTATGCAGAGAGAACACGTCGTCGTCCGTCGCTTTGTATGCCGTCGTCGTGTGGGCTCGGCATTTCTGTACCCGCATCAGCGACCTCGCATCCGTCCACTTGAGCGGAATTCGGTTCGATGCGTTCGCCCGTGGCATCGCCGTTGATATCTACCGGCCCAAGGTAAACCGACGCCGCAGGACGTCCCGACGCGCTCTGAGCGAGCCTGTACACTCTCACTTGTAGACGAACGTCACGCGGGAGCACAGGTCGGTATTCGACCTGACCGCAGAGCTTGACGTGGTGCTGGCGACGGCGCTCCAGTGCGCCGTCAACGGGTCGGCTAGCGACGCGCTCGTGGACTCCCAGATAGGATCGGGACCGGTGGGGACGCTGCTCAAGCGGTACGCCCAGCAGGCCGGCTCCGATGGGCTCGGCCCGTTGCTGACGCCGGACACGGCCAAGACTCACATGTTCCGGCACTCGGCGGCTGTCGACATGGAGCAGTACGGCGCGTCGTCCACTGCTCGGGCGTACCGGGGCG---GCTGGGCCCGCGCGCGCACCGCCGACGAACATTACCTGTTGTCCAACGACGTGTTCGCCGACTACATTGGCGCATGCACGACGGCGGGACACGACTGCCCCAAGGCGGGCGACCCGAAAATCGTGGCTCCATCGCTCGGCATCAGCAGCGGCGCCGCCCATCACGATACGGCCCAGCGGGTCCGGTTCGGCGATCAGCTCTTTGCAAGGGCGCCGACGCTTTCCAAGCCTGTCGTCCGCGTCCTGACAGCGGCGCTTCTGAGTCGGTGGGCGTTCGTGAAGGGCCTCCGAAGCGAGACAACAGGGGCGGAGCATTTGATGGTCGCGCGCGTCCGCGACGTCTGCGTCCAGCTCGGTATAGCGGTCGACGCGGTCGACCGCTGGTCAGCCGAGGTCGTTGCCAGTCACCGCTCGGACAACCCGCACGTCTTCCGACAATCAACCGGGGCCGCTCCGGCACCATCATCATCATCATCATCATCGGGCGCGGCAGAACCTGTTCAGGCGTTGTCGCCGGCGGTCACTGCGTTCATGGAATCACTGGAGGCCAAGGTCGCTGCGCTGGACGAGAAGATGGACAGCATCGCGACCGCCCTCCAGATGGCGACCGCTAAGGGCAACCTACCTGGCCAGCTCGCCGCCACCCATGCGCCCGATCTCGCCACCGCCGATCCCGTCACGAGATGCT---CGACGACGTCGTCGTCGCCGTCTGAGACGGTCGACGCCGCAGCAGCCGTGTCGACGTCAGGCACCCGTGACGACCGCGACAATGGCATCGATGCTGTATTGCACCCGTCGTGGCCGGCGTGGAAGGCAGCCACGTACGCGTTCGTGAACGACCTGGACGGGGTCGACCTGACCGCCTGCGAGGAGAGCCGTCGCCGGCGTGTCGCGGATGCCTGTTTCTGGCGGGATCTGCTGTCGACGCAGCGGTTTACGCCGGACGGCATGGTGCCGCCGCCGACACTAACGCCGGCGCTCGCCGGCGCTGCGACGCTGCCCGAATGGACCCGGCAGGTCAATATGTATTTCCAGAAGGCGGAAGGTGCCCTGGTGCAATGGGTTCGGCGTCAAAGCGCCAAGCCGGGCCATGCGGGGGCCAAGCGCCGGAAGTGCACGACAAACTACCAGAGCTTGCGCCGGACGATACGCCATCTCCTGTAANNNNNNNNATGTCGCGCGCCGCTGCATCCGTCGTCGTCGTCGTCGTCGTCGTCATGGCCGCGCTGGCAATGGCAGCAGACAGCCCAACCCGGGGCCAAGGAGACGCAGCCAGCGAGGAAGCCCGGGAGATGAAGCACAAGCTCGCGCAGAAAGTCGAGGCGAAGGAACGCAGGTTGGAGGAGATCCACAAGGCGATCGATGAAATCGATCTGGACGGGTTCACCCGGGACCACAAGCGCCAACTCAAGGCCACCACCAGTCTGGAGGAATTCATCAAGGTGATCGACTCCTTCCCGAAACAGACGGAGATGGAGACGCCGGGAGACGAAACCGACGAGGGTGACGAAGAGCGGGAACCTGTTCGGCTTATCACAGGAGAAATCAGGGACCGCCTGGTTGACATGTATGAAGAAGTTGAGAAGCTGAAGAGGGAAATCGTGGATACGGCTCTCCGGGGACAGGAGAAGGAGTCTCGTGGCACCGGGGAGGAGAGCGACAACGAGGAGGGCACTAGCATCCCAGTCACTGTGCCTGGCGCTGGTTCATCGAACGGCAAGACCACGACGCCCGGGAAGAAGGCGGAGGCCTCGCATGTCCAAGAGAAGGAAGCGCCAGGCGGCCCTGATCCTAAGACCATGTCAGGTAGTGCGATGACGATGGGTGCCGCACCGGTCGTCGCTACGGCTGCGATCGCCGGTACCGTCGGGCTCTATGCGTACAAGAAGAAGTCGAGCCTGAAGAAGGGCTGGAACAAGGCGATCGCCTACCTGGGCAAGTCTCTGTCCAAGGTGCCGGCGGGGCCAGTTCCTTCTCCTGAGCCGCGTTCGACCCCGATGACGGTCGGTAAGGTTGCCGGTGCGGTCGCCGCTACGACTGCGGCCGCCGGCGCCGGTACCATCGGGTACTTTGCTTACACGGAGAACGACCTGGCGAAGGGCTGGAACAAGGCCGTCGAGAAGGCCAAGAACGTCGCCAACGCGGGCCTCCAGACGCTGGGCCTGCAGGAGAAGCCGGCGCAGACGCCGCCTGAGGTCGACCAGGCGACGTCGTCCGCCACCGGCGCCATCGTCTCGGTCGGTGCCGTCGTTGCCTGCGCCTTCGCCGCCCTGGCCTGANNNNNNNNATGCTCGCCCGCCTGTCCATCGTCGTCATGCTCCTGGCCGTCGCCACCGCCGAAACCGACATCTACATCTGCGTGAACGGCGTCACCCTCCTGATCGACGTTAACAACATTGAAGCGTTCCCCGGGTACACCATAGGGCAGTGCCCCACCACCGCTCCGGTGACGACGGCTCCCATGGAGACTGCAGCTCCCACTCCCGCACCGTCCACGCCGGCCGCTGCTCCCATGATGACGGCTCCGGCGGTTGCGAACGCCACCTCGTCCGCGTCGGCGGCTCCCTCGACAATGGCTTCTACCGGTACGAACGCCACAACGACGGCGGCTCCCATGACGACAGCTCCGATGGGCGTGAATGCCACGACAGCACCGACGGCGAACGTCACGACAGCACCGACGGCGAACGCCACGACTTCGCCAGCGGCGTCGATTGCGACCATGGCGCCGTCCGCTCCTGCTGCGATAACCGTTGCGCCGATGAGTGCGAGCACCAACAGTGGTGCGCCGACGAGTGCACCGAGAAAGCGCTGGGAGCACCAGCAGCACGCGTGGAAGGGGACGGGAACGTTCAACAGGGGAGCGATGAAGGCTGTTGAGCGGAACGGCACAATGACGCCGCCGCCAGACGCGGCGATGAACCCGGCGTCGCGCGTCCTCATGTTCCTCCAATGGTTCTCGCCGGTCTCCGTCTATGAAAACCCGCAGACCGTCATCATGTTCTTCCCGATGAAGCGCCACAATGGTGGCAGGCACGCGAACCACCACGATGTGAAGATGGGCAGGACCGCGCGTCGTATTGCCGACATGATGATGTCGGACGGCAACATGACGGTCGGCAATGGCCTCCTCGGCAACAGCAGCGCCAACCTGCCGGACGAGACACCCACCATGCGTATCAACTAANNNNNNNNATGTTGTCGCTGCTGCGATGGGCGGTCCGTGGGCTGGCGACCGCAGCGC---CGTCGTCGTCGTCAACGTCGCTGGCGCTGCCGAGCGCGTCGGCGCTGGCGCACGCTAGGCACCGGAACATCAAGGTCAGCCCGAAGAAGCTGAACGAGATCGTCCGGCTCGTGCGGGGGCTGTCGGCCAGCGAGGCGATCATCCAGATGCAGCTGTGCGAGAGGCGCAAGTCGACCGTCGTCCAGAAGTGCATCCAGAACGCGGTCAACAACGCCATCAACAATCACGGCATGGCGCTGGACCGGCTGTTCGTCAAGGAGGCCGTCGTCGGGCGCGGCCAGTGCACGCGCATGCTCATGTTCCACGGCCGCGGCCGCGTCGGCAAGCGCGTCAAGCGCCGCTCGCACCTCACTGTCAAGCTCGCCGAGCAGCCGTTCGACCCGAAGGAGCGACGTATCGGATCGTTCGGCCCGACAAAGTCCAAGATGGCCCTGACCTTCCGACGACTGGGCGTCAAGCGGACGCTGTGANNNNNNNNATGGCGCGATCCTTTGTTGCTGCGGTGACGGTTGCAATGGCCCTGGCGTTGGCGGCGGCGCAGGTCCCAGTCACGTCCAAGTTTAAGTTCGGCGAGTTCTTTCGAGGGTACGGCCAATCATCACGTCTATACATGTCAGGTGCTGAGGTCCCGTCAGGGAGTTTAACGTTGTCGTCAGCAAAGGGGATGTTTCCCAGGGATATAACCCCGGTATGAGTACGCATTAAATACGACACTGCTCGTATGACTGACAAATCGTTACACAGAGCCATCCTCGATACTGAAGTTGAACCTGAGCGAGTCGGCTGCCAAGACGGCTGACTCTCCAAAGATTCTGTTCGGCGAATCCTTCATTAACAACACTGAAACCGGTGCGATTCACGACCGTGGAGTCATCGAAGTGTCAGCTCGTTGCGCGTTCGCTGAATGGTAGGATTTAACTGTTGTGTCTACAGCGAATTCAACAGCGACGATCTGAACTCGGGCGCCCTGAAAGCAGGGAAAGACGATGGGTAAGCCGTGGCGCATAGTCAAAATCCATAAGCTCTTCTGAATGGTCATTAAAGGCCGGTGTCCACGTTGTACGAGTTCCACTTCGATGTCGTTCCCAACGGTGTTGCCATTTCGACCGGCCATTTCAAGGCGACACCTGATTCCCCGGAAACGGCATACACGTTCCAGATCAACTCCTGGGACTCGTTCACGTTCACGAGCGTGGCATCTGATGGCAAGGTTACGTTCTGGTTCGGCCAGCGCGTCAAGACTGAACTCCCCAAGAGCTTTCTCTCGAAATACGGATCGACGCTCCTACTCGTTGCCGTGTTCGGCTTTAACATGCTCATCCAGCGCAAGCTGAGGAAGGATACGACTCCGAACGTTGCCCAGAAGGCCTCGGAAGCCAAGAAATCCGAGTAA
>P.b-16-BNAP-(3/2/-/H)-CAN/AB*
[truncated: 642,200 more chars]
